# Supplementary material for: Crystal structures of the dimethyl sulfoxide solvate of 3,6-bis­(indol-3-yl)-1,4-di­methyl­piperazine-2,5-dione and of the dimethyl sulfoxide and tetra­hydro­furan solvates of 1,4-dimethyl-3,6-bis­(2-methyl­indol-3-yl)piperazine-2,5-dione
Source: Acta Crystallogr E Crystallogr Commun. 2025 Oct 28;81(Pt 11):1071–5. doi: 10.1107/S205698902500920X (PMC12589834; doi:10.1107/S205698902500920X)
Supplement: Supplementary file 1 [file e-81-01071-sup1.cif]

##############################################################################
#                                                                            #
# This CIF contains the data in a paper accepted for publication in          #
# Acta Crystallographica Section E. It conforms to the requirements of       #
# Notes for Authors for Acta Crystallographica Section E, and has been       #
# peer reviewed under the auspices of the IUCr Commission on Journals.       #
#                                                                            #
# Full details of the Crystallographic Information File format               #
# are given in the paper "The Crystallographic Information File (CIF):       #
# a New Standard Archive File for Crystallography" by S. R. Hall, F. H.      #
# Allen and I. D. Brown [Acta Cryst. (1991), A47, 655-685].                  #
#                                                                            #
# The current version of the core CIF dictionary is obtainable from          #
# ftp://ftp.iucr.org/pub/cif_core.dic.                                       #
#                                                                            #
# Software is freely available for graphical display of the structure(s)     #
# in this CIF. For information consult the CIF software page                 #
# http://www.iucr.org/resources/cif/software.                                #
#                                                                            #
# This file may be used for bona fide research purposes within the           #
# scientific community so long as proper attribution is given to the journal # 
# article from which it was obtained.                                        #
#                                                                            #
##############################################################################
data_I
_audit_creation_method
;
Olex2 1.5
(compiled 2025.07.13 svn.rb7424aed for OlexSys, GUI svn.r7311)
;
_journal_date_recd_electronic     2025-09-23
_journal_date_accepted     2025-10-20
_journal_name_full     'Acta Crystallographica, Section E'
_journal_year     2025
_journal_volume     81
_journal_issue      1
_journal_page_first     0
_journal_page_last     0
_journal_paper_category     GO
_journal_paper_doi     10.1107/S205698902500920X
_journal_coeditor_code     HB8160
_publ_contact_author_name     'Clifford W. Padgett'
_publ_contact_author_address
;
Center for Advanced Materials Science
Department of Biochemistry, Chemistry and Physics
Georgia Southern University
11935 Abercorn Street
Savannah, Georgia 31419
USA
;
_publ_contact_author_email     cpadgett@georgiasouthern.edu
_publ_contact_author_fax     ?
_publ_contact_author_phone     ?
_publ_section_title
;
Crystal structures of the dimethyl sulfoxide solvate of
3,6-bis(indol-3-yl)-1,4-dimethylpiperazine-2,5-dione and of the dimethyl
sulfoxide and tetrahydrofuran solvates of
1,4-dimethyl-3,6-bis(2-methylindol-3-yl)piperazine-2,5-dione
;
loop_
    _publ_author_name
    _publ_author_footnote
    _publ_author_address
    'Padgett, Clifford W.' .
;
Department of Biochemistry, Chemistry and Physics
Georgia Southern University, Armstrong Campus
11935 Abercorn Street Savannah GA 31419
USA
;
    'Lynch, Will E.' .
;
Center for Advanced Materials Science
Department of Biochemistry, Chemistry and Physics
Georgia Southern University
11935 Abercorn Street
Savannah, GA 31419
USA
;
    'Crooke, Stephen N.' .
;
Department of Biochemistry, Chemistry and Physics
Georgia Southern University, Statesboro Campus
1332 Southern Drive Statesboro, GA 30458
USA
;
    'Whitlock, Christine R.' .
;
Department of Biochemistry, Chemistry and Physics
Georgia Southern University, Statesboro Campus
1332 Southern Drive Statesboro, GA 30458
USA
;
_publ_section_synopsis
;
In the title solvates, the indole ring rotations (58--72\%) relative to the
plane of the central ring govern non-planarity. In the extended structures,
N---H...O links form chains or sheets and disordered solvents were masked.
;
_chemical_name_systematic
;
3,6-Bis(indol-3-yl)-1,4-dimethylpiperazine-2,5-dione dimethyl sulfoxide
hemihydrate
;
_chemical_name_common     ?
_chemical_formula_moiety     'C22 H20 N4 O2, 0.5(C2 H6 O S)'
_chemical_formula_sum     'C23 H23 N4 O2.5 S0.5'
_chemical_formula_iupac     'C22 H20 N4 O2, 0.5C2 H6 O S'
_chemical_formula_weight     411.48
_chemical_melting_point     ?
_space_group_crystal_system     monoclinic
_space_group_name_H-M_alt     'C 1 2/c 1'
_space_group_name_Hall     '-C 2yc'
loop_
    _space_group_symop_operation_xyz
    'x, y, z'
    '-x, y, -z+1/2'
    'x+1/2, y+1/2, z'
    '-x+1/2, y+1/2, -z+1/2'
    '-x, -y, -z'
    'x, -y, z-1/2'
    '-x+1/2, -y+1/2, -z'
    'x+1/2, -y+1/2, z-1/2'
_cell_length_a     31.2994(4)
_cell_length_b     7.38810(10)
_cell_length_c     17.9817(2)
_cell_angle_alpha     90
_cell_angle_beta     102.0230(10)
_cell_angle_gamma     90
_cell_volume     4066.93(9)
_cell_formula_units_Z     8
_cell_measurement_reflns_used     6717
_cell_measurement_theta_min     2.8820
_cell_measurement_theta_max     69.6060
_cell_measurement_temperature     99.9(8)
_exptl_crystal_description     block
_exptl_crystal_colour     'clear colourless'
_exptl_crystal_size_max     0.10
_exptl_crystal_size_mid     0.06
_exptl_crystal_size_min     0.04
_exptl_crystal_density_diffrn     1.344
_exptl_crystal_density_meas     ?
_exptl_crystal_density_method     ?
_exptl_crystal_F_000     1736
loop_
    _exptl_crystal_face_index_h
    _exptl_crystal_face_index_k
    _exptl_crystal_face_index_l
    _exptl_crystal_face_perp_dist
    0 -2 1 0.0527
    1 2 -2 0.0344
    1 -1 -1 0.0552
    -2 1 2 0.0554
    -1 2 2 0.0532
    -2 -2 1 0.0515
    1 0 0 0.0249
    -1 0 0 0.0137
    -1 0 -1 0.0146
    1 0 1 0.0426
    1 0 -2 0.0201
    -1 0 2 0.0403
_exptl_absorpt_coefficient_mu     1.184
_exptl_absorpt_correction_type     gaussian
_exptl_absorpt_process_details
;
(CrysAlisPro; Rigaku OD, 2023)
;
_exptl_absorpt_correction_T_min     0.927
_exptl_absorpt_correction_T_max     1.000
_diffrn_ambient_temperature     99.9(8)
_diffrn_source     'micro-focus sealed X-ray tube'
_diffrn_radiation_type     'Cu K\a'
_diffrn_radiation_wavelength     1.54184
_diffrn_radiation_monochromator     mirror
_diffrn_measurement_device_type
                         'XtaLAB Synergy, Single source at home/near, HyPix3000'
_diffrn_measurement_device     'four-circle diffractometer'
_diffrn_measurement_method     '\w scans'
_diffrn_detector     'Hybrid Pixel Array Detector'
_diffrn_detector_area_resol_mean     10.0000
_diffrn_reflns_number     12151
_diffrn_reflns_av_R_equivalents     0.0267
_diffrn_reflns_av_unetI/netI     0.0289
_diffrn_reflns_theta_min     2.887
_diffrn_reflns_theta_max     68.251
_diffrn_reflns_theta_full     67.684
_diffrn_measured_fraction_theta_max     0.999
_diffrn_measured_fraction_theta_full     0.999
_diffrn_reflns_limit_h_min     -37
_diffrn_reflns_limit_h_max     37
_diffrn_reflns_limit_k_min     -8
_diffrn_reflns_limit_k_max     8
_diffrn_reflns_limit_l_min     -21
_diffrn_reflns_limit_l_max     19
_diffrn_radiation_probe     x-ray
_refine_special_details     ?
_reflns_number_total     3716
_reflns_number_gt     3134
_reflns_threshold_expression     'I > 2\s(I)'
_refine_ls_structure_factor_coef     Fsqd
_refine_ls_matrix_type     full
_refine_ls_R_factor_all     0.0548
_refine_ls_R_factor_gt     0.0463
_refine_ls_wR_factor_gt     0.1150
_refine_ls_wR_factor_ref     0.1200
_refine_ls_goodness_of_fit_ref     1.051
_refine_ls_restrained_S_all     1.051
_refine_ls_number_reflns     3716
_refine_ls_number_parameters     263
_refine_ls_number_restraints     0
_refine_ls_hydrogen_treatment     mixed
_refine_ls_weighting_scheme     calc
_refine_ls_weighting_details
              'w=1/[\s^2^(Fo^2^)+(0.0451P)^2^+5.8441P] where P=(Fo^2^+2Fc^2^)/3'
_atom_sites_solution_hydrogens     mixed
_atom_sites_solution_primary     dual
_atom_sites_solution_secondary     ?
_refine_ls_shift/su_max     0.001
_refine_ls_shift/su_mean     0.000
_refine_diff_density_max     0.206
_refine_diff_density_min     -0.361
_refine_ls_extinction_method     none
_refine_ls_extinction_coef     .
loop_
    _atom_type_symbol
    _atom_type_description
    _atom_type_scat_dispersion_real
    _atom_type_scat_dispersion_imag
    _atom_type_scat_source
    'C' 'C' 0.0181 0.0091
                         'International Tables Vol C Tables 4.2.6.8 and 6.1.1.4'
    'H' 'H' 0.0000 0.0000
                         'International Tables Vol C Tables 4.2.6.8 and 6.1.1.4'
    'N' 'N' 0.0311 0.0180
                         'International Tables Vol C Tables 4.2.6.8 and 6.1.1.4'
    'O' 'O' 0.0492 0.0322
                         'International Tables Vol C Tables 4.2.6.8 and 6.1.1.4'
    'S' 'S' 0.3331 0.5567
                         'International Tables Vol C Tables 4.2.6.8 and 6.1.1.4'
_computing_data_collection
;
CrysAlisPro 1.171.42.84a (Rigaku OD, 2023)
;
_computing_cell_refinement
;
CrysAlisPro 1.171.42.84a (Rigaku OD, 2023)
;
_computing_data_reduction
;
CrysAlisPro 1.171.42.84a (Rigaku OD, 2023)
;
_computing_structure_solution
;
SHELXT 2018/2 (Sheldrick, 2015a)
;
_computing_structure_refinement
;
SHELXL 2018/3 (Sheldrick, 2015b)
;
_computing_molecular_graphics
;
Olex2 1.5 (Dolomanov <i>et al.</i>,  2009)
;
_computing_publication_material
;
Olex2 1.5 (Dolomanov <i>et al.</i>,  2009)
;
loop_
    _atom_site_type_symbol
    _atom_site_label
    _atom_site_fract_x
    _atom_site_fract_y
    _atom_site_fract_z
    _atom_site_U_iso_or_equiv
    _atom_site_adp_type
    _atom_site_calc_flag
    _atom_site_occupancy
    _atom_site_disorder_assembly
    _atom_site_disorder_group
    O O1 0.69198(5) 0.5128(2) 0.42587(8) 0.0444(4) Uani d 1 . .
    N N2 0.76249(5) 0.5922(2) 0.46638(8) 0.0308(4) Uani d 1 . .
    N N1 0.87085(5) 0.8346(3) 0.37106(9) 0.0344(4) Uani d 1 . .
    O O2 0.53832(5) -0.2656(3) 0.59204(13) 0.0703(6) Uani d 1 . .
    C C6 0.80197(6) 0.9116(2) 0.37659(9) 0.0220(4) Uani d 1 . .
    N N3 0.61216(6) 0.3788(3) 0.43637(13) 0.0474(5) Uani d 1 . .
    N N4 0.53359(5) 0.0338(3) 0.56374(12) 0.0489(5) Uani d 1 . .
    C C1 0.83537(6) 0.9333(3) 0.33524(10) 0.0264(4) Uani d 1 . .
    C C5 0.76208(6) 1.0008(2) 0.35093(9) 0.0250(4) Uani d 1 . .
    H H5 0.739130 0.989127 0.377837 0.030 Uiso calc 1 . .
    C C7 0.81931(6) 0.7946(3) 0.43927(9) 0.0258(4) Uani d 1 . .
    C C9 0.79628(6) 0.7240(3) 0.49886(10) 0.0296(4) Uani d 1 . .
    H H9 0.818533 0.658316 0.537430 0.035 Uiso calc 1 . .
    C C10 0.71973(7) 0.6176(3) 0.46083(10) 0.0314(4) Uani d 1 . .
    C C4 0.75654(6) 1.1058(3) 0.28604(10) 0.0299(4) Uani d 1 . .
    H H4 0.729678 1.167259 0.268447 0.036 Uiso calc 1 . .
    C C16 0.56976(6) -0.0656(3) 0.39021(11) 0.0303(4) Uani d 1 . .
    H H16 0.546853 -0.137952 0.401555 0.036 Uiso calc 1 . .
    C C8 0.86087(6) 0.7530(3) 0.43377(10) 0.0329(4) Uani d 1 . .
    H H8 0.880200 0.678246 0.468420 0.040 Uiso calc 1 . .
    C C3 0.79030(7) 1.1224(3) 0.24595(10) 0.0325(4) Uani d 1 . .
    H H3 0.785603 1.193938 0.201093 0.039 Uiso calc 1 . .
    C C17 0.57703(6) 0.1098(3) 0.42017(12) 0.0334(4) Uani d 1 . .
    C C15 0.59634(6) -0.1316(3) 0.34402(11) 0.0315(4) Uani d 1 . .
    H H15 0.591717 -0.250734 0.324046 0.038 Uiso calc 1 . .
    C C2 0.82979(6) 1.0385(3) 0.26952(10) 0.0315(4) Uani d 1 . .
    H H2 0.852523 1.051494 0.242183 0.038 Uiso calc 1 . .
    C C14 0.63015(6) -0.0256(3) 0.32604(11) 0.0324(4) Uani d 1 . .
    H H14 0.647679 -0.074018 0.293596 0.039 Uiso calc 1 . .
    C C12 0.61152(6) 0.2127(3) 0.40155(12) 0.0346(5) Uani d 1 . .
    C C13 0.63833(6) 0.1467(3) 0.35452(11) 0.0338(4) Uani d 1 . .
    H H13 0.661286 0.217965 0.342668 0.041 Uiso calc 1 . .
    C C11 0.77761(8) 0.4289(3) 0.43354(12) 0.0408(5) Uani d 1 . .
    H H11A 0.783541 0.457243 0.383422 0.061 Uiso calc 1 . .
    H H11B 0.755010 0.335199 0.428275 0.061 Uiso calc 1 . .
    H H11C 0.804409 0.384838 0.466972 0.061 Uiso calc 1 . .
    C C18 0.55721(6) 0.2240(3) 0.46845(14) 0.0447(6) Uani d 1 . .
    C C21 0.52059(7) -0.1388(4) 0.55313(16) 0.0543(7) Uani d 1 . .
    C C20 0.52044(7) 0.1779(4) 0.50718(15) 0.0515(7) Uani d 1 . .
    H H20 0.514382 0.288344 0.535425 0.062 Uiso calc 1 . .
    C C19 0.57983(7) 0.3831(3) 0.47672(16) 0.0540(7) Uani d 1 . .
    H H19 0.573892 0.482684 0.506405 0.065 Uiso calc 1 . .
    C C22 0.56984(7) 0.0801(4) 0.62727(16) 0.0614(8) Uani d 1 . .
    H H22A 0.570409 -0.005583 0.669088 0.092 Uiso calc 1 . .
    H H22B 0.565694 0.203079 0.644882 0.092 Uiso calc 1 . .
    H H22C 0.597536 0.073426 0.610121 0.092 Uiso calc 1 . .
    H H1 0.8970(9) 0.837(4) 0.3587(14) 0.054(7) Uiso d 1 . .
    H H3A 0.6357(10) 0.461(4) 0.4377(17) 0.076(9) Uiso d 1 . .
loop_
    _atom_site_aniso_label
    _atom_site_aniso_U_11
    _atom_site_aniso_U_22
    _atom_site_aniso_U_33
    _atom_site_aniso_U_12
    _atom_site_aniso_U_13
    _atom_site_aniso_U_23
    O1 0.0531(9) 0.0501(9) 0.0362(7) -0.0279(8) 0.0232(7) -0.0200(7)
    N2 0.0444(10) 0.0248(8) 0.0255(8) -0.0095(7) 0.0124(7) -0.0039(6)
    N1 0.0252(8) 0.0467(10) 0.0321(8) 0.0051(8) 0.0080(7) -0.0045(8)
    O2 0.0217(8) 0.0698(13) 0.1167(17) 0.0058(9) 0.0079(9) -0.0323(12)
    C6 0.0252(8) 0.0206(8) 0.0209(8) -0.0030(7) 0.0067(6) -0.0032(7)
    N3 0.0293(9) 0.0349(10) 0.0782(14) -0.0068(8) 0.0118(9) -0.0178(10)
    N4 0.0218(8) 0.0628(14) 0.0636(12) -0.0095(9) 0.0121(8) -0.0367(11)
    C1 0.0258(9) 0.0288(10) 0.0253(9) -0.0001(8) 0.0065(7) -0.0057(7)
    C5 0.0263(9) 0.0259(9) 0.0243(8) -0.0006(7) 0.0088(7) -0.0022(7)
    C7 0.0292(9) 0.0256(9) 0.0218(8) -0.0011(8) 0.0037(7) -0.0022(7)
    C9 0.0392(10) 0.0282(10) 0.0203(8) -0.0052(8) 0.0039(7) 0.0005(7)
    C10 0.0474(11) 0.0303(10) 0.0194(8) -0.0143(9) 0.0139(8) -0.0034(7)
    C4 0.0338(10) 0.0279(10) 0.0276(9) 0.0063(8) 0.0056(7) -0.0005(8)
    C16 0.0225(9) 0.0314(10) 0.0364(10) -0.0024(8) 0.0052(7) -0.0047(8)
    C8 0.0328(10) 0.0354(11) 0.0282(9) 0.0062(9) 0.0006(7) -0.0025(8)
    C3 0.0440(11) 0.0303(10) 0.0250(9) 0.0000(9) 0.0108(8) 0.0038(8)
    C17 0.0186(8) 0.0348(11) 0.0453(11) -0.0003(8) 0.0031(8) -0.0109(9)
    C15 0.0301(9) 0.0308(10) 0.0325(10) 0.0011(8) 0.0042(8) -0.0048(8)
    C2 0.0358(10) 0.0354(11) 0.0275(9) -0.0046(9) 0.0164(8) -0.0011(8)
    C14 0.0265(9) 0.0398(11) 0.0309(9) 0.0049(8) 0.0058(7) -0.0010(9)
    C12 0.0220(9) 0.0316(11) 0.0478(11) -0.0011(8) 0.0015(8) -0.0056(9)
    C13 0.0230(9) 0.0381(11) 0.0397(10) -0.0015(8) 0.0048(8) 0.0036(9)
    C11 0.0601(14) 0.0277(11) 0.0393(11) -0.0066(10) 0.0208(10) -0.0081(9)
    C18 0.0201(9) 0.0458(13) 0.0677(15) -0.0031(9) 0.0082(9) -0.0293(12)
    C21 0.0170(10) 0.0634(17) 0.0854(18) -0.0041(11) 0.0175(11) -0.0408(15)
    C20 0.0218(10) 0.0555(15) 0.0787(17) -0.0048(10) 0.0141(10) -0.0425(14)
    C19 0.0269(10) 0.0444(14) 0.0899(19) -0.0028(10) 0.0104(11) -0.0347(13)
    C22 0.0233(10) 0.081(2) 0.0773(17) -0.0086(12) 0.0056(11) -0.0446(16)
_geom_special_details
;
 All esds (except the esd in the dihedral angle between two l.s. planes)
 are estimated using the full covariance matrix.  The cell esds are taken
 into account individually in the estimation of esds in distances, angles
 and torsion angles; correlations between esds in cell parameters are only
 used when they are defined by crystal symmetry.  An approximate (isotropic)
 treatment of cell esds is used for estimating esds involving l.s. planes.
;
loop_
    _geom_bond_atom_site_label_1
    _geom_bond_atom_site_label_2
    _geom_bond_site_symmetry_2
    _geom_bond_distance
    _geom_bond_publ_flag
    O1 C10 . 1.234(2) ?
    N2 C9 . 1.466(2) ?
    N2 C10 . 1.335(3) ?
    N2 C11 . 1.465(3) ?
    N1 C1 . 1.372(2) ?
    N1 C8 . 1.371(3) ?
    N1 H1 . 0.89(3) ?
    O2 C21 . 1.230(4) ?
    C6 C1 . 1.413(2) ?
    C6 C5 . 1.402(2) ?
    C6 C7 . 1.434(2) ?
    N3 C12 . 1.376(3) ?
    N3 C19 . 1.363(3) ?
    N3 H3A . 0.95(3) ?
    N4 C21 . 1.340(3) ?
    N4 C20 . 1.471(4) ?
    N4 C22 . 1.473(3) ?
    C1 C2 . 1.395(3) ?
    C5 H5 . 0.9500 ?
    C5 C4 . 1.382(3) ?
    C7 C9 . 1.504(2) ?
    C7 C8 . 1.360(3) ?
    C9 H9 . 1.0000 ?
    C9 C10 7_666 1.516(3) ?
    C4 H4 . 0.9500 ?
    C4 C3 . 1.403(3) ?
    C16 H16 . 0.9500 ?
    C16 C17 . 1.404(3) ?
    C16 C15 . 1.381(3) ?
    C8 H8 . 0.9500 ?
    C3 H3 . 0.9500 ?
    C3 C2 . 1.369(3) ?
    C17 C12 . 1.417(3) ?
    C17 C18 . 1.440(3) ?
    C15 H15 . 0.9500 ?
    C15 C14 . 1.407(3) ?
    C2 H2 . 0.9500 ?
    C14 H14 . 0.9500 ?
    C14 C13 . 1.377(3) ?
    C12 C13 . 1.397(3) ?
    C13 H13 . 0.9500 ?
    C11 H11A . 0.9800 ?
    C11 H11B . 0.9800 ?
    C11 H11C . 0.9800 ?
    C18 C20 . 1.503(3) ?
    C18 C19 . 1.364(3) ?
    C21 C20 5_656 1.526(3) ?
    C20 H20 . 1.0000 ?
    C19 H19 . 0.9500 ?
    C22 H22A . 0.9800 ?
    C22 H22B . 0.9800 ?
    C22 H22C . 0.9800 ?
loop_
    _geom_angle_atom_site_label_1
    _geom_angle_atom_site_label_2
    _geom_angle_atom_site_label_3
    _geom_angle_site_symmetry_1
    _geom_angle_site_symmetry_3
    _geom_angle
    _geom_angle_publ_flag
    C10 N2 C9 . . 124.44(17) ?
    C10 N2 C11 . . 119.27(17) ?
    C11 N2 C9 . . 116.15(17) ?
    C1 N1 H1 . . 124.6(17) ?
    C8 N1 C1 . . 108.59(16) ?
    C8 N1 H1 . . 126.3(17) ?
    C1 C6 C7 . . 106.35(15) ?
    C5 C6 C1 . . 118.65(16) ?
    C5 C6 C7 . . 135.01(16) ?
    C12 N3 H3A . . 121.3(19) ?
    C19 N3 C12 . . 108.71(19) ?
    C19 N3 H3A . . 129.0(19) ?
    C21 N4 C20 . . 123.9(2) ?
    C21 N4 C22 . . 119.5(3) ?
    C20 N4 C22 . . 115.3(2) ?
    N1 C1 C6 . . 107.95(16) ?
    N1 C1 C2 . . 129.81(17) ?
    C2 C1 C6 . . 122.24(17) ?
    C6 C5 H5 . . 120.4 ?
    C4 C5 C6 . . 119.23(16) ?
    C4 C5 H5 . . 120.4 ?
    C6 C7 C9 . . 127.58(16) ?
    C8 C7 C6 . . 106.87(16) ?
    C8 C7 C9 . . 125.51(17) ?
    N2 C9 C7 . . 111.08(14) ?
    N2 C9 H9 . . 107.1 ?
    N2 C9 C10 . 7_666 114.85(16) ?
    C7 C9 H9 . . 107.1 ?
    C7 C9 C10 . 7_666 109.13(15) ?
    C10 C9 H9 7_666 . 107.1 ?
    O1 C10 N2 . . 122.59(19) ?
    O1 C10 C9 . 7_666 117.43(18) ?
    N2 C10 C9 . 7_666 119.93(17) ?
    C5 C4 H4 . . 119.8 ?
    C5 C4 C3 . . 120.49(17) ?
    C3 C4 H4 . . 119.8 ?
    C17 C16 H16 . . 120.4 ?
    C15 C16 H16 . . 120.4 ?
    C15 C16 C17 . . 119.16(18) ?
    N1 C8 H8 . . 124.9 ?
    C7 C8 N1 . . 110.24(17) ?
    C7 C8 H8 . . 124.9 ?
    C4 C3 H3 . . 119.0 ?
    C2 C3 C4 . . 121.99(17) ?
    C2 C3 H3 . . 119.0 ?
    C16 C17 C12 . . 118.38(18) ?
    C16 C17 C18 . . 135.76(19) ?
    C12 C17 C18 . . 105.86(18) ?
    C16 C15 H15 . . 119.4 ?
    C16 C15 C14 . . 121.16(19) ?
    C14 C15 H15 . . 119.4 ?
    C1 C2 H2 . . 121.3 ?
    C3 C2 C1 . . 117.39(17) ?
    C3 C2 H2 . . 121.3 ?
    C15 C14 H14 . . 119.3 ?
    C13 C14 C15 . . 121.33(18) ?
    C13 C14 H14 . . 119.3 ?
    N3 C12 C17 . . 108.09(18) ?
    N3 C12 C13 . . 129.3(2) ?
    C13 C12 C17 . . 122.63(19) ?
    C14 C13 C12 . . 117.34(18) ?
    C14 C13 H13 . . 121.3 ?
    C12 C13 H13 . . 121.3 ?
    N2 C11 H11A . . 109.5 ?
    N2 C11 H11B . . 109.5 ?
    N2 C11 H11C . . 109.5 ?
    H11A C11 H11B . . 109.5 ?
    H11A C11 H11C . . 109.5 ?
    H11B C11 H11C . . 109.5 ?
    C17 C18 C20 . . 127.9(2) ?
    C19 C18 C17 . . 106.9(2) ?
    C19 C18 C20 . . 125.1(2) ?
    O2 C21 N4 . . 123.8(2) ?
    O2 C21 C20 . 5_656 118.3(2) ?
    N4 C21 C20 . 5_656 117.8(3) ?
    N4 C20 C18 . . 110.70(18) ?
    N4 C20 C21 . 5_656 115.3(2) ?
    N4 C20 H20 . . 107.1 ?
    C18 C20 C21 . 5_656 109.0(2) ?
    C18 C20 H20 . . 107.1 ?
    C21 C20 H20 5_656 . 107.1 ?
    N3 C19 C18 . . 110.4(2) ?
    N3 C19 H19 . . 124.8 ?
    C18 C19 H19 . . 124.8 ?
    N4 C22 H22A . . 109.5 ?
    N4 C22 H22B . . 109.5 ?
    N4 C22 H22C . . 109.5 ?
    H22A C22 H22B . . 109.5 ?
    H22A C22 H22C . . 109.5 ?
    H22B C22 H22C . . 109.5 ?
loop_
    _geom_torsion_atom_site_label_1
    _geom_torsion_atom_site_label_2
    _geom_torsion_atom_site_label_3
    _geom_torsion_atom_site_label_4
    _geom_torsion_site_symmetry_1
    _geom_torsion_site_symmetry_2
    _geom_torsion_site_symmetry_3
    _geom_torsion_site_symmetry_4
    _geom_torsion
    _geom_torsion_publ_flag
    N1 C1 C2 C3 . . . . 179.52(19) ?
    C6 C1 C2 C3 . . . . 0.2(3) ?
    C6 C5 C4 C3 . . . . 0.4(3) ?
    C6 C7 C9 N2 . . . . 69.8(2) ?
    C6 C7 C9 C10 . . . 7_666 -57.9(2) ?
    C6 C7 C8 N1 . . . . -0.7(2) ?
    N3 C12 C13 C14 . . . . -179.1(2) ?
    C1 N1 C8 C7 . . . . 0.7(2) ?
    C1 C6 C5 C4 . . . . 0.4(3) ?
    C1 C6 C7 C9 . . . . -177.64(17) ?
    C1 C6 C7 C8 . . . . 0.4(2) ?
    C5 C6 C1 N1 . . . . 179.87(16) ?
    C5 C6 C1 C2 . . . . -0.7(3) ?
    C5 C6 C7 C9 . . . . 2.6(3) ?
    C5 C6 C7 C8 . . . . -179.4(2) ?
    C5 C4 C3 C2 . . . . -0.9(3) ?
    C7 C6 C1 N1 . . . . 0.1(2) ?
    C7 C6 C1 C2 . . . . 179.48(17) ?
    C7 C6 C5 C4 . . . . -179.87(19) ?
    C9 N2 C10 O1 . . . . 171.94(17) ?
    C9 N2 C10 C9 . . . 7_666 -10.6(3) ?
    C9 C7 C8 N1 . . . . 177.38(17) ?
    C10 N2 C9 C7 . . . . -114.30(19) ?
    C10 N2 C9 C10 . . . 7_666 10.1(3) ?
    C4 C3 C2 C1 . . . . 0.6(3) ?
    C16 C17 C12 N3 . . . . 179.44(18) ?
    C16 C17 C12 C13 . . . . 0.2(3) ?
    C16 C17 C18 C20 . . . . 3.5(4) ?
    C16 C17 C18 C19 . . . . -179.9(2) ?
    C16 C15 C14 C13 . . . . 0.8(3) ?
    C8 N1 C1 C6 . . . . -0.5(2) ?
    C8 N1 C1 C2 . . . . -179.8(2) ?
    C8 C7 C9 N2 . . . . -107.9(2) ?
    C8 C7 C9 C10 . . . 7_666 124.5(2) ?
    C17 C16 C15 C14 . . . . -0.6(3) ?
    C17 C12 C13 C14 . . . . -0.1(3) ?
    C17 C18 C20 N4 . . . . 64.5(3) ?
    C17 C18 C20 C21 . . . 5_656 -63.3(3) ?
    C17 C18 C19 N3 . . . . 0.8(3) ?
    C15 C16 C17 C12 . . . . 0.1(3) ?
    C15 C16 C17 C18 . . . . 179.7(2) ?
    C15 C14 C13 C12 . . . . -0.4(3) ?
    C12 N3 C19 C18 . . . . -1.0(3) ?
    C12 C17 C18 C20 . . . . -176.9(2) ?
    C12 C17 C18 C19 . . . . -0.3(3) ?
    C11 N2 C9 C7 . . . . 61.3(2) ?
    C11 N2 C9 C10 . . . 7_666 -174.29(16) ?
    C11 N2 C10 O1 . . . . -3.5(3) ?
    C11 N2 C10 C9 . . . 7_666 173.93(16) ?
    C18 C17 C12 N3 . . . . -0.2(2) ?
    C18 C17 C12 C13 . . . . -179.45(19) ?
    C21 N4 C20 C18 . . . . -104.3(2) ?
    C21 N4 C20 C21 . . . 5_656 20.0(3) ?
    C20 N4 C21 O2 . . . . 163.8(2) ?
    C20 N4 C21 C20 . . . 5_656 -20.5(3) ?
    C20 C18 C19 N3 . . . . 177.5(2) ?
    C19 N3 C12 C17 . . . . 0.7(3) ?
    C19 N3 C12 C13 . . . . 179.9(2) ?
    C19 C18 C20 N4 . . . . -111.5(3) ?
    C19 C18 C20 C21 . . . 5_656 120.6(3) ?
    C22 N4 C21 O2 . . . . -2.9(3) ?
    C22 N4 C21 C20 . . . 5_656 172.8(2) ?
    C22 N4 C20 C18 . . . . 62.9(2) ?
    C22 N4 C20 C21 . . . 5_656 -172.75(18) ?
loop_
    _geom_hbond_atom_site_label_D
    _geom_hbond_atom_site_label_H
    _geom_hbond_atom_site_label_A
    _geom_hbond_site_symmetry_A
    _geom_hbond_distance_DH
    _geom_hbond_distance_HA
    _geom_hbond_distance_DA
    _geom_hbond_angle_DHA
    _geom_hbond_publ_flag
    N1 H1 O2 7_656 0.89(3) 2.10(3) 2.828(2) 138(2) yes
    N3 H3A O1 . 0.95(3) 1.86(3) 2.730(2) 151(3) yes
_shelx_space_group_comment
;
The symmetry employed for this shelxl refinement is uniquely defined
by the following loop, which should always be used as a source of
symmetry information in preference to the above space-group names.
They are only intended as comments.
;
_shelx_estimated_absorpt_T_min     0.891
_shelx_estimated_absorpt_T_max     0.954
_shelx_hkl_file
;
   0   0  -1    0.25    0.34
   0   0  -1    0.27    0.35
   0   0  -1   -0.04    0.30
   0   0  -1    0.51    0.29
   0   0  -1    0.22    0.31
   0   0  -2 2841.55   75.58
   0   0  -2 2856.90   75.49
   0   0  -2 2851.41   75.27
   0   0  -2 2854.58   75.42
   0   0  -2 2852.88   75.40
   0   0  -3    0.12    1.04
   0   0  -3    0.26    1.09
   0   0  -3   -0.78    0.92
   0   0  -3    0.46    1.03
   0   0  -3    0.55    0.87
   0   0  -4   34.99    2.79
   0   0  -4   44.64    2.83
   0   0  -4   35.07    2.35
   0   0  -4   37.64    2.57
   0   0  -4   37.05    2.50
   0   0  -5    1.45    1.63
   0   0  -5   -0.34    1.16
   0   0  -5   -0.16    1.23
   0   0  -5    0.40    1.29
   0   0  -5   -0.19    1.33
   0   0  -6  905.96   27.08
   0   0  -6  895.47   26.39
   0   0  -6  924.15   26.88
   0   0  -6  869.70   26.25
   0   0  -6  936.60   27.09
   0   0  -7    0.31    1.41
   0   0  -7   -0.59    1.66
   0   0  -7   -0.30    1.56
   0   0  -7   -0.23    1.38
   0   0  -8  104.31    6.26
   0   0  -8  107.18    6.14
   0   0  -8  105.14    6.14
   0   0  -9   -0.86    2.13
   0   0  -9   -0.83    1.99
   0   0  -9    0.41    1.67
   0   0 -10  390.21   15.68
   0   0 -10  387.65   15.81
   0   0 -10  373.62   15.42
   0   0 -11   -1.16    2.13
   0   0 -11    1.65    2.02
   0   0 -11   -0.51    1.02
   0   0 -11   -0.56    1.99
   0   0 -11   -0.25    1.10
   0   0 -11   -0.12    1.03
   0   0 -11    1.04    1.09
   0   0 -12    7.24    2.56
   0   0 -12   13.70    3.16
   0   0 -12    8.28    1.46
   0   0 -12    8.83    2.56
   0   0 -12    7.98    1.37
   0   0 -12    5.60    1.44
   0   0 -12    7.01    1.40
   0   0 -13    1.48    2.07
   0   0 -13    2.78    2.49
   0   0 -13   -0.81    1.18
   0   0 -13   -0.63    1.21
   0   0 -13    0.59    1.28
   0   0 -14  207.44    7.64
   0   0 -14  206.78    7.70
   0   0 -14  219.06    7.65
   0   0 -14  208.66   12.90
   0   0 -15   -1.38    1.36
   0   0 -15    0.19    1.37
   0   0 -15   -0.87    2.44
   0   0 -15   -1.48    1.45
   0   0 -16    5.13    1.61
   0   0 -16   10.40    1.83
   0   0 -17   -0.70    1.51
   0   0 -17   -1.06    1.28
   0   0 -17   -1.16    1.52
   0   0 -18   19.16    2.05
   0   0 -18   19.73    2.22
   0   0 -19    0.58    1.13
   0   0 -19    0.16    1.26
   0   0 -20    1.31    1.07
   0   0 -20    1.57    1.06
   0   0 -21   -0.18    0.76
   0   0 -21   -0.39    0.82
   0  -2   0  897.73   25.57
   0   2   0  851.60   24.76
   0  -2   0  897.73   25.72
   0  -2  -1   66.58    3.08
   0  -2  -1   68.23    3.65
   0  -2   1   61.36    3.77
   0   2  -1   69.39    3.57
   0  -2  -1   64.52    3.78
   0  -2   2 1931.53   54.66
   0  -2  -2 1984.37   53.76
   0   2  -2 1992.83   54.13
   0  -2  -2 1970.61   54.36
   0  -2  -3 1795.65   48.23
   0  -2  -3 1705.48   48.04
   0   2  -3 1792.96   48.70
   0  -2  -3 1704.96   47.70
   0   2  -4  106.34    5.51
   0  -2  -4  104.98    5.29
   0  -2  -4  113.03    5.12
   0   2  -5 1376.57   39.15
   0  -2  -5 1305.64   38.70
   0  -2  -6    0.33    1.65
   0   2  -6    5.63    2.10
   0   2  -6    2.77    1.97
   0  -2  -7    0.39    1.53
   0   2  -7    2.03    1.75
   0   2  -7    3.18    1.90
   0  -2  -8  268.10   11.85
   0   2  -8  253.99   11.83
   0   2  -8  263.44   11.82
   0  -2  -9   11.32    2.58
   0   2  -9    5.71    2.33
   0   2  -9    8.49    2.58
   0   2 -10   26.84    1.91
   0  -2 -10   28.15    3.87
   0   2 -10   27.66    4.13
   0   2 -10   21.55    3.78
   0  -2 -11   -0.65    1.10
   0   2 -11   -0.67    2.12
   0   2 -11    0.66    2.09
   0  -2 -11   -1.32    2.50
   0   2 -11    0.13    1.01
   0   2 -11    0.79    1.04
   0  -2 -12   35.66    2.47
   0   2 -12   39.44    2.58
   0   2 -12   39.71    2.55
   0   2 -12   46.07    2.71
   0   2 -12   44.98    5.46
   0   2 -13   41.25    5.53
   0   2 -13   40.40    2.76
   0  -2 -13   42.66    2.74
   0   2 -13   39.66    2.69
   0   2 -14    7.80    3.11
   0  -2 -14    3.51    2.78
   0   2 -14    8.28    1.70
   0   2 -15   45.62    3.06
   0   2 -16   30.87    2.57
   0   2 -16   34.84    2.64
   0   2 -17   11.89    1.79
   0   2 -17   13.65    1.76
   0   2 -18   11.67    1.73
   0   2 -18   12.98    1.69
   0   2 -18   12.60    1.74
   0   2 -19  138.41    5.20
   0   2 -19  135.51    5.23
   0   2 -20   18.08    1.53
   0  -4   0   -0.44    1.71
   0  -4   0   -0.47    1.99
   0  -4  -1  157.28    8.20
   0  -4   1  154.55    8.45
   0  -4   1  158.02    8.78
   0  -4  -1  144.49    8.33
   0  -4   2   56.78    5.14
   0  -4  -2   62.65    5.18
   0  -4   2   67.01    5.59
   0  -4   3  103.85    7.24
   0  -4  -3  126.60    7.60
   0  -4   3  121.20    7.86
   0  -4   4    4.96    2.09
   0  -4   4    4.51    2.61
   0  -4   5  156.98    9.46
   0  -4   6   21.21    3.69
   0   4  -6   17.65    3.21
   0  -4   6   22.47    1.78
   0   4  -6   20.85    1.79
   0   4  -6   21.83    1.82
   0   4  -6   22.71    3.55
   0  -4   7    2.98    1.07
   0   4  -7    3.06    2.00
   0   4  -7    2.51    1.18
   0   4  -7    2.42    2.35
   0   4  -7    4.49    1.19
   0  -4   7    1.33    2.10
   0  -4   8  104.65    8.39
   0   4  -8  109.04    8.43
   0  -4   8  130.95    5.08
   0   4  -8  132.07    8.95
   0   4  -8  136.57    5.26
   0   4  -9   17.38    1.86
   0  -4   9   15.66    1.71
   0   4  -9   13.27    3.38
   0   4  -9   15.80    3.46
   0  -4   9   15.51    3.61
   0   4 -10  201.93   12.17
   0   4 -10  187.08    7.01
   0   4 -11   -0.18    1.24
   0  -4 -11    0.16    1.18
   0   4 -11    3.32    2.33
   0   4 -11    0.85    1.91
   0   4 -12  102.43    4.74
   0  -4 -12   94.93    4.47
   0   4 -13    1.67    1.24
   0  -4 -13    0.85    1.35
   0   4 -14   97.56    4.75
   0  -4 -14  111.23    4.80
   0   4 -15   12.01    1.71
   0  -4  15   12.82    1.77
   0  -4  16   29.95    2.30
   0   4 -16   32.44    2.30
   0   4 -17    0.24    1.06
   0   4 -17    1.08    1.03
   0  -4  17   -0.25    0.97
   0   4 -18    9.70    1.27
   0  -4  18    9.92    1.25
   0  -6   0   79.40    3.87
   0  -6  -1  102.00    4.62
   0  -6   1  109.10    4.66
   0  -6   2   69.11    3.64
   0  -6   2   75.72    7.27
   0  -6  -2   79.71    3.87
   0  -6   3    0.49    1.11
   0  -6   3   -0.86    2.51
   0  -6  -3    0.51    1.18
   0  -6   3    0.84    1.73
   0  -6   4    8.63    3.10
   0  -6   4    4.40    2.79
   0  -6   4    9.19    1.61
   0  -6  -4    8.43    1.54
   0   6  -4    9.95    1.65
   0  -6   5   20.40    4.27
   0  -6   5   10.84    3.61
   0  -6   5   20.63    2.11
   0   6  -5   18.05    2.00
   0  -6  -5   18.86    2.01
   0  -6   6   75.26    3.85
   0  -6  -6   69.04    3.68
   0   6  -6   66.19    3.71
   0   6  -7   14.29    1.92
   0  -6   7   18.37    1.97
   0  -6  -7   17.70    1.89
   0   6  -8    0.75    1.36
   0  -6   8    1.43    1.22
   0  -6  -8    0.66    1.09
   0   6  -9   10.44    1.75
   0  -6   9   11.75    1.73
   0  -6 -10    1.79    1.31
   0   6 -10    2.19    1.28
   0  -6 -11    7.67    1.56
   0   6 -11    6.25    1.52
   0   6 -12    9.18    1.64
   0  -6  13   44.53    2.54
   0   6 -13   47.99    2.81
   0  -6  14   54.39    2.69
   0   6 -14   56.05    2.88
   0  -6  15   36.38    1.99
   0  -8   0   94.72    4.13
   0  -8  -1   10.12    1.43
   0  -8   1   12.33    1.48
   0  -8   2    0.51    0.88
   0  -8  -2   -0.41    1.04
   0  -8  -3   12.66    1.47
   0  -8  -4   16.84    1.60
   0  -8   5    5.77    1.07
   0  -8  -5    4.34    1.06
   0  -8   6    3.50    1.00
   0  -8   7   44.07    2.30
   0  -8   8   14.50    1.34
   0  -8   9    0.58    0.67
   1   1 -21    0.42    0.74
   1  -1 -21    1.26    0.78
   1   1 -21    0.19    0.82
   1  -1 -21   -0.09    0.85
   1   1 -20   30.15    1.96
   1  -1 -20   28.12    2.09
   1   1 -20   27.90    2.08
   1   1 -20   29.24    1.98
   1  -1 -20   25.68    1.91
   1   1 -19    0.13    1.08
   1  -1 -19   -1.09    1.26
   1   1 -19    0.31    1.25
   1   1 -19    1.12    1.10
   1  -1 -19    0.42    1.08
   1   1 -19    0.29    1.21
   1   1 -18   17.42    1.82
   1   1 -18   17.75    1.99
   1  -1 -18   16.45    2.01
   1  -1 -18   16.69    1.89
   1   1 -18   17.00    1.94
   1   1 -18   18.57    2.05
   1   1 -17   10.09    1.62
   1  -1 -17    8.52    1.76
   1   1 -17    9.05    1.79
   1   1 -17    7.41    1.51
   1  -1 -17    8.28    1.53
   1   1 -17    6.82    1.65
   1   1 -16   10.70    1.68
   1   1 -16   16.67    1.95
   1  -1 -16    9.83    1.70
   1   1 -16   11.93    1.91
   1  -1 -16   11.74    1.82
   1   1 -16   12.28    1.89
   1  -1 -16    9.07    1.87
   1   1 -15    2.60    1.48
   1  -1 -15    2.17    1.40
   1  -1 -15   -0.85    2.60
   1   1 -15    5.13    2.89
   1  -1 -15    5.20    2.74
   1   1 -15    3.74    1.51
   1  -1 -15    1.50    1.38
   1   1 -14   97.67    4.50
   1  -1 -14   92.13    4.45
   1  -1 -14   94.24    8.16
   1   1 -14   97.11    4.36
   1  -1 -14   98.17    4.35
   1  -1 -14   92.54    4.51
   1  -1 -14   84.55    4.28
   1   1 -14   89.85    4.33
   1   1 -14   85.60    7.97
   1   1 -13    0.73    2.48
   1  -1 -13    0.16    1.09
   1   1 -13    0.93    1.09
   1  -1 -13    1.48    2.43
   1   1 -13    1.65    1.13
   1   1 -13   -1.46    2.38
   1  -1 -13   -0.73    2.30
   1  -1 -13    0.97    1.17
   1   1 -13   -0.16    1.16
   1  -1 -13    2.11    1.27
   1   1 -13   -0.60    1.32
   1  -1 -13    0.86    1.17
   1   1 -12  147.50    9.59
   1   1 -12  153.76    5.71
   1  -1 -12  137.91    5.65
   1   1 -12  154.01    5.78
   1  -1 -12  145.02    5.69
   1   1 -12  173.68   10.15
   1  -1 -12  155.22    9.76
   1   1 -12  154.18    5.67
   1  -1 -12  149.17    9.66
   1   1 -12  151.30    5.76
   1  -1 -12  158.82    5.88
   1   1 -12  149.80    5.63
   1  -1 -12  147.30    5.55
   1   1 -11   -1.75    2.25
   1   1 -11    0.49    0.94
   1  -1 -11    0.98    0.94
   1  -1 -11   -0.76    0.99
   1   1 -11    1.39    1.04
   1  -1 -11   -0.59    2.28
   1  -1 -11    1.05    1.02
   1  -1 -11    1.71    2.41
   1   1 -11   -0.57    2.21
   1   1 -11    0.24    0.97
   1   1 -11    0.26    1.06
   1  -1 -11   -0.23    1.01
   1   1 -11    0.60    1.07
   1  -1 -11    0.39    1.06
   1   1 -10  243.82   11.51
   1   1 -10  223.35   11.09
   1  -1 -10  210.39   10.93
   1   1 -10  241.14   11.28
   1  -1 -10  225.16   11.09
   1   1  -9    3.97    1.94
   1   1  -9    3.09    1.79
   1   1  -9    5.56    2.40
   1  -1  -9    5.12    2.01
   1  -1  -9    4.48    1.97
   1   1  -8   16.70    2.82
   1   1  -8   13.34    2.58
   1   1  -8   12.56    2.28
   1  -1  -8   12.33    2.44
   1  -1  -8   15.60    2.53
   1   1  -8   12.01    2.54
   1   1  -7  135.23    6.86
   1  -1  -7  130.98    6.61
   1   1  -7  126.92    6.56
   1  -1  -7  123.98    6.50
   1  -1  -7  120.86    6.74
   1   1  -7  139.47    6.87
   1   1  -7  129.70    6.12
   1   1  -6 1198.02   34.85
   1  -1  -6 1163.92   34.76
   1   1  -6 1220.74   34.89
   1   1  -6 1159.05   34.47
   1  -1  -6 1196.81   34.55
   1  -1  -6 1215.63   34.70
   1  -1  -5  503.49   15.60
   1   1  -5  461.51   15.47
   1  -1  -5  482.01   15.50
   1   1  -5  478.83   15.59
   1   1  -5  491.53   15.73
   1  -1  -5  487.77   15.64
   1  -1  -5  476.44   14.75
   1  -1  -5  475.74   15.28
   1   1  -5  501.74   15.42
   1   1  -4 1251.15   34.31
   1  -1  -4 1275.21   35.69
   1   1  -4 1313.84   35.91
   1  -1  -4 1271.12   35.75
   1   1  -4 1312.13   35.69
   1  -1  -4 1259.83   35.57
   1  -1  -4 1252.17   34.91
   1  -1  -4 1242.04   35.33
   1   1  -4 1310.66   35.45
   1  -1  -3 1349.11   36.61
   1  -1  -3 1336.81   36.62
   1   1  -3 1329.22   36.73
   1   1  -3 1303.71   36.31
   1  -1  -3 1305.15   36.36
   1  -1  -3 1332.10   35.91
   1  -1  -3 1334.94   36.18
   1   1  -3 1307.93   36.14
   1  -1  -2  116.21    4.45
   1  -1  -2  110.72    4.40
   1  -1  -2  119.50    4.11
   1   1  -2  122.87    4.68
   1   1  -2  118.11    4.16
   1  -1  -2  117.88    4.16
   1  -1  -2  117.94    3.94
   1  -1  -2  124.49    4.14
   1   1  -2  115.91    4.07
   1  -1  -1   -0.24    0.75
   1   1  -1    0.20    0.44
   1  -1  -1    0.48    0.48
   1   1  -1   -0.20    0.46
   1  -1  -1    0.51    0.48
   1  -1  -1    0.93    0.69
   1  -1  -1    0.74    0.91
  -1  -1   1   -0.11    0.83
   1  -1  -1   -0.30    0.68
   1  -1   0   10.63    1.27
  -1  -1   0   13.70    1.29
   1  -1   0    9.19    0.75
  -1  -1   0   10.85    1.17
  -1  -1   0   10.86    0.70
  -1  -1   0   12.53    1.06
  -1   1   0   10.06    0.89
  -1  -1  -1 2726.46   72.61
  -1   1  -1 2715.93   72.52
  -1  -1  -1 2730.05   72.25
  -1   1  -1 2748.26   71.94
  -1  -1  -1 2708.32   71.91
  -1  -1  -1 2729.98   71.95
  -1  -1  -1 2768.70   72.52
  -1  -1  -1 2737.77   72.53
  -1  -1  -2 3266.33   86.42
  -1  -1  -2 3262.74   87.10
  -1   1  -2 3231.46   87.26
  -1   1  -2 3265.12   86.75
  -1  -1  -2 3358.53   86.76
  -1  -1  -3 2850.53   76.08
  -1   1  -3 2852.19   76.40
  -1   1  -3 2843.10   76.44
  -1  -1  -3 2819.97   75.93
  -1   1  -3 2852.24   75.95
  -1  -1  -4 9757.96  260.31
  -1  -1  -4 9911.37  260.03
  -1   1  -4 9941.91  260.79
  -1   1  -4 9924.90  260.84
  -1  -1  -4 9999.00  260.43
  -1   1  -4 9828.20  260.40
  -1  -1  -5  740.74   22.13
  -1  -1  -5  741.50   21.82
  -1   1  -5  742.75   22.76
  -1   1  -5  730.20   22.76
  -1  -1  -5  763.64   22.73
  -1   1  -5  740.63   22.37
  -1  -1  -5  749.58   22.39
  -1  -1  -6  596.00   19.20
  -1   1  -6  626.84   20.35
  -1  -1  -6  632.01   20.26
  -1   1  -6  659.37   20.45
  -1   1  -6  655.98   20.15
  -1  -1  -6  633.98   20.04
  -1   1  -7   67.73    4.89
  -1   1  -7   82.34    5.26
  -1  -1  -7   77.19    5.10
  -1  -1  -7   74.86    4.95
  -1   1  -7   76.17    4.98
  -1   1  -8    3.61    2.07
  -1   1  -8    7.25    2.21
  -1  -1  -8    6.85    2.19
  -1  -1  -8    9.51    2.32
  -1   1  -8    6.12    2.24
  -1   1  -9   98.19    6.16
  -1   1  -9   97.87    6.60
  -1   1  -9  107.23    6.81
  -1  -1  -9   95.53    6.51
  -1   1  -9   93.95    6.00
  -1   1  -9  104.06    6.70
  -1  -1  -9   92.15    6.39
  -1  -1 -10   10.78    2.88
  -1  -1 -10    9.29    2.43
  -1   1 -10    5.69    2.28
  -1   1 -10    1.07    2.23
  -1  -1 -11   23.11    1.88
  -1   1 -11   22.09    1.86
  -1   1 -11   24.50    3.82
  -1   1 -11   24.67    1.93
  -1  -1 -11   22.41    1.87
  -1  -1 -11   28.31    2.00
  -1   1 -11   25.00    1.92
  -1  -1 -11   21.37    1.92
  -1  -1 -11   25.78    4.00
  -1   1 -11   22.95    1.93
  -1  -1 -11   23.54    1.92
  -1  -1 -11   17.75    3.45
  -1   1 -11   24.91    3.83
  -1   1 -12   21.32    1.92
  -1  -1 -12   18.71    1.88
  -1  -1 -12   21.87    2.05
  -1   1 -12   23.87    2.04
  -1  -1 -12   20.42    1.86
  -1  -1 -12   26.80    4.12
  -1   1 -12   14.76    3.25
  -1  -1 -12   20.81    1.91
  -1   1 -12   13.82    3.45
  -1   1 -12   22.88    1.99
  -1  -1 -12   20.05    3.96
  -1  -1 -13   32.17    4.78
  -1   1 -13   32.43    2.43
  -1  -1 -13   31.68    2.46
  -1  -1 -13   27.42    2.27
  -1   1 -13   34.13    2.46
  -1  -1 -13   32.11    4.71
  -1   1 -13   26.91    4.36
  -1  -1 -13   31.54    2.37
  -1   1 -13   27.57    4.51
  -1   1 -13   35.47    2.46
  -1   1 -14    1.73    1.26
  -1  -1 -14   -0.35    1.21
  -1  -1 -14   -1.66    2.63
  -1   1 -14    0.83    2.72
  -1  -1 -14    4.89    2.92
  -1   1 -14    1.63    2.58
  -1   1 -14    0.18    1.28
  -1  -1 -14    2.16    1.37
  -1  -1 -14    0.16    1.26
  -1   1 -14    0.83    1.31
  -1   1 -15   16.62    2.09
  -1  -1 -15   18.57    2.10
  -1  -1 -15   14.09    1.95
  -1   1 -15   19.17    2.10
  -1   1 -15   21.55    2.17
  -1  -1 -15   19.58    2.12
  -1   1 -16    0.89    1.47
  -1  -1 -16   -0.39    1.48
  -1   1 -16    2.69    1.38
  -1   1 -17   98.05    4.47
  -1   1 -17   85.87    4.39
  -1   1 -17  104.57    4.52
  -1  -1 -17   90.83    4.58
  -1   1 -17  103.04    4.72
  -1   1 -17   92.74    4.45
  -1  -1 -17   94.29    4.47
  -1  -1 -18   -0.63    1.25
  -1   1 -18    0.94    1.10
  -1   1 -18    0.15    1.14
  -1   1 -18    0.17    1.29
  -1  -1 -18   -1.21    1.48
  -1   1 -18    0.80    1.37
  -1   1 -19    0.81    1.06
  -1  -1 -19    1.35    1.13
  -1  -1 -19    2.97    1.25
  -1   1 -19    1.03    1.18
  -1   1 -19    2.44    1.13
  -1   1 -20   15.85    1.48
  -1  -1 -20   14.65    1.47
  -1   1 -20   13.97    1.41
  -1  -1 -20   16.76    1.63
  -1   1 -20   15.33    1.55
   1   3 -20    4.03    0.87
   1   3 -19   -0.11    0.91
   1   3 -19   -0.22    0.99
   1   3 -18   30.33    2.23
   1   3 -18   30.48    2.24
   1   3 -17   65.46    3.49
   1   3 -17   70.84    3.57
  -1  -3  17   66.80    3.42
   1   3 -16  181.47    6.92
   1   3 -16  192.60    7.04
   1   3 -15  310.34   10.34
   1   3 -15  311.08   10.36
   1   3 -14   85.98    4.30
   1   3 -14   94.76    4.44
   1  -3 -14   96.62    4.45
   1   3 -14   94.34    4.43
   1  -3 -13  132.41    5.34
   1   3 -13  122.72    5.35
   1   3 -13  129.43    5.35
   1  -3 -13  124.36    9.83
   1   3 -13  134.53   10.12
   1   3 -13  123.80    5.29
   1   3 -12   30.52    2.34
   1   3 -12   29.98    2.24
   1  -3 -12   26.49    2.24
   1   3 -12   25.01    4.27
   1   3 -12   37.02    5.17
   1  -3 -12   32.70    4.97
   1   3 -11    1.44    1.16
   1   3 -11    3.87    1.30
   1  -3 -11    4.37    2.68
   1   3 -11   -0.74    1.88
   1   3 -11    4.56    2.32
   1  -3 -11    2.70    1.18
   1   3 -10  176.69    6.39
   1   3 -10  162.20    6.07
   1  -3 -10  170.25    6.12
   1   3 -10  191.64   11.05
   1   3 -10  179.36   10.74
   1  -3 -10  175.50   10.54
   1   3  -9    2.62    1.07
   1  -3  -9    2.92    2.03
   1   3  -9    1.22    2.12
   1   3  -9    2.49    2.36
   1  -3  -8   64.87    5.59
   1   3  -8   62.40    5.64
   1   3  -8   64.04    5.61
  -1  -3   8   60.09    5.45
   1  -3  -7   50.11    4.63
   1   3  -7   53.59    4.98
   1   3  -7   44.70    4.64
  -1  -3   7   60.76    5.22
   1  -3  -6  240.20   10.79
   1   3  -6  257.49   11.45
  -1  -3   6  257.35   11.63
   1   3  -5   57.97    4.61
  -1  -3   5   48.80    4.55
   1   3  -4    3.85    1.87
  -1  -3   4    1.97    1.86
   1   3  -3    4.99    1.90
   1  -3  -3    3.11    1.82
  -1  -3   3    3.67    1.65
   1   3  -2  317.82   12.00
   1  -3  -2  352.37   12.91
   1  -3  -2  339.07   12.05
  -1  -3   2  327.35   12.79
  -1  -3   1  216.25    9.50
   1  -3  -1  221.04    9.56
   1  -3  -1  230.23    9.20
  -1  -3   1  224.06    9.56
   1  -3   0  420.92   15.01
  -1  -3   0  418.27   14.82
   1  -3   0  420.65   14.70
  -1  -3   0  407.55   14.66
  -1  -3  -1  599.47   19.72
   1  -3   1  629.41   20.31
  -1  -3  -1  587.08   19.48
   1  -3   1  606.75   19.99
   1  -3   2   23.18    3.10
  -1  -3  -2   25.27    2.98
  -1  -3  -2   24.18    2.75
   1  -3   2   25.53    3.02
  -1  -3  -3  571.12   18.60
  -1   3  -3  559.96   18.61
  -1  -3  -3  535.78   18.82
   1  -3   3  597.49   19.75
   1  -3   4  668.78   22.92
  -1   3  -4  686.60   22.19
   1  -3   5   45.93    4.41
  -1   3  -5   38.55    3.92
   1  -3   6   10.05    2.46
  -1   3  -6   15.36    2.90
  -1   3  -6   18.75    2.92
   1  -3   7  982.68   32.53
  -1   3  -7  998.05   32.25
  -1   3  -7  994.50   32.45
   1  -3   8   84.67    6.68
  -1   3  -8   84.69    6.69
  -1   3  -8   97.07    6.92
  -1   3  -9    8.90    2.74
  -1   3  -9    8.01    2.33
  -1   3  -9    5.01    1.15
  -1   3 -10    4.94    2.53
  -1   3 -10    4.79    2.65
  -1  -3 -10    1.65    1.13
  -1   3 -10    3.85    1.23
  -1   3 -11    0.77    2.17
  -1   3 -11    6.79    2.99
  -1  -3 -11    2.10    1.30
  -1   3 -11    2.08    1.25
  -1   3 -11    1.44    1.03
  -1  -3 -12   16.15    3.76
  -1   3 -12   18.84    3.82
  -1   3 -12   19.90    1.96
  -1  -3 -12   16.39    1.84
  -1   3 -12   14.51    1.77
  -1   3 -12   15.49    1.96
  -1   3 -13  258.83   14.97
  -1  -3 -13  261.20   15.00
  -1   3 -13  250.70    8.91
  -1   3 -13  277.45    9.29
  -1  -3 -13  265.75    9.10
  -1   3 -14    5.74    1.45
  -1   3 -14    6.89    1.68
  -1  -3 -14    6.93    1.64
  -1   3 -15  148.33    6.05
   1  -3  15  161.16    6.16
   1  -3  16   -0.78    1.32
  -1   3 -16   -0.16    1.26
  -1   3 -16    0.82    1.26
   1  -3  17    9.99    1.50
  -1   3 -17    8.53    1.54
  -1   3 -17    9.38    1.57
  -1   3 -18    0.13    1.11
  -1   3 -18   -0.76    1.13
  -1   3 -19   46.92    2.47
  -1   3 -19   47.71    2.49
  -1  -5  17    1.92    0.89
  -1  -5  16   17.80    1.60
  -1  -5  15    0.55    1.13
   1   5 -14    4.11    1.44
  -1  -5  14    5.21    1.46
   1   5 -13    0.54    1.27
   1   5 -12   43.10    3.00
   1   5 -11   39.24    2.78
  -1  -5  11   38.49    2.64
   1  -5 -11   31.45    2.53
  -1  -5  10   41.14    2.72
   1   5 -10   33.28    2.69
  -1  -5   9   -2.58    2.72
   1   5  -9    1.84    1.39
  -1  -5   9    3.05    1.35
  -1  -5   9    4.62    3.02
  -1  -5   8   32.75    5.14
  -1  -5   8   30.20    5.27
  -1  -5   8   34.15    2.51
   1   5  -8   32.51    2.59
   1   5  -7    0.17    1.16
   1  -5  -7    0.15    1.04
  -1  -5   7   -0.81    2.06
  -1  -5   7    0.81    1.13
  -1  -5   7   -0.85    2.48
   1   5  -7    3.09    1.33
   1   5  -6   11.81    1.61
   1  -5  -6   11.73    1.50
  -1  -5   6   13.29    3.38
  -1  -5   6   12.12    3.29
  -1  -5   6   10.42    1.55
   1   5  -6    8.75    1.48
  -1  -5   5    2.25    2.28
   1   5  -5    1.85    1.23
   1  -5  -5   -0.43    1.01
  -1  -5   5    0.89    1.12
  -1  -5   5    1.53    2.24
  -1  -5   4    4.30    2.35
   1   5  -4    9.10    1.47
   1  -5  -4    8.15    1.40
  -1  -5   4    9.11    1.36
  -1  -5   4    9.43    3.19
   1  -5  -3   41.60    2.54
  -1  -5   3   54.12    5.73
  -1  -5   3   42.20    2.54
  -1  -5   3   56.01    5.90
   1   5  -3   45.89    2.65
   1  -5  -2    0.40    0.94
   1  -5  -2    0.65    1.74
  -1  -5   2    1.94    1.06
  -1  -5   2    0.66    2.10
  -1  -5   2   -1.97    2.22
  -1  -5   1   48.86    5.37
   1  -5  -1   55.42    5.66
  -1  -5   1   44.05    5.04
   1  -5  -1   50.43    2.74
  -1  -5   1   48.39    2.66
   1  -5   0    4.61    2.30
   1  -5   0    8.41    1.30
  -1  -5   0    6.08    1.17
   1  -5   0    8.36    2.58
  -1  -5   0    9.66    2.51
   1  -5   1   49.45    2.66
  -1  -5  -1   45.63    2.64
   1  -5   1   50.31    5.52
   1  -5   1   45.78    5.10
  -1  -5  -2  208.90    7.14
   1  -5   2  190.74   11.49
   1  -5   2  212.83    7.12
  -1  -5  -3   60.41    3.10
   1  -5   3   53.72    5.99
   1  -5   3   62.32    3.13
   1  -5   3   59.56    6.03
  -1   5  -4  272.35    9.18
  -1  -5  -4  286.21    9.23
   1  -5   4  283.67    9.23
   1  -5   4  277.81   14.64
   1  -5   4  279.66   14.55
  -1  -5  -5   17.32    1.75
  -1   5  -5   15.39    1.69
   1  -5   5   19.05    1.81
   1  -5   5   21.21    4.01
   1  -5   5   16.79    3.68
  -1   5  -6  185.36    6.77
  -1  -5  -6  182.94    6.67
   1  -5   6  180.06    6.67
   1  -5   6  191.75   12.10
   1  -5   6  159.72   11.07
  -1   5  -7   21.04    2.05
  -1  -5  -7   23.83    2.05
   1  -5   7   23.77    2.09
   1  -5   7   24.13    4.43
   1  -5   8  215.47    7.72
   1  -5   8  206.74   13.38
  -1   5  -8  218.90    7.89
   1  -5   8  216.94   13.14
   1  -5   9    9.70    3.35
   1  -5   9   13.81    1.70
   1  -5   9    6.55    2.98
  -1   5  -9   16.63    1.94
   1  -5  10    7.39    1.46
  -1   5 -10    4.54    1.53
  -1   5 -11   84.44    4.31
  -1  -5 -11   77.89    4.03
  -1   5 -12   39.73    2.85
  -1  -5 -12   43.84    2.90
   1  -5  12   39.08    2.69
  -1   5 -13   31.50    2.50
  -1  -5 -13   32.26    2.43
   1  -5  13   29.87    2.36
   1  -5  14    4.63    1.42
  -1   5 -14    3.41    1.42
  -1  -5 -14    3.67    1.26
   1  -5  15   21.08    1.85
   1  -5  16   15.52    1.52
   1  -5  17    0.54    0.84
   1   7 -13    6.43    1.02
  -1  -7  12   28.73    1.76
   1   7 -12   28.83    1.92
  -1  -7  11   -0.34    0.87
   1   7 -11    0.51    0.97
   1   7 -10   53.92    2.99
   1   7  -9   -1.38    1.16
   1   7  -8   46.96    2.89
   1   7  -7    8.19    1.55
   1   7  -6    6.97    1.50
   1  -7  -6    8.38    1.49
   1   7  -5   36.93    2.65
   1  -7  -5   34.97    2.49
   1  -7  -4    3.85    1.31
   1  -7  -3   14.37    1.75
  -1  -7   3   14.76    1.71
  -1  -7   2    3.80    1.22
   1  -7  -2    1.73    1.18
  -1  -7   1    2.88    1.28
   1  -7  -1    2.60    1.20
   1  -7   0   14.59    1.79
  -1  -7   0   16.04    1.85
   1  -7   1    8.43    1.50
  -1  -7  -1   10.95    1.59
   1  -7   2   13.28    1.72
  -1  -7  -2   14.05    1.75
  -1  -7  -3  161.91    6.36
  -1  -7  -3  166.45    6.49
  -1  -7  -4   89.78    4.21
  -1  -7  -4   87.66    4.30
  -1  -7  -5   73.25    3.67
  -1  -7  -5   71.62    3.74
  -1  -7  -6    1.21    1.09
  -1  -7  -6    0.33    1.20
  -1   7  -7   17.57    1.94
  -1  -7  -7   18.29    1.85
  -1   7  -8    5.29    1.37
   1  -7   8    4.73    1.29
  -1  -7  -9    0.82    1.20
  -1   7  -9    0.88    1.13
   1  -7   9    1.92    1.03
  -1  -7 -10   14.21    1.56
   1  -7  10   16.70    1.59
   1  -7  11   72.98    3.05
  -1  -7 -11   73.80    3.06
  -1   7 -12    0.31    0.92
   1  -7  12    1.50    0.75
   2   0 -21    1.47    0.98
   2   0 -21   -0.38    0.83
   2   0 -20   36.81    2.46
   2   0 -20   42.07    2.45
   2   0 -19    0.99    1.31
   2   0 -19   -0.15    1.15
   2   0 -18   59.20    3.52
   2   0 -18   57.30    3.31
   2   0 -18   56.78    3.33
   2   0 -17    0.78    1.45
   2   0 -17   -0.53    1.27
   2   0 -17    1.04    1.30
   2   0 -16    7.25    1.71
   2   0 -16    5.82    1.46
   2   0 -16    7.33    1.54
   2   0 -16    7.31    1.63
   2   0 -15    0.84    1.20
   2   0 -15    1.88    1.47
   2   0 -15   -0.47    1.09
   2   0 -15    0.86    2.29
   2   0 -14  188.76    7.11
   2   0 -14  175.81    6.99
   2   0 -14  210.44    7.43
   2   0 -14  200.74   12.19
   2   0 -14  185.94    6.91
   2   0 -13    0.57    1.24
   2   0 -13    1.94    1.22
   2   0 -13    0.48    1.16
   2   0 -13    0.67    1.87
   2   0 -13   -2.16    1.83
   2   0 -13    1.23    1.11
   2   0 -12  196.17    7.17
   2   0 -12  210.74    7.07
   2   0 -12  213.71    7.24
   2   0 -12  211.66   11.55
   2   0 -12  211.20   11.28
   2   0 -12  210.76    7.10
   2   0 -12  202.83    7.25
   2   0 -11    0.13    1.05
   2   0 -11   -3.13    1.82
   2   0 -11   -1.69    1.90
   2   0 -11    0.53    1.83
   2   0 -10 1611.19   47.95
   2   0 -10 1578.79   47.88
   2   0 -10 1619.30   48.35
   2   0  -9   -0.42    1.84
   2   0  -9    0.39    1.63
   2   0  -9   -0.68    1.21
   2   0  -9   -1.96    1.63
   2   0  -8  133.31    6.52
   2   0  -8  136.67    6.91
   2   0  -8  148.30    6.96
   2   0  -8  131.41    6.85
   2   0  -7   -0.90    1.56
   2   0  -7    2.94    2.03
   2   0  -7    0.28    1.42
   2   0  -7    1.04    1.21
   2   0  -7   -0.55    1.57
   2   0  -7   -0.74    1.55
   2   0  -6  134.36    5.87
   2   0  -6  121.40    6.27
   2   0  -6  134.66    6.03
   2   0  -6  131.93    5.80
   2   0  -6  129.12    5.91
   2   0  -6  128.27    6.13
   2   0  -5   -0.40    1.48
   2   0  -5   -0.43    1.54
   2   0  -5   -0.37    1.30
   2   0  -5    1.37    1.24
   2   0  -5    0.89    1.36
   2   0  -5   -0.50    1.23
   2   0  -4  169.28    6.08
   2   0  -4  163.15    6.19
   2   0  -4  169.89    6.48
   2   0  -4  174.95    6.22
   2   0  -4  172.11    6.45
   2   0  -3   -0.12    1.04
   2   0  -3   -0.25    1.01
   2   0  -3    0.11    0.95
   2   0  -3   -0.09    0.79
   2   0  -3   -0.19    0.77
   2   0  -3   -0.30    0.92
   2   0  -2   10.68    1.15
   2   0  -2   11.88    0.98
   2   0  -2   12.24    1.10
   2   0  -2   12.67    1.16
   2   0  -2   10.89    1.06
  -2   0   2   11.03    0.67
   2   0  -1   -0.48    0.44
   2   0  -1    0.32    0.45
   2   0  -1   -0.11    0.41
  -2   0   0   13.39    0.79
  -2   0   0   13.15    0.81
  -2   0   0   13.55    0.76
  -2   0  -1    0.39    0.61
  -2   0  -1    0.07    0.59
  -2   0  -1   -0.67    0.66
  -2   0  -1   -0.34    0.54
  -2   0  -2   73.41    3.06
  -2   0  -2   69.06    3.06
  -2   0  -2   71.34    2.92
  -2   0  -2   75.11    3.15
  -2   0  -2   65.95    3.03
  -2   0  -3    2.71    1.00
  -2   0  -3   -0.14    1.21
  -2   0  -3    0.13    1.06
  -2   0  -3    0.55    1.23
  -2   0  -4   13.75    1.73
  -2   0  -4   15.25    2.02
  -2   0  -4   16.37    2.09
  -2   0  -5    0.20    1.20
  -2   0  -5    0.45    1.42
  -2   0  -5   -0.68    1.51
  -2   0  -6   -0.28    1.48
  -2   0  -6    0.94    1.28
  -2   0  -7   -0.28    1.40
  -2   0  -7    0.66    1.74
  -2   0  -7   -1.00    1.66
  -2   0  -8    5.12    1.82
  -2   0  -8    3.89    2.26
  -2   0  -8    8.23    2.42
  -2   0  -9    1.32    1.71
  -2   0  -9   -0.45    1.48
  -2   0  -9    0.46    1.77
  -2   0 -10   98.21    6.86
  -2   0 -10   91.18    6.67
  -2   0 -10   96.75    6.95
  -2   0 -11    1.07    1.05
  -2   0 -11   -1.16    1.97
  -2   0 -11    0.51    0.95
  -2   0 -11    1.59    1.06
  -2   0 -11   -0.60    2.40
  -2   0 -11    1.79    2.20
  -2   0 -12   57.79    5.78
  -2   0 -12   55.00    3.07
  -2   0 -12   64.09    3.20
  -2   0 -12   55.39    3.12
  -2   0 -12   63.64    6.28
  -2   0 -13   -1.46    1.85
  -2   0 -13   -0.32    1.15
  -2   0 -13    0.92    1.14
  -2   0 -13    1.52    2.23
  -2   0 -13    0.67    1.19
  -2   0 -14  137.48   10.22
  -2   0 -14  149.72    6.23
  -2   0 -14  159.22    6.12
  -2   0 -14  162.21   11.13
  -2   0 -14  156.61    6.23
  -2   0 -15    1.05    1.39
  -2   0 -15    0.39    1.51
  -2   0 -15   -0.19    1.29
  -2   0 -15   -0.99    1.39
  -2   0 -16    7.32    1.71
  -2   0 -16    6.29    1.69
  -2   0 -16    7.04    1.66
  -2   0 -16    6.14    1.53
  -2   0 -17    1.34    1.44
  -2   0 -17   -0.52    1.42
  -2   0 -18   55.19    3.40
  -2   0 -18   61.33    3.35
  -2   0 -19   -0.15    1.23
  -2   0 -19    0.97    1.14
  -2   0 -20    5.12    1.22
  -2   0 -20    4.34    1.12
   2   2 -20   10.90    1.40
   2   2 -20   11.08    1.28
   2   2 -19    7.95    1.50
   2   2 -19   13.76    1.57
   2   2 -18   22.95    2.15
   2   2 -18   20.63    1.99
   2   2 -17    9.90    1.80
   2   2 -17   10.62    1.71
   2   2 -16   20.56    2.23
   2   2 -16   21.92    2.15
   2   2 -15   16.02    2.06
   2   2 -15   18.48    2.01
   2   2 -14   85.28    4.06
   2   2 -14   77.77    4.05
   2  -2 -14   73.44    7.49
   2   2 -14   79.48    7.65
   2   2 -13   34.46    2.49
   2   2 -13   38.98    2.60
   2   2 -13   36.93    5.06
   2  -2 -13   32.06    5.02
   2   2 -12   45.11    5.48
   2   2 -12   38.16    5.06
   2   2 -12   40.37    2.56
   2   2 -11  212.51    7.23
   2   2 -11  199.44   11.37
   2   2 -11  223.41   11.92
   2   2 -10  660.19   19.08
   2   2 -10  710.35   24.91
   2   2 -10  688.58   24.51
   2   2  -9  109.30    7.34
   2   2  -9  106.82    7.16
   2  -2  -8   18.45    2.92
   2   2  -8   15.83    2.95
   2   2  -8   21.42    3.10
  -2  -2   7   38.11    3.79
   2   2  -7   40.50    4.07
   2   2  -7   37.71    3.95
   2  -2  -7   33.74    3.63
  -2  -2   6   42.72    3.77
   2   2  -6   40.36    3.69
   2  -2  -6   42.65    3.79
  -2  -2   5 1151.97   34.59
   2   2  -5 1190.31   34.83
   2  -2  -5 1190.20   34.54
  -2  -2   4  136.43    6.54
   2   2  -4  145.48    6.69
   2  -2  -4  143.66    6.39
   2  -2  -4  135.47    6.26
  -2  -2   3   63.10    3.96
   2   2  -3   64.31    3.92
   2  -2  -3   54.14    3.45
   2  -2  -3   60.21    3.58
   2  -2  -3   55.70    3.84
   2  -2  -2  329.39   10.72
  -2  -2   2  331.27   11.56
   2   2  -2  330.84   11.31
   2  -2  -2  346.37   10.96
   2  -2  -2  331.42   10.82
   2  -2  -2  334.66   11.61
  -2  -2   1   28.94    2.60
   2  -2  -1   29.14    2.38
   2  -2  -1   28.31    2.02
   2  -2  -1   29.76    2.78
   2  -2   0  609.98   18.31
  -2  -2   0  622.49   18.44
  -2   2   0  603.58   17.34
  -2  -2   0  596.07   17.53
   2  -2   0  606.62   18.64
  -2  -2   0  596.96   18.22
  -2  -2   0  586.75   17.29
  -2  -2  -1 1132.11   32.42
  -2   2  -1 1137.02   31.92
  -2  -2  -1 1156.86   32.33
  -2  -2  -2   22.20    2.20
  -2  -2  -2   24.40    2.03
  -2   2  -2   20.43    2.25
  -2  -2  -2   21.21    2.24
  -2  -2  -3 1053.60   30.26
  -2  -2  -3 1067.10   30.68
  -2   2  -3 1055.72   30.76
  -2  -2  -4 1051.91   30.95
  -2   2  -4 1052.84   31.18
  -2  -2  -4 1056.38   30.95
  -2   2  -4 1078.74   31.39
  -2  -2  -5   77.68    4.60
  -2   2  -5   75.26    4.83
  -2   2  -5   81.91    5.07
  -2  -2  -5   77.15    4.77
  -2   2  -6   44.05    4.08
  -2   2  -6   44.91    4.16
  -2  -2  -6   49.69    4.16
  -2   2  -7  108.66    6.66
  -2  -2  -7   97.90    6.28
  -2   2  -7  109.47    6.69
  -2   2  -8   96.98    6.61
  -2   2  -8   92.28    6.51
  -2  -2  -8   93.95    6.46
  -2   2  -9  267.97   12.60
  -2   2  -9  260.92   12.67
  -2  -2  -9  255.78   12.48
  -2  -2 -10   10.50    1.35
  -2  -2 -10   11.48    1.50
  -2  -2 -10   13.98    3.22
  -2   2 -10   13.44    3.02
  -2   2 -10   10.58    1.37
  -2   2 -10   11.96    1.44
  -2   2 -11   41.21    5.13
  -2  -2 -11   41.52    2.49
  -2   2 -11   43.70    2.65
  -2  -2 -11   34.79    2.44
  -2   2 -11   41.72    2.50
  -2  -2 -11   32.20    4.64
  -2   2 -11   37.77    2.45
  -2  -2 -12   93.85    4.10
  -2   2 -12   83.89    4.07
  -2  -2 -12   98.94    8.13
  -2  -2 -12   90.36    4.10
  -2   2 -12   84.32    4.01
  -2   2 -12   77.87    7.40
  -2  -2 -13   19.93    4.31
  -2   2 -13   19.55    1.99
  -2  -2 -13   24.71    2.19
  -2   2 -13   20.83    4.14
  -2   2 -14    0.17    1.45
  -2   2 -14   -0.89    2.80
  -2   2 -15   37.04    2.81
  -2   2 -16   50.70    3.19
  -2   2 -17   25.43    2.28
  -2   2 -17   23.30    2.13
  -2   2 -18   76.66    3.77
  -2   2 -18   78.33    3.73
  -2   2 -18   87.01    3.91
  -2   2 -19  106.98    4.20
  -2   2 -19  102.04    4.22
  -2   2 -20   68.42    2.93
  -2  -4  19   16.33    1.29
   2   4 -19   17.54    1.35
   2   4 -18   30.96    2.03
  -2  -4  18   35.01    2.08
  -2  -4  17   -0.13    1.03
   2   4 -17    0.77    1.14
  -2  -4  16    1.66    1.26
   2   4 -16    1.76    1.19
   2   4 -15   12.86    1.78
   2   4 -15   14.15    1.86
   2   4 -14   11.77    1.74
   2   4 -14   17.05    1.90
   2   4 -14   12.75    1.83
   2   4 -13   31.72    2.55
   2   4 -13   28.29    2.33
   2   4 -12  536.21   16.46
   2   4 -11    1.66    2.33
   2   4 -11    0.85    1.90
   2   4 -11    4.24    1.38
   2   4 -10    0.78    2.18
   2   4 -10    1.01    1.28
   2   4 -10   -1.59    2.13
  -2  -4   9   59.14    6.18
   2   4  -9   61.53    3.32
  -2  -4   9   54.89    3.08
   2   4  -9   59.28    6.12
   2   4  -9   61.09    6.28
  -2  -4   8    4.39    1.19
   2   4  -8    6.06    2.79
   2   4  -8    5.30    1.32
  -2  -4   8    2.04    1.90
   2   4  -8    5.34    1.30
   2   4  -8    2.01    2.19
  -2  -4   7   13.65    1.58
   2   4  -7   12.89    3.05
   2   4  -7   12.83    1.56
  -2  -4   7   14.14    3.09
   2   4  -7   14.82    1.68
   2   4  -7   19.70    3.66
   2   4  -6    7.83    2.37
   2   4  -6    9.11    1.30
  -2  -4   6    8.22    1.23
   2   4  -6    8.54    1.33
  -2  -4   6    9.11    2.68
   2   4  -5  164.29    9.08
  -2  -4   5  146.43    9.09
  -2  -4   4  396.20   16.39
  -2  -4   3    3.60    2.22
   2  -4  -3    2.01    1.70
  -2  -4   3    0.51    1.99
  -2  -4   2   14.18    2.82
   2  -4  -2   10.36    2.90
  -2  -4   2   11.15    2.67
  -2  -4   1  195.68    9.84
   2  -4  -1  192.91    9.30
   2  -4  -1  181.62    9.71
  -2  -4   1  195.68    9.80
  -2  -4   0  177.30    9.00
   2  -4   0  166.54    8.78
   2  -4   0  160.45    9.05
  -2  -4   0  168.09    8.85
   2  -4   1    0.94    1.68
  -2  -4  -1   -0.43    1.60
   2  -4   1   -3.03    2.14
  -2  -4  -2  535.66   18.98
   2  -4   2  499.46   19.46
   2  -4   2  538.86   20.08
   2  -4   3   33.01    4.20
   2  -4   3   36.54    4.33
   2  -4   4   22.70    3.71
   2  -4   4   28.05    4.09
   2  -4   5  307.96   14.11
   2  -4   5  283.24    9.03
  -2   4  -6  315.44    9.79
   2  -4   6  302.74    9.65
  -2   4  -7   38.79    2.48
   2  -4   7   39.30    4.93
  -2   4  -7   34.49    4.60
  -2   4  -7   35.38    4.46
   2  -4   7   33.09    2.24
   2  -4   8    2.05    1.07
  -2  -4  -8    3.40    1.23
   2  -4   8    2.20    2.14
  -2   4  -8   -0.66    2.15
  -2   4  -8    5.43    2.15
  -2   4  -8    2.60    1.19
   2  -4   9   16.95    3.72
  -2   4  -9   23.02    4.19
  -2   4  -9   17.94    3.62
  -2   4  -9   17.22    1.91
  -2  -4  -9   20.75    1.88
  -2   4 -10   32.25    2.57
  -2  -4 -10   40.80    2.71
  -2  -4 -10   35.51    2.50
  -2   4 -10   44.30    5.46
  -2   4 -10   44.17    5.72
  -2   4 -11   58.26    3.39
  -2  -4 -11   64.45    3.45
  -2  -4 -11   48.88    3.07
  -2   4 -11   46.49    5.84
  -2  -4 -12   -0.35    1.35
  -2   4 -12    2.25    1.36
  -2  -4 -13    1.23    1.27
  -2   4 -13    0.93    1.28
  -2   4 -14  104.63    4.76
   2  -4  14   95.87    4.47
  -2  -4 -14   92.10    4.48
   2  -4  15    8.23    1.50
   2  -4  16   32.05    2.28
  -2   4 -16   33.95    2.31
   2  -4  17    6.66    1.20
  -2   4 -17    4.57    1.12
   2  -4  18    5.09    1.04
  -2   4 -18    4.63    0.99
  -2  -6  15    1.49    0.88
  -2  -6  14    1.77    0.99
   2   6 -14    0.13    1.05
  -2  -6  13   13.15    1.50
   2   6 -13   10.00    1.55
   2   6 -12   -0.33    1.24
   2   6 -11    3.00    1.42
  -2  -6  11    2.88    1.33
  -2  -6  10  118.57    5.09
   2   6 -10  117.86    5.24
   2   6  -9    4.53    1.54
  -2  -6   9    9.58    1.60
   2   6  -8   37.55    2.82
  -2  -6   8   39.68    2.81
  -2  -6   7    5.59    1.51
   2  -6  -7    7.55    1.41
   2   6  -7    6.21    1.53
   2  -6  -6   37.51    2.59
  -2  -6   6   42.20    2.86
   2   6  -6   37.88    2.81
   2  -6  -6   41.73    2.76
   2  -6  -5    1.62    1.16
  -2  -6   5    1.57    1.11
  -2  -6   5    1.76    2.78
   2  -6  -5    0.34    1.20
   2   6  -5    4.51    1.39
   2  -6  -4   62.79    3.49
  -2  -6   4   58.47    6.54
   2   6  -4   60.69    3.46
  -2  -6   4   66.76    3.54
  -2  -6   3   10.86    3.17
   2   6  -3    8.21    1.50
   2  -6  -3   15.24    1.71
  -2  -6   3   10.23    1.55
  -2  -6   2    1.62    2.47
   2  -6  -2    1.51    1.23
   2  -6  -1   74.33    3.79
  -2  -6   1   80.66    3.85
   2  -6   0   35.34    5.11
   2  -6   0   33.44    2.43
  -2  -6   0   37.66    2.52
   2  -6   1   72.48    7.42
   2  -6   1   76.28    3.73
  -2  -6  -1   71.34    3.73
   2  -6   2   45.05    5.98
  -2  -6  -2   46.52    2.95
   2  -6   2   46.79    2.79
   2  -6   3    5.04    2.56
   2  -6   3    7.07    3.08
  -2  -6  -3    5.85    1.40
   2  -6   4   79.15    7.79
   2  -6   4   78.63    7.82
  -2  -6  -4   75.10    3.87
  -2  -6  -5   61.57    3.51
  -2   6  -5   64.83    3.55
  -2   6  -6   19.99    2.04
  -2  -6  -6   16.28    1.89
  -2  -6  -7   70.60    3.73
  -2   6  -7   69.63    3.76
  -2  -6  -8    3.85    1.23
  -2  -6  -8    3.77    1.37
  -2   6  -8    5.33    1.50
  -2   6  -9  182.27    7.02
  -2  -6 -10    0.66    1.21
  -2   6 -10   -0.71    1.38
  -2  -6 -11    9.35    1.56
  -2   6 -11    8.10    1.53
  -2   6 -12   43.82    2.86
  -2  -6 -12   49.98    2.85
  -2  -6 -13    5.24    1.29
   2  -6  13    3.42    1.09
  -2   6 -13    3.88    1.21
  -2  -6 -14    4.38    1.03
   2  -6  14    3.98    1.02
   2  -6  15    3.82    0.84
   2   8  -9    7.18    1.28
  -2  -8   9   13.36    1.18
   2   8  -8   52.94    3.73
  -2  -8   8  114.10    3.69
   2   8  -7    4.02    1.32
  -2  -8   7   12.39    1.26
  -2  -8   6   11.84    1.32
   2  -8  -6   11.11    1.26
  -2  -8   5    2.01    0.90
   2  -8  -5    2.12    0.89
   2  -8  -4    2.66    1.00
   2  -8  -3    0.66    0.99
  -2  -8   2   21.76    1.82
   2  -8  -2   26.43    2.06
   2  -8  -1   44.22    2.61
  -2  -8   1   39.94    2.44
  -2  -8   0   -0.28    0.90
   2  -8   0    0.95    0.93
   2  -8   1    3.70    1.15
  -2  -8  -1    3.59    1.07
  -2  -8  -2   35.47    2.31
   2  -8   2   32.02    2.17
  -2  -8  -3    3.30    0.99
   2  -8   4    0.80    0.94
  -2  -8  -4   -0.25    0.93
   2  -8   5    1.91    0.90
  -2  -8  -5    1.38    0.93
   2  -8   6    0.76    0.88
   2  -8   7    2.72    0.88
   2  -8   8   -0.09    0.76
  -2  -8  -8   -0.09    0.83
   3   1 -21    7.03    1.13
   3  -1 -21    5.30    1.06
   3  -1 -21    5.74    0.99
   3   1 -21    5.84    1.00
   3   1 -21    5.68    0.93
   3   1 -20   15.60    1.72
   3   1 -20   14.88    1.53
   3  -1 -20   17.56    1.67
   3   1 -20   12.78    1.47
   3   1 -19   56.98    3.08
   3  -1 -19   50.75    3.16
   3   1 -19   58.12    3.22
   3   1 -19   54.33    2.98
   3  -1 -19   52.27    2.98
   3   1 -19   48.93    2.92
   3   1 -18    9.68    1.81
   3  -1 -18   10.59    1.86
   3   1 -18   16.05    2.03
   3   1 -18    9.83    1.60
   3  -1 -18   13.52    1.84
   3   1 -18   12.21    1.69
   3   1 -17   15.19    2.00
   3   1 -17   16.69    2.11
   3  -1 -17   16.61    2.10
   3   1 -17   16.46    2.00
   3  -1 -17   17.50    1.95
   3   1 -17   16.10    1.88
   3   1 -16   60.46    3.59
   3   1 -16   64.13    3.71
   3  -1 -16   71.26    3.86
   3   1 -16   64.49    3.60
   3  -1 -16   62.33    3.57
   3   1 -16   76.08    3.81
   3  -1 -15    8.98    1.64
   3   1 -15    8.64    1.57
   3   1 -15   10.24    1.68
   3  -1 -15    3.40    2.79
   3   1 -15    7.63    3.05
   3  -1 -15   13.56    3.80
   3   1 -15    8.06    1.64
   3  -1 -15    6.79    1.65
   3   1 -15   10.00    1.74
   3  -1 -15   10.04    1.76
   3   1 -14   12.98    1.69
   3  -1 -14   13.17    1.72
   3   1 -14   13.83    1.78
   3  -1 -14   14.60    1.89
   3   1 -14   14.00    1.77
   3  -1 -14   15.36    1.92
   3  -1 -14    9.46    3.15
   3  -1 -14   14.35    3.71
   3   1 -13   33.02    2.34
   3  -1 -13   30.67    2.37
   3   1 -13   30.90    2.28
   3   1 -13   36.65    4.83
   3   1 -13   28.55    2.38
   3  -1 -13   29.94    2.37
   3   1 -13   28.00    2.24
   3  -1 -13   32.19    4.79
   3   1 -13   24.33    4.18
   3  -1 -12    0.27    1.11
   3   1 -12   -0.41    1.00
   3   1 -12    0.13    1.12
   3  -1 -12    0.29    1.07
   3   1 -12   -0.57    1.06
   3   1 -12    0.26    1.08
   3  -1 -12   -0.64    2.41
   3   1 -12    0.64    1.94
   3   1 -12   -0.28    0.98
   3  -1 -12   -0.56    1.07
   3   1 -12    1.89    2.06
   3   1 -11    9.10    1.29
   3  -1 -11    6.19    1.28
   3   1 -11   10.62    1.41
   3   1 -11    3.37    2.13
   3  -1 -11    3.92    2.18
   3   1 -11    9.91    2.84
   3   1 -11    5.57    2.12
   3  -1 -11    7.70    1.27
   3   1 -11    7.66    1.29
   3   1 -10  133.70    8.19
   3  -1 -10  145.12    8.62
   3   1 -10  162.70    8.79
   3   1 -10  164.87    8.82
   3  -1 -10  152.89    8.64
   3   1  -9    0.85    1.75
   3   1  -9    0.42    1.70
   3  -1  -9    2.51    1.77
   3   1  -9    2.12    1.76
   3  -1  -9    4.38    2.28
   3  -1  -9    3.66    1.97
   3  -1  -8   52.45    4.28
   3   1  -8   54.47    4.52
   3   1  -8   47.53    4.30
   3  -1  -8   54.08    4.53
   3   1  -8   52.70    4.39
   3  -1  -8   51.73    4.43
   3  -1  -8   54.20    4.33
   3   1  -8   65.45    4.68
   3  -1  -7   26.32    3.12
   3   1  -7   32.31    3.26
   3   1  -7   30.86    3.25
   3  -1  -7   40.64    3.67
   3  -1  -7   27.14    3.12
   3   1  -7   23.27    2.89
   3   1  -7   38.56    3.53
   3  -1  -7   30.93    3.16
   3  -1  -6 1340.47   37.89
   3   1  -6 1325.19   37.95
   3  -1  -6 1309.64   36.96
   3  -1  -6 1276.49   38.00
   3   1  -6 1305.37   36.88
   3   1  -6 1320.78   37.95
   3  -1  -6 1293.72   38.00
   3   1  -6 1336.99   38.11
   3  -1  -6 1319.79   37.69
   3   1  -6 1304.93   37.66
   3   1  -5 1023.50   28.70
   3  -1  -5  951.08   28.62
   3  -1  -5  988.03   28.71
   3  -1  -5  978.51   27.67
   3   1  -5  971.01   28.38
   3  -1  -5  965.89   28.37
   3  -1  -5  974.52   28.72
   3   1  -5 1001.07   28.76
   3   1  -5 1003.60   27.66
  -3  -1   5  983.85   28.07
   3   1  -5  963.01   27.37
  -3  -1   4  334.87   10.87
   3   1  -4  336.91   10.21
   3   1  -4  339.54   10.25
   3   1  -4  338.61   11.35
   3  -1  -4  336.13   11.10
   3   1  -4  344.44   11.11
   3  -1  -4  342.50   10.98
   3   1  -4  335.47   10.95
   3  -1  -3   91.47    3.88
   3   1  -3   81.07    3.71
   3  -1  -3   86.62    4.10
   3  -1  -3   90.93    4.15
  -3  -1   3   84.66    3.94
   3  -1  -3   89.15    3.07
   3  -1  -3   90.27    2.81
   3   1  -3   85.42    4.14
   3   1  -3   93.48    3.93
   3  -1  -3   91.59    3.93
   3  -1  -2   92.64    4.08
  -3   1   2   92.48    2.82
   3  -1  -2   90.12    3.91
   3  -1  -2   85.54    3.76
  -3  -1   2   90.98    3.87
   3  -1  -2   88.40    3.54
   3   1  -2   86.28    3.48
   3   1  -2   91.51    3.52
   3  -1  -2   86.19    3.52
   3  -1  -1  845.84   23.91
   3   1  -1  835.74   23.16
   3  -1  -1  833.85   23.18
   3  -1  -1  872.71   23.49
  -3  -1   1  857.87   23.85
  -3   1   1  859.29   22.74
  -3  -1   0 1707.54   46.12
  -3   1   0 1695.25   45.39
  -3  -1   0 1716.55   45.81
  -3  -1   0 1722.32   45.52
   3  -1   0 1677.01   46.15
  -3   1  -1 1545.07   42.09
  -3   1  -1 1537.55   42.24
  -3  -1  -1 1575.00   42.61
  -3  -1  -1 1553.91   42.16
  -3  -1  -1 1601.40   41.85
  -3   1  -2 1788.59   48.54
  -3  -1  -2 1795.35   48.78
  -3  -1  -2 1787.27   48.18
  -3   1  -2 1794.62   48.19
  -3   1  -2 1787.21   48.37
  -3  -1  -2 1741.94   48.61
  -3  -1  -2 1790.26   48.07
  -3  -1  -3 4377.19  117.83
  -3   1  -3 4427.00  117.74
  -3   1  -3 4439.25  117.35
  -3  -1  -3 4385.35  117.32
  -3   1  -3 4417.71  117.59
  -3  -1  -3 4427.27  117.50
  -3  -1  -3 4430.52  117.63
  -3   1  -4    5.49    1.62
  -3  -1  -4    4.86    1.65
  -3  -1  -4    1.92    1.29
  -3   1  -4    4.03    1.83
  -3   1  -4    4.26    1.48
  -3  -1  -4    3.32    1.46
  -3   1  -5   54.45    3.92
  -3   1  -5   49.76    3.62
  -3  -1  -5   62.42    3.89
  -3  -1  -5   51.48    3.53
  -3   1  -5   51.45    3.86
  -3  -1  -5   56.76    3.80
  -3   1  -6  226.79   10.05
  -3   1  -6  257.64    9.99
  -3  -1  -6  255.90   10.00
  -3  -1  -6  242.67    9.78
  -3  -1  -6  244.45    9.56
  -3   1  -6  253.03   10.11
  -3  -1  -7  120.33    6.09
  -3   1  -7  113.80    6.56
  -3  -1  -7  124.29    6.66
  -3   1  -7  103.47    6.24
  -3  -1  -8   -0.41    1.80
  -3   1  -8    1.23    1.74
  -3   1  -8    0.43    1.74
  -3   1  -8    1.56    1.62
  -3  -1  -8    0.43    1.66
  -3   1  -9   25.26    3.56
  -3  -1  -9   34.21    3.90
  -3  -1  -9   30.29    3.75
  -3   1  -9   37.76    4.19
  -3   1  -9   31.46    3.70
  -3  -1 -10  510.53   19.79
  -3   1 -10  481.51   19.26
  -3  -1 -10  513.02   19.59
  -3   1 -10  489.56   18.87
  -3   1 -10  515.00   19.94
  -3   1 -11    9.73    2.80
  -3   1 -11    7.63    1.29
  -3  -1 -11    7.89    1.29
  -3  -1 -11    8.25    1.33
  -3  -1 -11   10.20    1.46
  -3   1 -11    7.84    1.41
  -3  -1 -11    7.08    1.37
  -3  -1 -11    9.69    2.79
  -3   1 -11    6.08    1.30
  -3  -1 -11    8.47    1.40
  -3  -1 -11   10.57    2.63
  -3   1 -11    9.34    2.98
  -3  -1 -12  181.62    6.48
  -3   1 -12  179.06    6.47
  -3  -1 -12  169.88   10.71
  -3   1 -12  196.76   11.37
  -3   1 -12  164.85    6.43
  -3  -1 -12  174.62    6.53
  -3  -1 -12  187.06    6.46
  -3  -1 -12  162.73   10.75
  -3   1 -12  172.39    6.34
  -3  -1 -12  163.66    6.33
  -3   1 -12  171.45   10.88
  -3   1 -13  168.62   10.81
  -3  -1 -13  142.17   10.05
  -3  -1 -13  149.68   10.35
  -3   1 -13  146.99    5.79
  -3  -1 -13  142.58    5.79
  -3  -1 -13  145.64    5.73
  -3   1 -13  146.37    5.92
  -3  -1 -13  152.53    5.95
  -3   1 -13  178.45   11.20
  -3  -1 -13  142.02    5.78
  -3   1 -13  148.10    5.86
  -3  -1 -14   15.56    1.95
  -3   1 -14   13.66    1.78
  -3  -1 -14   20.56    4.30
  -3   1 -14   14.27    1.95
  -3  -1 -14   14.86    2.04
  -3  -1 -14   12.35    1.80
  -3   1 -14   15.85    2.03
  -3  -1 -14   13.82    1.86
  -3   1 -14    8.36    3.10
  -3  -1 -14   12.53    3.69
  -3   1 -15   11.97    1.79
  -3   1 -15    9.22    1.72
  -3  -1 -15    7.94    1.71
  -3   1 -15    7.82    1.76
  -3  -1 -15    7.27    1.70
  -3  -1 -15    7.97    1.73
  -3   1 -16    6.01    1.65
  -3   1 -16    3.89    1.58
  -3  -1 -16    6.50    1.55
  -3  -1 -16   10.18    1.84
  -3   1 -16    8.23    1.77
  -3   1 -17    3.83    1.53
  -3  -1 -17    2.57    1.46
  -3   1 -17    3.72    1.48
  -3   1 -17    2.75    1.45
  -3  -1 -17    3.18    1.34
  -3   1 -17    1.94    1.33
  -3   1 -18    1.72    1.23
  -3   1 -18    1.51    1.19
  -3  -1 -18    1.05    1.22
  -3   1 -18    1.15    1.36
  -3  -1 -18    2.48    1.39
  -3   1 -18    1.88    1.15
  -3   1 -19   12.25    1.52
  -3  -1 -19   13.22    1.54
  -3   1 -19   10.31    1.39
  -3  -1 -19   11.74    1.54
  -3   1 -19   10.29    1.55
  -3   1 -19    8.89    1.32
  -3   1 -20   44.42    2.34
  -3  -1 -20   49.07    2.42
  -3   1 -20   43.76    2.24
   3   3 -20   54.23    2.52
   3   3 -20   50.22    2.41
   3   3 -19  134.29    5.06
   3   3 -19  139.50    5.07
   3   3 -18   10.21    1.59
   3   3 -18    7.97    1.36
   3   3 -17    0.79    1.33
   3   3 -17    1.71    1.29
   3   3 -16   16.88    2.04
   3   3 -16   17.99    1.97
   3   3 -15    4.38    1.53
   3   3 -15    3.54    1.41
   3   3 -15    3.41    1.27
   3   3 -14   61.90    3.55
   3   3 -14   68.51    3.62
   3   3 -14   57.54    3.40
   3   3 -13   37.40    2.58
   3   3 -13   38.11    5.57
   3  -3 -13   40.10    5.67
   3   3 -13   45.23    5.90
   3   3 -13   36.05    2.60
   3   3 -12   53.74    6.13
   3   3 -12   54.18    6.27
   3  -3 -12   48.35    5.94
   3   3 -12   44.74    2.86
   3   3 -12   51.69    2.99
   3   3 -11  161.01    6.07
   3  -3 -11  159.97   10.41
   3   3 -11  162.23   10.48
   3   3 -11  160.89   10.63
   3   3 -11  153.86    5.91
   3  -3 -10    1.31    2.06
   3   3 -10    0.67    2.26
   3   3 -10    0.65    1.06
   3   3 -10    0.14    1.04
   3   3 -10    1.37    2.00
   3   3  -9  210.18   11.37
   3   3  -9  209.03    7.09
   3   3  -9  199.19    7.00
   3  -3  -9  207.57   11.09
   3   3  -9  217.53   11.47
   3   3  -8  282.10   12.85
   3  -3  -8  266.44   12.37
  -3  -3   8  250.71   12.05
   3   3  -8  249.85   12.33
   3  -3  -7   -0.46    1.85
  -3  -3   7   -0.48    1.76
   3   3  -7    1.00    1.93
   3  -3  -6  718.13   23.83
  -3  -3   6  701.77   24.18
   3   3  -6  732.05   24.45
   3   3  -5   46.33    4.20
  -3  -3   5   40.28    4.02
   3  -3  -5   46.25    3.95
   3  -3  -5   41.17    3.83
   3  -3  -4  118.43    6.15
  -3  -3   4  116.55    6.81
   3   3  -4  120.64    6.75
   3  -3  -3   37.11    3.72
  -3  -3   3   39.93    3.83
   3   3  -3   30.68    3.24
   3  -3  -2  343.35   12.84
  -3  -3   2  306.07   12.30
   3   3  -2  313.32   12.00
   3  -3  -1  242.65   10.38
  -3  -3   1  253.95   10.20
  -3  -3   1  237.57   10.20
   3  -3  -1  250.07    9.90
   3   3  -1  253.17    9.86
   3  -3   0  105.47    6.15
  -3  -3   0  104.12    5.74
   3  -3   0  106.33    5.81
  -3  -3   0   98.87    5.77
   3  -3   1  231.12   10.11
  -3  -3  -1  229.23    9.43
  -3  -3  -1  223.87    9.54
   3  -3   1  245.06   10.01
   3  -3   2  142.52    7.59
  -3  -3  -2  150.68    7.18
  -3  -3  -3  301.67   11.79
  -3   3  -4  116.07    6.37
  -3   3  -4  111.66    6.32
  -3  -3  -4  108.47    6.28
  -3   3  -5  783.42   26.11
  -3   3  -5  838.03   26.57
  -3  -3  -5  826.20   26.20
  -3   3  -6  142.72    7.98
  -3   3  -6  136.23    7.81
  -3   3  -7   46.88    4.79
  -3   3  -7   40.47    4.49
  -3   3  -8   52.30    5.36
  -3  -3  -8   58.08    2.80
  -3   3  -8   55.97    2.89
  -3   3  -9    5.04    2.61
  -3   3  -9    7.85    2.47
  -3  -3  -9    0.60    2.17
  -3   3  -9    2.67    1.20
  -3  -3  -9    2.56    1.12
  -3   3 -10   54.82    3.12
  -3  -3 -10   58.34    5.84
  -3  -3 -10   48.32    2.83
  -3   3 -10   58.90    6.06
  -3  -3 -10   54.71    2.98
  -3  -3 -11    4.23    1.38
  -3   3 -11    3.97    1.30
  -3   3 -11    2.97    2.35
  -3   3 -11    3.09    2.61
  -3  -3 -11    4.40    1.38
  -3  -3 -12  194.19    7.05
  -3  -3 -12  186.53    6.92
  -3   3 -12  170.59   11.63
  -3   3 -12  187.19    7.12
  -3  -3 -13    0.70    1.35
  -3  -3 -13    2.01    1.24
  -3   3 -13    1.64    1.41
  -3   3 -14    2.30    1.28
   3  -3  14   -0.17    1.27
  -3  -3 -14    1.07    1.37
  -3   3 -15   -0.16    1.40
   3  -3  15   -0.16    1.19
   3  -3  16   47.02    2.85
  -3   3 -16   49.81    2.99
   3  -3  17   21.13    1.87
  -3   3 -17   23.67    2.02
  -3   3 -17   21.47    2.00
  -3   3 -18   27.39    2.01
  -3   3 -18   26.57    1.93
  -3   3 -18   25.08    1.95
  -3   3 -19   42.80    2.27
  -3   3 -19   47.51    2.36
  -3  -5  17    0.60    0.87
  -3  -5  16    0.73    1.01
  -3  -5  15   34.29    2.40
   3   5 -15   34.38    2.43
   3   5 -14  115.73    4.99
   3   5 -13   -0.36    1.29
   3   5 -12    2.61    1.29
  -3  -5  11    0.17    1.13
   3   5 -11   -0.76    1.57
  -3  -5  10  143.26    5.71
   3   5 -10  129.31    5.71
  -3  -5   9   -0.84    2.13
  -3  -5   9    0.69    1.28
   3   5  -9   -0.37    1.22
  -3  -5   8   42.78    2.80
  -3  -5   8   50.40    6.16
  -3  -5   8   51.90    6.18
   3   5  -8   44.61    2.94
   3   5  -8   43.79    2.92
   3   5  -8   39.42    5.25
   3   5  -7    5.80    1.44
  -3  -5   7    5.69    1.35
  -3  -5   7    4.96    3.05
  -3  -5   7    8.00    2.95
   3   5  -7    7.61    1.44
   3   5  -7    8.22    2.97
  -3  -5   6   29.87    4.95
   3  -5  -6   39.57    2.48
  -3  -5   6   40.74    2.64
  -3  -5   6   37.07    5.12
   3   5  -6   40.53    2.72
   3   5  -6   41.88    2.71
   3  -5  -5    0.14    0.95
   3   5  -5    0.78    1.08
  -3  -5   5    0.74    2.26
  -3  -5   5   -0.15    1.21
   3   5  -5    0.59    1.08
  -3  -5   5   -0.74    2.26
   3  -5  -4   49.41    2.78
  -3  -5   4   49.95    2.84
   3   5  -4   50.87    2.91
  -3  -5   4   42.87    5.35
   3  -5  -3   50.03    2.77
  -3  -5   3   47.53    2.72
   3   5  -3   51.14    2.86
   3  -5  -2   34.63    2.29
  -3  -5   2   36.32    4.83
   3  -5  -2   36.90    5.16
   3   5  -2   38.52    2.41
   3  -5  -1   27.61    1.99
  -3  -5   1   18.88    1.74
  -3  -5   1   22.33    3.82
   3  -5  -1   16.37    3.41
   3   5  -1   21.29    1.88
   3  -5   0   14.41    3.16
   3  -5   0   18.75    1.71
  -3  -5   0   18.98    1.69
  -3  -5   0   17.94    3.38
   3  -5   1  106.75    4.39
   3  -5   1  102.59    8.18
  -3  -5  -1  114.05    4.55
   3  -5   1  113.91    8.03
   3  -5   2  106.93    4.48
   3  -5   2  102.48    8.14
  -3  -5  -2  115.52    4.61
   3  -5   2  114.48    8.43
   3  -5   3   17.04    3.74
   3  -5   3   22.34    1.91
  -3  -5  -3   21.09    1.92
   3  -5   3   20.49    3.72
   3  -5   4    6.16    2.60
   3  -5   4    2.64    1.10
  -3  -5  -4    3.52    1.21
   3  -5   4    6.71    3.02
   3  -5   5   12.81    1.62
   3  -5   5   12.87    3.55
  -3  -5  -5   15.25    1.64
  -3   5  -5   13.97    1.71
   3  -5   5   16.46    3.71
   3  -5   6   17.55    1.80
   3  -5   6   11.79    3.58
  -3  -5  -6   19.35    1.87
  -3   5  -6   15.76    1.71
   3  -5   6   14.78    3.70
  -3  -5  -7  140.29    5.69
   3  -5   7  152.41   10.81
   3  -5   7  138.74    5.69
  -3   5  -7  151.84    5.90
   3  -5   7  160.12   11.03
   3  -5   8  202.45   13.27
   3  -5   8  204.98    7.61
   3  -5   8  211.64   13.29
  -3   5  -8  220.14    7.82
  -3  -5  -8  212.81    7.59
   3  -5   9    6.19    1.39
  -3  -5  -9    6.65    1.45
  -3   5  -9    4.25    1.46
   3  -5  10    2.79    1.31
  -3  -5 -10    1.07    1.33
  -3  -5 -10    1.85    1.25
  -3   5 -10   -0.57    1.31
   3  -5  11   84.06    4.10
  -3  -5 -11   79.04    4.06
  -3  -5 -11   91.71    4.33
  -3   5 -11   86.96    4.32
  -3   5 -12   70.67    3.92
  -3  -5 -12   79.66    3.97
   3  -5  12   68.64    3.66
   3  -5  13   -1.25    1.38
  -3  -5 -13    0.49    1.21
  -3   5 -13    0.35    1.24
   3  -5  14   13.13    1.65
  -3  -5 -14   15.09    1.83
   3  -5  15   15.50    1.62
   3  -5  16    3.39    1.01
   3  -5  17   19.78    1.43
   3   7 -13   11.97    1.25
  -3  -7  13   13.36    1.14
  -3  -7  12   49.47    2.46
   3   7 -12   53.02    2.67
   3   7 -11   18.91    1.76
   3   7 -10    1.74    1.17
   3   7  -9   28.43    2.27
   3   7  -8    1.32    1.25
   3   7  -7    2.39    1.38
   3   7  -6   29.08    2.34
   3  -7  -6   24.19    2.06
   3   7  -5    0.18    1.18
   3  -7  -5   -0.48    1.07
   3   7  -4  133.86    5.49
   3  -7  -4  120.77    5.23
   3  -7  -3   36.77    2.59
  -3  -7   3   37.64    2.56
  -3  -7   2   65.31    3.51
   3  -7  -2   69.99    3.70
   3  -7  -1   16.85    1.86
   3  -7   0    1.87    1.23
  -3  -7  -1  128.99    5.45
   3  -7   1  127.58    5.31
   3  -7   2   10.38    1.60
  -3  -7  -2   12.84    1.71
  -3  -7  -3    0.53    1.14
   3  -7   3    0.32    1.08
  -3  -7  -4   17.11    1.91
   3  -7   4   15.73    1.78
  -3  -7  -5    2.87    1.26
  -3  -7  -5    1.20    1.25
   3  -7   5    1.76    1.20
   3  -7   6   56.37    3.11
  -3  -7  -6   50.75    2.96
  -3  -7  -6   50.99    3.12
  -3  -7  -6   55.20    3.05
   3  -7   7    1.06    1.04
  -3  -7  -7    1.86    1.17
  -3  -7  -7    0.59    1.12
  -3  -7  -8    0.86    1.01
   3  -7   8    2.15    1.13
  -3   7  -8    2.21    1.14
  -3  -7  -9   46.35    2.65
   3  -7   9   49.14    2.62
  -3   7 -10   -0.51    1.11
   3  -7  10    0.59    0.91
  -3  -7 -10    0.12    1.03
  -3   7 -11   -0.11    0.95
   3  -7  11    0.50    0.82
  -3  -7 -11   -0.75    0.91
  -3  -7 -12    3.89    1.00
   4   0 -21    0.88    0.93
   4   0 -21   -0.10    0.88
   4   0 -20    0.85    1.19
   4   0 -20    0.13    1.01
   4   0 -19    0.14    1.25
   4   0 -19   -0.67    1.28
   4   0 -19   -1.22    1.10
   4   0 -18   57.46    3.32
   4   0 -18   65.82    3.71
   4   0 -18   59.66    3.42
   4   0 -17    1.02    1.23
   4   0 -17   -0.98    1.34
   4   0 -17    0.96    1.20
   4   0 -17   -0.53    1.37
   4   0 -16    7.66    1.60
   4   0 -16    6.64    1.62
   4   0 -16    9.73    1.61
   4   0 -16   10.68    1.78
   4   0 -15   -0.51    1.20
   4   0 -15    1.15    1.29
   4   0 -15   -0.19    1.47
   4   0 -15   -0.56    1.31
   4   0 -15    0.79    1.13
   4   0 -15   -0.85    2.60
   4   0 -14    7.62    1.44
   4   0 -14    6.93    1.49
   4   0 -14   10.30    1.49
   4   0 -14    7.33    1.50
   4   0 -14    8.28    1.58
   4   0 -14    8.67    3.27
   4   0 -13   -1.10    1.21
   4   0 -13   -0.55    1.09
   4   0 -13    2.24    1.27
   4   0 -13   -0.71    2.76
   4   0 -13    0.27    1.08
   4   0 -12  269.59    8.60
   4   0 -12  261.59    8.72
   4   0 -12  291.45   13.77
   4   0 -12  241.83    8.70
   4   0 -12  287.01    8.92
   4   0 -11    0.56    2.15
   4   0 -10    7.25    2.49
   4   0 -10    7.54    2.26
   4   0  -9    0.42    1.76
   4   0  -9    0.91    2.00
   4   0  -9    1.53    1.65
   4   0  -9    2.89    1.76
   4   0  -9   -0.34    1.45
   4   0  -8  260.05   10.29
   4   0  -8  266.07   11.38
   4   0  -8  268.99   10.38
   4   0  -8  280.03   10.84
   4   0  -8  259.21   10.42
   4   0  -8  242.93   10.76
   4   0  -7   -0.30    1.64
   4   0  -7   -0.98    1.70
   4   0  -7    0.27    1.33
   4   0  -7    0.74    1.33
   4   0  -7   -0.76    1.44
   4   0  -7    0.51    1.33
   4   0  -6   83.84    4.21
   4   0  -6   76.85    4.37
   4   0  -6   71.19    4.64
   4   0  -6   77.35    4.21
   4   0  -6   70.73    4.44
   4   0  -5   -0.66    1.44
   4   0  -5    0.21    1.49
   4   0  -5    0.16    1.23
   4   0  -5    0.19    1.34
   4   0  -5    0.33    1.24
   4   0  -5   -0.36    1.15
   4   0  -4 3768.49  100.63
   4   0  -4 3770.06  100.35
   4   0  -4 3795.51  101.05
   4   0  -4 3762.38  100.33
   4   0  -4 3805.81  100.93
   4   0  -3    0.83    1.12
   4   0  -3   -0.27    1.15
   4   0  -3   -0.69    0.90
   4   0  -3    0.12    1.10
  -4   0   3    0.25    0.53
   4   0  -2  125.16    4.65
   4   0  -2  124.86    4.61
   4   0  -2  123.93    4.49
  -4   0   2  125.27    4.50
   4   0  -1    0.09    0.81
  -4   0   1    0.09    0.72
  -4   0   1    1.16    0.55
  -4   0   0  788.09   21.26
  -4   0   0  795.73   21.17
  -4   0   0  784.73   21.42
   4   0   0  751.56   20.56
  -4   0  -1    0.21    0.86
  -4   0  -1   -0.53    0.89
  -4   0  -1   -0.62    0.87
  -4   0  -2  603.17   17.49
  -4   0  -2  590.70   17.38
  -4   0  -2  602.25   17.46
  -4   0  -2  591.94   17.43
  -4   0  -3    0.67    1.44
  -4   0  -3    0.34    1.43
  -4   0  -3    0.75    1.17
  -4   0  -3   -0.51    1.36
  -4   0  -4 4715.97  125.01
  -4   0  -4 4683.76  125.40
  -4   0  -4 4696.82  125.55
  -4   0  -4 4676.23  125.32
  -4   0  -5   -0.51    1.66
  -4   0  -5   -0.24    1.50
  -4   0  -5   -1.04    1.72
  -4   0  -6  206.46    8.76
  -4   0  -6  196.52    8.76
  -4   0  -6  199.83    8.48
  -4   0  -7    1.09    1.74
  -4   0  -7    0.65    1.55
  -4   0  -7    0.73    1.72
  -4   0  -8   99.66    6.37
  -4   0  -8   89.60    6.19
  -4   0  -8   97.68    6.02
  -4   0  -9    1.48    1.86
  -4   0  -9   -0.49    1.96
  -4   0  -9   -0.42    1.59
  -4   0 -10  184.70   10.32
  -4   0 -10  167.01    9.79
  -4   0 -11   -0.14    0.99
  -4   0 -11    1.25    2.04
  -4   0 -11   -0.38    1.24
  -4   0 -11    0.64    2.17
  -4   0 -11    1.62    1.11
  -4   0 -12  167.61    6.36
  -4   0 -12  160.81   10.63
  -4   0 -12  169.57    6.21
  -4   0 -12  168.17    6.30
  -4   0 -12  161.69   10.45
  -4   0 -13   -0.77    2.59
  -4   0 -13    0.87    1.31
  -4   0 -13    0.79    1.28
  -4   0 -13   -2.38    2.12
  -4   0 -13   -0.67    1.29
  -4   0 -14   50.15    6.04
  -4   0 -14   59.28    3.41
  -4   0 -14   55.61    3.34
  -4   0 -14   54.87    3.31
  -4   0 -14   54.81    3.43
  -4   0 -14   67.57    7.09
  -4   0 -15   -1.17    1.46
  -4   0 -15   -0.38    1.39
  -4   0 -15    0.69    1.35
  -4   0 -15   -0.18    1.46
  -4   0 -16   76.40    4.02
  -4   0 -16   82.93    4.37
  -4   0 -16   74.60    4.04
  -4   0 -17    0.96    1.34
  -4   0 -17   -0.19    1.37
  -4   0 -18    0.71    1.20
  -4   0 -18   -0.84    1.39
  -4   0 -18   -0.92    1.14
  -4   0 -19    0.14    1.13
  -4   0 -19    0.26    1.06
  -4   0 -20   96.87    3.83
   4   2 -21    4.50    0.89
   4   2 -20   33.68    2.10
   4   2 -20   34.70    2.18
   4   2 -19    4.20    1.27
   4   2 -19    3.44    1.31
   4   2 -18   32.06    2.46
   4   2 -18   32.46    2.45
   4  -2 -17   73.18    3.79
   4   2 -17   59.93    3.54
   4   2 -17   69.51    3.72
   4   2 -16   40.81    2.89
   4   2 -16   48.88    3.13
   4   2 -15    0.87    1.28
   4   2 -15    0.35    1.39
   4  -2 -15    0.91    1.28
   4   2 -15   -0.18    1.23
   4  -2 -14    6.84    3.07
   4   2 -14    3.30    2.71
   4   2 -14    5.62    1.45
   4  -2 -14    4.70    1.54
   4   2 -14    7.91    1.71
   4   2 -14    7.30    1.55
   4   2 -13    0.16    1.14
   4  -2 -13    0.64    1.14
   4  -2 -13   -3.17    2.76
   4   2 -13    3.85    2.43
   4   2 -13    2.30    2.51
   4   2 -12  335.86   16.15
   4   2 -12  338.84   10.73
   4   2 -12  334.95   16.02
   4  -2 -12  334.11   16.23
   4   2 -11   92.20    7.22
   4   2 -11   82.52    3.74
   4  -2 -11   81.55    6.96
   4   2 -11   83.13    6.89
   4  -2 -10  177.66    9.98
   4   2 -10  172.77    9.79
   4   2 -10  165.29    9.75
   4   2  -9  636.95   22.89
   4  -2  -9  680.03   23.43
   4   2  -9  642.64   23.06
   4  -2  -9  636.51   22.82
   4   2  -8  109.77    6.92
   4  -2  -8   96.26    6.44
   4  -2  -8  109.87    6.88
   4   2  -8  121.87    7.07
   4  -2  -8   92.06    6.07
   4   2  -7  173.94    8.75
   4  -2  -7  187.10    8.78
   4  -2  -7  182.19    8.79
   4  -2  -7  169.89    8.16
   4   2  -6  213.89    9.57
   4  -2  -6  222.31    9.47
   4  -2  -6  225.25    9.60
  -4  -2   6  215.24    9.16
   4   2  -5  369.37   13.65
   4  -2  -5  388.58   13.55
   4  -2  -5  369.33   13.50
  -4  -2   5  398.00   13.60
   4   2  -4    8.59    2.05
   4  -2  -4    4.87    1.59
   4  -2  -4    4.58    1.67
  -4  -2   4    7.40    1.72
   4   2  -3   93.38    5.13
   4  -2  -3   95.64    5.29
   4  -2  -3   94.96    4.76
   4  -2  -3  103.29    5.02
  -4  -2   3  100.39    5.23
   4  -2  -2  102.68    5.38
   4  -2  -2  103.46    4.51
  -4  -2   2  102.29    5.19
  -4  -2   1   59.03    3.38
   4  -2  -1   67.68    4.05
  -4  -2   1   60.58    3.22
  -4  -2   1   57.14    3.72
   4  -2  -1   58.07    3.10
  -4  -2   0  507.57   15.63
   4  -2   0  523.19   16.68
  -4  -2   0  519.47   15.83
  -4  -2   0  526.73   15.92
  -4  -2   0  526.28   16.46
   4  -2   1 2106.14   56.52
  -4  -2  -1 2016.27   55.26
  -4  -2  -1 2005.20   55.11
  -4   2  -1 1995.51   55.21
  -4  -2  -1 2051.88   55.88
  -4  -2  -1 2059.71   56.09
  -4  -2  -2    1.93    1.50
  -4   2  -2    3.97    1.46
  -4  -2  -2    2.85    1.55
  -4   2  -2    4.87    1.37
  -4   2  -3   35.83    2.93
  -4   2  -3   33.08    3.00
  -4   2  -4 1074.35   31.84
  -4   2  -4 1048.69   32.00
  -4  -2  -4 1114.63   32.13
  -4   2  -5   77.98    5.12
  -4  -2  -5   82.38    5.01
  -4   2  -5   82.20    5.22
  -4  -2  -5   81.67    5.09
  -4   2  -6  866.11   26.60
  -4  -2  -6  812.83   26.33
  -4   2  -6  813.89   26.63
  -4  -2  -6  817.81   26.15
  -4   2  -7  333.01   13.40
  -4  -2  -7  327.46   13.35
  -4   2  -7  321.52   13.52
  -4  -2  -7  304.87   12.70
  -4  -2  -8  104.68    6.98
  -4   2  -8   91.10    6.51
  -4  -2  -9    5.07    2.47
  -4   2  -9    2.82    1.97
  -4   2 -10    7.24    2.45
  -4   2 -10    3.84    2.24
  -4  -2 -10    5.49    1.30
  -4  -2 -10    6.66    1.25
  -4  -2 -10    7.40    1.33
  -4  -2 -10    9.57    2.86
  -4  -2 -10    9.36    1.34
  -4   2 -10    8.29    1.41
  -4   2 -10   10.04    1.39
  -4  -2 -11   22.34    1.98
  -4  -2 -11   23.67    2.04
  -4   2 -11   24.03    2.12
  -4  -2 -11   25.85    2.05
  -4   2 -11   28.40    4.51
  -4   2 -11   22.97    4.16
  -4   2 -11   24.62    1.98
  -4  -2 -11   27.16    4.32
  -4  -2 -12   71.02    3.58
  -4   2 -12   71.47    3.49
  -4  -2 -12   72.15    3.61
  -4  -2 -12   71.04    7.13
  -4   2 -12   58.57    6.49
  -4  -2 -12   63.80    3.47
   4  -2  13   15.43    1.75
  -4   2 -13   10.38    1.66
  -4  -2 -13   10.89    1.68
  -4  -2 -13   12.81    3.55
  -4  -2 -13   12.18    1.69
  -4   2 -13   10.28    3.17
  -4   2 -14  186.43    6.93
  -4  -2 -14  181.58    6.89
  -4   2 -15   16.58    2.06
  -4   2 -16   50.45    3.15
  -4   2 -17    6.16    1.52
  -4   2 -18   32.87    2.33
  -4   2 -18   37.48    2.45
  -4   2 -18   36.58    2.39
  -4   2 -19    1.08    1.04
  -4   2 -19    0.88    0.94
  -4   2 -20    4.92    0.94
  -4   2 -20    5.16    0.90
  -4  -4  19    9.23    1.03
   4   4 -19    6.22    1.12
  -4  -4  18    3.83    1.07
   4   4 -18    4.03    1.14
  -4  -4  17   75.30    3.42
   4   4 -17   63.02    3.28
   4   4 -16   74.99    3.69
   4   4 -15   36.13    2.61
   4   4 -15   39.04    2.72
   4   4 -14  193.62    7.12
   4   4 -14  186.83    7.15
   4   4 -13  149.27    5.96
   4   4 -13  150.23    6.10
   4   4 -12    7.17    3.31
   4   4 -12    9.62    3.23
   4   4 -12   11.82    1.71
   4   4 -12    9.13    1.62
   4   4 -11   34.10    2.55
   4   4 -11   28.14    4.80
   4   4 -11   33.35    5.34
   4   4 -10   60.18    3.35
  -4  -4  10   59.15    3.18
   4   4 -10   59.87    6.48
   4   4 -10   57.27    6.44
   4   4  -9   25.63    2.17
   4   4  -9   23.17    2.09
  -4  -4   9   25.38    2.04
   4   4  -9   14.77    3.74
   4   4  -9   15.40    3.66
   4   4  -8   31.33    4.45
  -4  -4   8   37.06    4.81
   4   4  -8   37.44    4.94
   4   4  -8   37.71    2.44
   4   4  -8   35.31    2.44
   4   4  -7   29.45    4.18
  -4  -4   7   35.29    4.59
   4   4  -7   31.00    2.19
   4   4  -7   30.26    2.20
   4   4  -6   43.71    4.76
  -4  -4   6   41.35    4.77
   4   4  -6   36.55    2.32
   4   4  -6   34.98    2.28
   4   4  -5    3.70    2.00
  -4  -4   5    1.14    1.52
   4   4  -4  144.78    8.31
  -4  -4   4  142.23    8.63
   4  -4  -3    0.53    1.61
  -4  -4   3    1.49    1.96
  -4  -4   3   -2.07    2.05
   4  -4  -2  155.27    8.89
  -4  -4   2  153.83    8.69
   4  -4  -1   79.71    6.21
  -4  -4   1   70.58    5.67
   4  -4   0   56.96    5.29
  -4  -4   0   56.49    5.00
   4  -4   0   53.70    4.77
   4  -4   1  125.95    7.95
   4  -4   1  119.81    7.50
  -4  -4  -1  118.57    7.35
   4  -4   2  328.64   14.74
   4  -4   2  342.49   14.62
  -4  -4  -3    2.92    1.79
   4  -4   3   -0.57    2.00
   4  -4   3    0.55    2.19
   4  -4   4  428.89   17.65
   4  -4   4  382.72   16.97
   4  -4   5   50.67    5.51
   4  -4   5   53.82    2.73
   4  -4   5   46.29    5.21
  -4   4  -5   51.96    2.74
   4  -4   6   51.98    2.72
   4  -4   6   48.82    5.50
  -4   4  -6   49.30    2.77
   4  -4   7  192.84    6.57
   4  -4   7  189.49   11.44
  -4   4  -7  173.96    6.57
   4  -4   8  175.01   11.26
  -4  -4  -8  179.42    6.39
   4  -4   8  167.16    6.25
  -4   4  -8  177.40    6.57
  -4   4  -9   94.99    4.33
  -4  -4  -9   87.96    4.12
   4  -4   9   95.26    8.25
  -4   4 -10   91.43    4.37
   4  -4  10   99.90    8.42
  -4  -4 -10   87.30    4.21
  -4  -4 -10   88.38    4.22
  -4  -4 -11  117.31    5.22
  -4   4 -11  115.38    9.18
  -4   4 -11  124.46    5.39
  -4  -4 -11  126.46    5.22
   4  -4  12   15.37    1.86
  -4   4 -12   12.81    1.92
  -4  -4 -12   13.76    1.93
  -4  -4 -12   13.50    1.90
  -4   4 -13   56.56    3.52
  -4  -4 -13   57.95    3.37
   4  -4  13   60.94    3.42
  -4  -4 -13   63.63    3.58
   4  -4  14   85.59    4.17
  -4  -4 -14   93.25    4.39
  -4   4 -15    1.15    1.12
   4  -4  15    0.76    1.20
  -4   4 -16   37.19    2.38
   4  -4  16   40.83    2.50
  -4   4 -17   36.43    2.08
   4  -4  17   31.10    2.08
  -4   4 -18   19.18    1.39
   4  -4  18   18.52    1.37
  -4   4 -18   19.34    1.52
  -4  -6  15    3.24    0.96
  -4  -6  14    4.39    1.14
   4   6 -14    2.55    1.09
  -4  -6  13   23.51    1.90
   4   6 -13   19.20    1.88
  -4  -6  12   17.95    1.85
   4   6 -12   16.77    1.92
  -4  -6  11   49.65    3.04
   4   6 -11   52.36    3.18
  -4  -6  10    3.11    1.31
   4   6 -10    2.22    1.42
   4   6  -9   26.73    2.47
  -4  -6   9   32.37    2.57
   4   6  -8   43.17    3.04
  -4  -6   8   49.33    3.10
   4   6  -7   35.42    2.68
   4   6  -7   37.05    2.79
  -4  -6   7   35.82    2.67
   4   6  -6   34.89    2.68
   4   6  -6   31.20    2.51
   4  -6  -6   35.13    2.45
  -4  -6   6   32.77    2.56
   4  -6  -5    4.76    1.31
  -4  -6   5   10.54    3.49
   4  -6  -5    6.33    1.32
   4   6  -5   10.13    1.67
  -4  -6   5    5.21    1.45
  -4  -6   4    6.89    3.01
   4  -6  -4    6.24    1.33
   4   6  -4    6.85    1.61
  -4  -6   4    8.39    1.51
  -4  -6   3    0.84    1.88
   4   6  -3    2.29    1.32
   4  -6  -3    1.48    1.10
  -4  -6   3   -1.29    1.29
  -4  -6   2  154.29   10.66
   4   6  -2  141.55    5.83
   4  -6  -2  148.84    5.81
   4  -6  -1   13.09    1.62
  -4  -6   1    9.07    1.51
   4  -6  -1    9.50    3.44
   4   6  -1   11.33    1.70
  -4  -6   1   12.79    3.39
   4  -6   0   15.90    1.83
  -4  -6   0   18.15    1.85
   4  -6   0   18.29    4.56
   4  -6   1  254.69    8.90
  -4  -6  -1  278.37    9.13
   4  -6   1  241.99   14.62
   4  -6   2  127.79    5.23
   4  -6   2  127.41   10.06
  -4  -6  -2  126.82    5.36
   4  -6   3   44.35    6.02
  -4  -6  -3   49.94    3.08
   4  -6   3   54.99    6.41
   4  -6   4   69.15    7.47
  -4  -6  -4   64.60    3.60
   4  -6   4   71.03    7.43
  -4  -6  -5  434.72   13.73
  -4  -6  -6   29.67    2.43
  -4   6  -7   40.00    2.84
  -4  -6  -7   48.64    2.98
  -4  -6  -7   40.88    2.85
  -4  -6  -8   17.55    2.00
  -4   6  -8   17.54    2.00
  -4  -6  -8   18.40    1.95
  -4  -6  -9   13.44    1.77
  -4   6  -9   11.86    1.77
  -4  -6 -10   16.92    1.99
  -4  -6 -10   16.02    1.87
  -4   6 -10   17.29    1.95
   4  -6  10   18.18    1.84
  -4  -6 -11    0.77    1.30
  -4  -6 -11    1.58    1.10
  -4   6 -11    1.77    1.29
   4  -6  12   36.68    2.24
  -4  -6 -12   31.94    2.33
  -4   6 -12   29.93    2.31
  -4  -6 -13   16.24    1.70
   4  -6  13   14.58    1.48
   4  -6  14   20.06    1.53
   4  -6  15    3.76    0.80
   4   8  -9    3.39    1.10
  -4  -8   9   10.28    1.07
   4   8  -8   -0.10    0.85
  -4  -8   8   -0.75    0.81
   4   8  -7   37.33    3.01
  -4  -8   7   65.83    2.75
  -4  -8   6    5.20    1.04
   4  -8  -6    4.51    0.95
   4  -8  -5   39.54    2.34
   4  -8  -4    3.49    1.07
   4  -8  -3    0.65    1.01
   4  -8  -2    1.34    1.05
  -4  -8   2    2.04    1.02
  -4  -8   1   23.82    1.91
   4  -8  -1   19.75    1.83
   4  -8   0    2.79    1.10
  -4  -8   0    5.30    1.16
   4  -8   1    4.75    1.19
  -4  -8  -1    3.95    1.16
  -4  -8  -2   84.83    3.81
   4  -8   2   85.30    3.70
  -4  -8  -3   44.47    2.57
   4  -8   4    0.23    0.89
  -4  -8  -4    0.85    0.92
  -4  -8  -4    1.06    1.01
  -4  -8  -5   34.81    2.10
  -4  -8  -5   31.46    2.03
   4  -8   5   34.82    2.09
   4  -8   6    2.51    0.84
  -4  -8  -7    2.00    1.00
   4  -8   7    2.60    0.83
  -4  -8  -8   29.12    1.73
   4  -8   8   28.16    1.68
   5   1 -21    6.17    1.05
   5  -1 -21    5.52    1.14
   5   1 -21    6.39    1.17
   5   1 -21    5.69    1.04
   5  -1 -21    6.80    1.08
   5   1 -20   25.78    1.98
   5   1 -20   27.10    1.96
   5  -1 -20   26.99    2.17
   5   1 -20   26.87    2.10
   5   1 -20   30.78    2.10
   5  -1 -20   26.48    1.99
   5   1 -19   11.76    1.68
   5   1 -19   11.21    1.59
   5   1 -19   15.11    1.88
   5  -1 -19   17.19    1.96
   5  -1 -19   16.41    1.79
   5   1 -19   14.20    1.73
   5   1 -18   83.99    4.08
   5   1 -18   81.14    3.98
   5  -1 -18   81.77    4.22
   5   1 -18   84.02    4.21
   5  -1 -18   76.29    3.95
   5   1 -18   85.87    4.08
   5   1 -17    3.63    1.50
   5   1 -17    5.63    1.50
   5   1 -17    3.80    1.52
   5  -1 -17    3.83    1.58
   5   1 -17    3.64    1.35
   5  -1 -17    3.99    1.50
   5   1 -16   41.34    2.88
   5  -1 -16   43.45    2.96
   5   1 -16   49.47    3.08
   5   1 -16   48.56    3.12
   5  -1 -16   45.22    3.16
   5   1 -16   48.10    3.11
   5  -1 -16   47.27    3.23
   5  -1 -15   55.38    6.40
   5   1 -15   43.22    2.80
   5   1 -15   44.30    2.95
   5  -1 -15   45.15    3.03
   5   1 -15   44.48    2.86
   5  -1 -15   39.28    2.75
   5   1 -15   40.61    2.81
   5   1 -15   44.67    2.91
   5  -1 -15   40.84    2.98
   5   1 -15   44.30    3.11
   5  -1 -15   44.00    5.92
   5   1 -15   49.06    6.09
   5  -1 -14    1.57    2.66
   5   1 -14    1.57    1.20
   5  -1 -14    3.78    1.33
   5   1 -14    1.88    1.12
   5   1 -14    2.06    1.17
   5  -1 -14    3.00    1.40
   5   1 -14    2.78    1.31
   5   1 -14    1.59    1.22
   5  -1 -14   -0.79    2.57
   5   1 -14   -0.79    1.88
   5   1 -14    1.37    1.26
   5  -1 -14    3.62    1.38
   5  -1 -13   -1.44    2.02
   5   1 -13    0.29    1.03
   5  -1 -13    1.58    1.11
   5   1 -13    0.57    1.03
   5   1 -13    0.86    1.07
   5   1 -13   -0.71    2.25
   5  -1 -13    2.85    2.33
   5   1 -13    0.47    1.16
   5  -1 -13    1.88    1.22
   5  -1 -13    0.96    1.18
   5   1 -13    1.43    1.16
   5   1 -13    0.87    1.19
   5  -1 -12   37.45    2.45
   5   1 -12   40.70    2.53
   5   1 -12   35.60    4.55
   5  -1 -12   36.19    4.73
   5   1 -12   38.19    2.41
   5   1 -12   38.44    2.53
   5  -1 -12   43.45    2.61
   5  -1 -12   37.77    2.36
   5   1 -12   37.38    2.37
   5  -1 -12   45.24    5.05
   5   1 -12   45.01    4.98
   5   1 -11   45.86    2.52
   5  -1 -11   41.33    2.44
   5   1 -11   47.02    4.88
   5  -1 -11   42.47    4.71
   5   1 -11   41.82    2.41
   5  -1 -11   41.29    4.39
   5   1 -11   45.92    2.53
   5  -1 -11   41.30    2.43
   5   1 -11   45.22    4.73
   5  -1 -11   40.74    4.56
   5   1 -11   39.70    4.54
   5  -1 -10    6.06    2.38
   5   1 -10    8.98    2.27
   5   1 -10   15.99    3.16
   5  -1 -10    9.26    2.58
   5   1 -10    5.86    2.38
   5  -1 -10    6.44    2.41
   5   1 -10    6.16    2.20
   5  -1 -10    6.11    2.29
   5   1  -9   25.57    3.40
   5  -1  -9   27.41    3.46
   5   1  -9   28.59    3.79
   5   1  -9   31.25    3.60
   5  -1  -9   27.40    3.56
   5   1  -9   23.21    3.29
   5  -1  -9   30.27    3.49
   5  -1  -8  613.09   20.76
   5   1  -8  662.81   21.00
   5   1  -8  606.21   21.12
   5  -1  -8  603.68   21.08
   5   1  -8  636.35   20.87
   5   1  -8  602.11   20.72
   5  -1  -8  616.76   20.89
   5  -1  -7    0.33    1.45
   5   1  -7    0.93    1.59
   5  -1  -7    0.34    1.79
   5   1  -7   -0.33    1.87
   5   1  -7    0.31    1.54
   5  -1  -7   -0.62    1.54
   5   1  -7    0.31    1.53
   5  -1  -7    0.95    1.53
   5  -1  -6  248.08    9.78
   5   1  -6  236.71    9.53
   5   1  -6  255.07    9.81
   5  -1  -6  233.93    9.71
   5  -1  -6  249.64    9.59
   5   1  -6  252.71    9.64
   5   1  -5  108.73    5.29
   5  -1  -5  118.83    5.43
   5  -1  -5   97.54    5.30
  -5  -1   5  110.28    4.84
   5   1  -5  102.36    4.61
   5  -1  -5  102.64    5.32
   5   1  -5  117.27    5.52
   5  -1  -5  115.11    5.45
   5   1  -5  111.62    5.35
   5   1  -4 1362.99   37.84
   5  -1  -4 1311.86   37.78
   5  -1  -4 1364.68   38.23
   5   1  -4 1346.45   36.87
  -5  -1   4 1348.96   37.54
   5  -1  -4 1392.64   38.16
   5   1  -4 1347.85   38.13
   5   1  -4 1369.02   37.91
   5  -1  -4 1351.58   37.92
   5  -1  -3    9.90    1.79
   5  -1  -3    6.77    1.53
   5   1  -3    9.45    1.53
   5  -1  -3    6.93    1.61
  -5   1   3    7.91    1.03
  -5  -1   3    8.96    1.48
   5  -1  -3    6.94    1.52
   5   1  -3    5.61    1.46
  -5  -1   2 4479.37  118.22
   5   1  -2 4491.89  117.95
   5  -1  -2 4374.24  117.97
  -5  -1   2 4444.79  118.43
  -5   1   2 4471.14  117.27
  -5   1   1  126.72    4.37
  -5  -1   1  127.52    5.06
   5  -1  -1  122.77    4.71
   5   1  -1  121.18    4.67
  -5  -1   1  128.67    5.08
   5  -1  -1  120.38    4.91
  -5   1   0 2668.76   70.52
  -5   1   0 2688.41   71.08
  -5  -1   0 2619.88   70.35
  -5  -1   0 2703.15   71.55
   5  -1   0 2714.32   71.50
  -5   1  -1  398.32   11.96
  -5  -1  -1  406.58   12.74
  -5   1  -2  643.75   18.80
  -5  -1  -2  638.29   19.39
  -5  -1  -2  641.33   19.37
  -5  -1  -2  642.49   18.88
  -5  -1  -3  317.32   11.30
  -5  -1  -3  328.52   10.93
  -5   1  -3  327.71   10.95
  -5   1  -3  319.38   10.91
  -5  -1  -3  314.59   11.06
  -5  -1  -3  325.89   10.77
  -5  -1  -3  321.89   11.24
  -5  -1  -4  109.55    5.68
  -5   1  -4  107.98    5.41
  -5  -1  -4  103.81    5.27
  -5  -1  -4  119.15    5.72
  -5  -1  -4  107.87    5.44
  -5   1  -4  106.29    5.40
  -5  -1  -5 1032.85   29.59
  -5   1  -5  977.72   29.41
  -5  -1  -5  960.10   29.34
  -5   1  -5  978.01   29.56
  -5  -1  -5  980.01   29.63
  -5  -1  -6   27.33    3.15
  -5   1  -6   25.51    3.02
  -5  -1  -6   20.79    2.75
  -5   1  -6   26.35    3.13
  -5   1  -6   23.87    3.02
  -5  -1  -6   24.88    3.00
  -5  -1  -7   17.55    2.55
  -5   1  -7   18.80    2.80
  -5   1  -7   18.90    2.72
  -5   1  -7   10.42    2.49
  -5  -1  -7   11.53    2.61
  -5   1  -8  705.95   24.56
  -5  -1  -8  749.42   24.81
  -5  -1  -8  709.33   24.02
  -5   1  -8  734.61   24.73
  -5   1  -8  755.75   25.05
  -5  -1  -9    3.09    2.26
  -5   1  -9   -0.52    2.22
  -5   1  -9    0.99    1.72
  -5   1  -9   -1.60    2.07
  -5  -1 -10    1.22    1.86
  -5   1 -10    3.30    2.18
  -5   1 -10    7.32    2.53
  -5  -1 -10    3.57    1.08
  -5   1 -10    3.82    1.10
  -5   1 -10    2.35    2.05
  -5  -1 -10    7.03    2.48
  -5  -1 -10    3.88    1.18
  -5   1 -10    4.27    1.21
  -5   1 -10    4.54    1.09
  -5  -1 -10    4.99    1.25
  -5  -1 -10    4.44    1.22
  -5  -1 -10    2.84    1.18
  -5  -1 -10    2.57    1.07
  -5   1 -11    7.57    2.79
  -5   1 -11    5.42    1.28
  -5  -1 -11    6.11    1.31
  -5  -1 -11    7.75    1.35
  -5   1 -11    6.11    1.36
  -5  -1 -11    2.91    1.25
  -5   1 -11    5.66    1.31
  -5  -1 -11    8.32    1.45
  -5  -1 -11    6.04    1.44
  -5  -1 -11    8.22    2.84
  -5   1 -11    7.95    2.97
  -5  -1 -11    7.93    2.62
  -5  -1 -12    1.70    1.14
  -5   1 -12    1.39    1.14
  -5  -1 -12   -0.76    2.23
  -5   1 -12   -0.32    1.20
  -5  -1 -12   -0.16    1.14
  -5   1 -12    0.44    1.11
  -5  -1 -12    2.57    1.21
  -5  -1 -12    0.30    1.15
  -5  -1 -12   -0.73    2.41
  -5   1 -12    2.21    2.33
  -5   1 -12    1.53    2.24
  -5  -1 -13   24.07    4.43
  -5   1 -13   25.36    2.35
  -5  -1 -13   28.58    2.39
  -5   1 -13   24.96    2.22
  -5  -1 -13   26.91    2.31
  -5   1 -13   27.47    2.32
  -5  -1 -13   25.37    2.26
  -5   1 -13   26.55    4.61
  -5  -1 -13   26.52    4.61
  -5  -1 -14    3.53    2.79
  -5  -1 -14    3.94    1.60
  -5   1 -14    3.37    1.50
  -5   1 -14    5.46    1.50
  -5  -1 -14    4.90    1.51
  -5   1 -14    0.86    2.51
  -5  -1 -14    1.71    2.51
  -5   1 -14    1.98    1.33
  -5  -1 -14    3.79    1.44
  -5  -1 -15   78.03    4.12
  -5   1 -15   80.92    4.33
  -5  -1 -15   95.41    4.53
  -5   1 -15   86.22    4.29
  -5   1 -15   89.38    4.42
  -5  -1 -15   83.27    4.38
  -5   1 -16  106.22    4.74
  -5  -1 -16  101.31    4.62
  -5   1 -16   97.34    4.75
  -5  -1 -16   96.14    4.75
  -5   1 -16  101.29    4.69
  -5  -1 -16   95.08    4.70
  -5   1 -16  101.78    4.75
  -5   1 -17   45.55    2.93
  -5  -1 -17   44.45    2.86
  -5  -1 -17   51.25    3.20
  -5   1 -17   47.53    3.15
  -5   1 -18   17.73    1.97
  -5  -1 -18   20.47    2.04
  -5  -1 -18   20.96    1.89
  -5   1 -18   22.40    1.95
  -5   1 -18   20.40    1.97
  -5   1 -18   21.05    1.88
  -5   1 -19   14.31    1.56
  -5  -1 -19   11.25    1.42
  -5   1 -19   11.48    1.47
  -5   1 -19   16.08    1.48
  -5   1 -20    6.63    1.04
  -5   1 -20    7.64    1.07
  -5  -1 -20    7.53    1.08
   5   3 -20    7.30    1.16
   5   3 -20    7.03    1.08
   5   3 -19    0.72    1.06
   5   3 -19   -1.05    1.13
   5   3 -18   21.73    2.00
   5   3 -18   17.77    1.79
   5   3 -17    9.03    1.63
   5   3 -17   10.62    1.62
   5   3 -16  133.43    5.54
   5   3 -16  129.25    5.46
   5   3 -16  124.19    5.32
   5   3 -15   -0.53    1.35
   5   3 -15   -0.53    1.21
   5   3 -15    0.68    1.22
   5   3 -14    2.12    1.28
   5   3 -14    1.66    1.23
   5   3 -13   77.47    7.89
   5  -3 -13   80.08    8.02
   5   3 -13  112.21    9.02
   5   3 -13   94.62    4.43
   5   3 -13  101.57    4.39
   5   3 -12   19.44    4.03
   5  -3 -12   26.19    4.38
   5   3 -12   24.52    4.47
   5   3 -12   21.58    2.04
   5   3 -12   18.81    1.83
   5   3 -11  568.39   23.59
   5  -3 -11  584.41   23.50
   5   3 -11  620.42   23.97
   5   3 -11  576.28   17.15
   5   3 -10  270.87   13.86
   5   3 -10  279.45    9.02
   5   3 -10  264.99    8.85
   5  -3 -10  272.47   13.74
   5   3 -10  264.39   13.69
   5   3  -9   55.26    5.61
   5  -3  -9   36.66    4.66
   5   3  -9   39.23    4.74
   5   3  -9   47.45    2.66
   5   3  -9   50.13    2.76
   5  -3  -8   29.06    3.83
   5   3  -8   24.23    3.67
   5  -3  -8   16.61    3.09
   5   3  -7   16.31    3.05
  -5  -3   7   21.07    3.02
   5  -3  -7   11.29    2.61
   5  -3  -7   20.77    3.27
   5   3  -6    5.55    2.26
  -5  -3   6    7.48    2.33
   5  -3  -6   10.47    2.41
   5  -3  -6    9.39    2.25
   5   3  -5 1680.91   48.56
  -5  -3   5 1661.89   48.41
   5  -3  -5 1630.63   47.81
   5  -3  -5 1596.28   47.53
  -5  -3   4   40.45    4.03
   5  -3  -4   36.29    3.49
   5   3  -4   34.38    3.73
  -5  -3   3  394.34   14.93
   5   3  -3  414.20   14.90
   5  -3  -3  390.00   15.13
  -5  -3   3  403.96   14.22
  -5  -3   2  404.30   14.78
   5  -3  -2  395.90   15.00
   5  -3  -1   32.99    3.17
  -5  -3   1   36.19    3.49
   5  -3  -1   37.07    3.75
  -5  -3   0  330.75   12.62
   5  -3   0  320.52   12.87
  -5  -3  -1    3.05    1.81
   5  -3   1    3.83    1.97
  -5  -3  -2   54.42    4.45
   5  -3   2   62.80    4.96
  -5  -3  -3  515.04   18.00
   5  -3   3  496.71   18.34
  -5  -3  -4   45.23    4.16
  -5  -3  -5  733.50   23.97
  -5   3  -5  682.22   23.64
  -5  -3  -6  246.20   11.41
  -5   3  -6  256.27   11.50
  -5   3  -6  249.89   11.61
  -5   3  -7    4.34    2.38
  -5   3  -7    3.59    1.99
  -5   3  -8   91.63    6.93
  -5   3  -8   81.42    3.82
  -5  -3  -8   98.12    3.95
  -5  -3  -8   84.34    3.75
  -5   3  -9   -0.65    1.82
  -5   3  -9    0.73    1.08
  -5  -3  -9    0.41    1.13
  -5  -3  -9   -0.42    1.12
  -5  -3  -9   -0.27    1.08
  -5   3 -10    4.38    2.54
  -5   3 -10    4.32    2.44
  -5  -3 -10    3.56    1.18
  -5  -3 -10    3.99    1.16
  -5   3 -10    5.43    1.33
  -5  -3 -10    4.10    1.31
  -5   3 -11   10.13    2.96
  -5   3 -11    7.90    2.84
  -5  -3 -11    9.58    1.56
  -5   3 -11    9.75    1.56
  -5  -3 -11    7.07    1.54
  -5  -3 -11   10.47    1.58
  -5  -3 -12    1.39    1.28
  -5   3 -12    3.06    1.35
   5  -3  12    3.30    1.34
  -5   3 -12   -1.64    2.59
  -5   3 -12    2.55    2.38
  -5  -3 -12    2.50    2.33
  -5  -3 -12    1.01    1.24
  -5  -3 -13   40.49    2.84
  -5  -3 -13   40.34    2.82
   5  -3  13   33.74    2.60
  -5  -3 -14  144.95    5.99
   5  -3  14  145.48    5.85
   5  -3  15   31.43    2.42
   5  -3  16   -0.87    1.20
  -5   3 -17   16.92    1.74
  -5   3 -18    9.36    1.39
  -5   3 -18    9.55    1.28
  -5   3 -19    3.38    0.92
  -5   3 -19    3.15    0.84
   5   5 -17   18.72    1.53
  -5  -5  17   18.10    1.55
   5   5 -16    4.56    1.20
  -5  -5  16    4.22    1.12
   5   5 -15   -1.00    1.09
   5   5 -15    1.35    1.18
   5   5 -14    2.59    1.28
   5   5 -13   24.31    2.24
  -5  -5  12   -0.33    1.21
   5   5 -12    0.37    1.25
  -5  -5  11   20.79    2.02
   5   5 -11   20.50    2.19
   5   5 -10   56.41    3.41
  -5  -5  10   55.73    3.27
   5   5  -9  132.95   10.18
  -5  -5   9  141.81    5.73
   5   5  -9  137.39    5.81
   5   5  -9  137.53    5.80
   5   5  -9  140.11   10.28
   5   5  -8   31.04    2.48
   5   5  -8   24.90    2.34
  -5  -5   8   25.65    2.25
  -5  -5   8   33.33    4.96
   5   5  -8   38.83    5.26
   5   5  -8   27.94    4.53
  -5  -5   7    2.38    2.22
   5   5  -7    1.35    1.33
  -5  -5   7    3.12    1.33
   5   5  -7    2.93    1.34
   5   5  -6    0.50    1.14
   5   5  -6    2.90    1.23
  -5  -5   6    1.54    2.05
   5  -5  -6    2.44    1.09
  -5  -5   6    2.05    1.12
  -5  -5   5    5.88    1.31
   5   5  -5    5.75    1.37
   5  -5  -5    7.81    1.32
   5   5  -5    7.82    1.48
   5  -5  -5    4.37    1.16
  -5  -5   4    1.44    1.05
  -5  -5   4    2.15    2.50
   5  -5  -4    1.40    1.03
   5   5  -4    0.93    1.12
   5   5  -4    2.49    1.09
   5  -5  -4    0.68    0.91
  -5  -5   3    4.50    1.15
   5   5  -3    5.68    1.37
  -5  -5   3    3.47    2.35
   5  -5  -3    5.26    1.22
   5  -5  -3    5.94    1.20
   5   5  -2   91.10    4.17
   5  -5  -2   92.06    7.83
   5  -5  -2   97.66    4.16
   5  -5  -2  101.57    4.16
  -5  -5   2  102.55    7.87
   5   5  -1  231.82    7.97
   5  -5  -1  237.20   12.91
  -5  -5   1  231.04    7.83
   5  -5  -1  243.14    7.91
  -5  -5   1  232.69   12.46
   5   5   0   10.25    1.41
  -5  -5   0    8.30    1.29
   5  -5   0    8.57    2.91
  -5  -5   0    9.64    2.73
   5  -5   0   10.04    1.37
   5  -5   1    7.25    2.75
   5  -5   1    6.30    1.13
   5  -5   2   11.88    3.09
  -5  -5  -2   11.11    3.00
   5  -5   2   13.57    1.46
   5  -5   2   17.17    3.60
   5  -5   3    2.91    2.30
   5  -5   3    3.82    2.67
   5  -5   4   -0.77    2.25
   5  -5   4   -1.58    2.76
   5  -5   5   10.53    3.22
   5  -5   5    5.75    2.95
  -5   5  -6   89.31    4.25
   5  -5   6   92.38    8.37
   5  -5   6  106.09    8.73
   5  -5   7   16.89    3.99
  -5   5  -7   10.72    1.66
   5  -5   7   15.02    4.17
   5  -5   8  812.69   32.14
   5  -5   8  766.72   31.61
  -5   5  -8  818.27   23.88
  -5  -5  -8  838.55   23.79
   5  -5   9  507.68   15.35
  -5  -5  -9  488.83   15.48
  -5   5  -9  523.06   15.75
   5  -5  10   94.78    4.41
  -5  -5 -10   93.46    4.61
  -5  -5 -10   94.56    4.48
  -5   5 -10  107.70    4.84
   5  -5  11  100.63    4.60
  -5  -5 -11  105.26    4.83
  -5  -5 -11  102.93    4.72
  -5   5 -11  104.89    4.89
   5  -5  12   30.71    2.39
  -5  -5 -12   34.53    2.56
  -5  -5 -12   29.24    2.36
  -5   5 -12   33.75    2.63
  -5  -5 -13    6.69    1.54
  -5  -5 -13    5.70    1.44
   5  -5  13    4.24    1.32
  -5  -5 -14    0.86    1.12
   5  -5  14    0.82    1.06
   5  -5  15   17.43    1.61
   5  -5  16    2.70    0.94
   5   7 -13    8.80    1.14
  -5  -7  13    9.60    1.03
   5   7 -12    1.70    0.96
   5   7 -11   -0.65    1.07
   5   7 -10   25.88    2.09
   5   7  -9   77.45    3.85
  -5  -7   8    3.93    1.28
   5   7  -8    3.82    1.44
  -5  -7   7  114.44    4.89
   5   7  -7  110.27    4.92
  -5  -7   6   58.41    3.31
   5  -7  -6   58.49    3.21
   5   7  -6   68.51    3.62
  -5  -7   5   26.40    2.21
   5   7  -5   25.11    2.30
   5  -7  -5   26.91    2.22
   5   7  -4   11.25    1.76
   5  -7  -4   14.36    1.83
   5   7  -3    4.08    1.45
   5  -7  -3    1.86    1.20
   5   7  -2    1.58    1.23
   5  -7  -2    2.90    1.31
   5  -7  -1   44.80    2.86
  -5  -7   0    2.19    1.28
   5  -7   0   -0.17    1.22
  -5  -7  -1    3.45    1.35
   5  -7   1    0.66    1.07
   5  -7   2   16.56    1.83
  -5  -7  -2   15.36    1.92
   5  -7   2   13.58    1.73
   5  -7   3   17.47    1.82
  -5  -7  -3   23.44    2.21
   5  -7   4   48.35    2.94
  -5  -7  -4   50.55    3.14
   5  -7   5   44.42    2.79
  -5  -7  -5   48.32    3.02
  -5  -7  -6    0.97    1.15
  -5  -7  -6    1.40    1.15
   5  -7   6    0.77    1.08
  -5  -7  -7    0.30    1.12
  -5  -7  -7    0.29    1.16
   5  -7   7    1.62    1.08
  -5  -7  -8    8.63    1.28
  -5  -7  -8   10.00    1.45
   5  -7   8    6.89    1.28
  -5  -7  -9    0.61    0.90
  -5  -7  -9    0.12    0.93
  -5  -7  -9    1.34    1.13
   5  -7   9    0.25    0.89
  -5  -7 -10    2.51    1.12
  -5   7 -10    0.46    0.98
   5  -7  10    2.74    0.92
  -5  -7 -11    5.64    1.12
   5  -7  11    5.20    0.94
  -5  -7 -12   85.62    3.33
   6   0 -21    0.51    0.91
   6   0 -21   -0.91    0.98
   6   0 -20   20.99    1.85
   6   0 -20   21.61    2.03
   6   0 -19   -0.31    1.15
   6   0 -19    0.85    1.39
   6   0 -18    7.35    1.54
   6   0 -18    4.25    1.36
   6   0 -18    4.87    1.57
   6   0 -17    0.18    1.33
   6   0 -17    1.17    1.43
   6   0 -17   -0.83    1.24
   6   0 -17    0.65    1.26
   6   0 -16  222.88    7.89
   6   0 -16  228.07    8.12
   6   0 -16  204.20    7.97
   6   0 -16  216.48    7.73
   6   0 -16  201.96    7.58
   6   0 -15   -0.86    2.51
   6   0 -15    0.51    1.30
   6   0 -15   -0.74    1.29
   6   0 -15   -0.80    1.33
   6   0 -15   -0.19    1.40
   6   0 -15   -0.79    1.33
   6   0 -14   50.33    3.08
   6   0 -14   45.72    2.80
   6   0 -14   45.16    3.04
   6   0 -14   47.89    2.86
   6   0 -14   53.78    6.25
   6   0 -14   43.89    2.83
   6   0 -13   -0.27    0.98
   6   0 -13   -0.31    1.18
   6   0 -13    0.95    1.24
   6   0 -13   -0.14    1.10
   6   0 -13   -0.72    2.00
   6   0 -13   -0.72    1.09
   6   0 -12    8.98    1.31
   6   0 -12    7.64    2.86
   6   0 -12    7.73    1.36
   6   0 -12    7.95    1.31
   6   0 -12    9.31    1.45
   6   0 -11    0.56    1.89
   6   0 -11    0.61    2.14
   6   0 -11   -0.51    1.66
   6   0 -10  122.34    8.02
   6   0 -10  128.67    7.18
   6   0 -10  132.35    7.58
   6   0 -10  120.36    7.54
   6   0  -9   -0.46    2.00
   6   0  -9    0.85    1.79
   6   0  -9    0.36    1.42
   6   0  -9    1.54    1.84
   6   0  -8  263.04   11.19
   6   0  -8  259.87   10.91
   6   0  -8  253.21   10.34
   6   0  -8  256.04   10.52
   6   0  -7    0.27    1.39
   6   0  -7   -0.31    1.52
   6   0  -7    0.34    1.80
   6   0  -7    0.57    1.33
   6   0  -7    0.72    1.35
   6   0  -6   11.40    1.92
   6   0  -6   12.01    2.15
   6   0  -6   11.34    2.12
   6   0  -6   10.00    1.65
   6   0  -6    8.65    1.91
   6   0  -6   12.64    1.82
   6   0  -5    0.41    1.41
   6   0  -5   -1.14    1.49
   6   0  -5   -0.47    1.51
   6   0  -5    1.50    1.20
   6   0  -5   -0.20    1.40
   6   0  -4  449.79   14.79
   6   0  -4  479.42   14.25
   6   0  -4  473.68   14.94
   6   0  -4  480.54   14.62
   6   0  -3    0.66    1.36
   6   0  -3   -0.17    1.24
   6   0  -3    0.15    1.25
  -6   0   3   -1.04    1.11
  -6   0   2  779.21   22.37
   6   0  -2  794.57   22.54
   6   0  -1    1.52    1.33
  -6   0   1    0.78    0.97
  -6   0   1    0.87    0.93
  -6   0   1    0.25    0.73
  -6   0   0  140.18    5.08
  -6   0   0  142.55    5.22
  -6   0  -1    1.84    1.18
   6   0   1   -0.24    0.54
  -6   0  -1   -0.74    1.16
  -6   0  -1   -0.43    1.09
  -6   0  -2 6052.67  159.60
  -6   0  -2 5947.10  159.60
  -6   0  -2 6064.20  159.54
  -6   0  -3   -0.19    1.34
  -6   0  -3    0.21    1.43
  -6   0  -3    0.21    1.29
  -6   0  -4  509.69   15.99
  -6   0  -4  482.57   16.26
  -6   0  -4  504.19   16.43
  -6   0  -5    2.06    1.72
  -6   0  -5    1.27    1.44
  -6   0  -5   -0.60    1.67
  -6   0  -5   -1.15    1.66
  -6   0  -6  133.26    7.33
  -6   0  -6  144.74    7.22
  -6   0  -6  151.72    7.54
  -6   0  -7    0.75    1.65
  -6   0  -7   -1.22    1.65
  -6   0  -7    0.40    1.94
  -6   0  -8  110.16    6.72
  -6   0  -8  101.91    6.95
  -6   0  -9    0.54    1.92
  -6   0  -9   -0.48    1.90
  -6   0 -10   48.79    2.71
  -6   0 -10   53.99    2.86
  -6   0 -10   51.75    5.45
  -6   0 -10   55.00    2.82
  -6   0 -11    0.41    1.05
  -6   0 -11   -0.45    1.11
  -6   0 -11    0.68    2.16
  -6   0 -11    0.86    1.10
  -6   0 -12   95.35    4.47
  -6   0 -12  100.50    4.45
  -6   0 -12   94.42    4.30
  -6   0 -12   99.44    8.20
  -6   0 -12   95.76    7.99
  -6   0 -13   -0.81    2.16
  -6   0 -13   -0.54    1.32
  -6   0 -13   -0.16    1.30
  -6   0 -13    0.83    2.32
  -6   0 -13   -0.87    1.19
  -6   0 -13   -0.33    1.25
  -6   0 -14   61.55    6.94
  -6   0 -14   64.19    7.17
  -6   0 -14   67.92    3.78
  -6   0 -14   70.85    3.76
  -6   0 -14   71.52    3.92
  -6   0 -14   72.69    3.75
  -6   0 -15    1.14    1.38
  -6   0 -15   -0.79    1.49
  -6   0 -15    0.18    1.50
  -6   0 -16   92.82    4.44
  -6   0 -16   80.47    4.34
  -6   0 -16   81.09    4.15
  -6   0 -17    0.18    1.36
  -6   0 -17   -0.16    1.39
  -6   0 -17   -0.52    1.35
  -6   0 -18   52.07    2.95
  -6   0 -18   48.03    2.86
  -6   0 -18   50.44    3.05
  -6   0 -19   -0.12    1.00
  -6   0 -19   -1.00    1.04
  -6   0 -20   34.96    1.95
   6   2 -21   -0.25    0.76
   6   2 -20   -0.45    1.08
   6   2 -20   -0.90    1.02
   6   2 -19    0.14    1.14
   6   2 -19   -1.23    1.27
   6   2 -18    0.16    1.33
   6   2 -18    1.10    1.31
   6  -2 -17   22.80    2.20
   6   2 -17   20.95    2.19
   6   2 -17   20.24    2.13
   6   2 -16    1.43    1.23
   6  -2 -16    2.71    1.53
   6   2 -16    1.05    1.28
   6  -2 -16    1.68    1.40
   6   2 -16    0.71    1.42
   6  -2 -15    1.48    1.36
   6   2 -15   -0.53    1.45
   6   2 -15    0.88    1.31
   6   2 -15   -0.17    1.25
   6   2 -14  126.97    5.27
   6  -2 -14  129.52    5.41
   6   2 -14  117.21    5.17
   6  -2 -14  114.03    9.49
   6   2 -13    3.06    1.25
   6  -2 -13    4.05    1.32
   6   2 -13    1.75    1.17
   6   2 -13   -0.76    2.22
   6   2 -13    3.00    2.38
   6  -2 -13    1.58    2.59
   6   2 -12    6.27    1.39
   6   2 -12   11.20    3.14
   6  -2 -12    8.94    1.47
   6  -2 -12    7.94    2.93
   6   2 -12    6.19    2.54
   6   2 -12    6.84    1.36
   6   2 -11   39.95    4.93
   6   2 -11   39.56    2.37
   6  -2 -11   36.51    2.35
   6  -2 -11   43.60    5.09
   6   2 -11   42.96    5.02
   6  -2 -11   44.64    5.08
   6   2 -11   41.50    2.59
   6  -2 -10  199.33   10.87
   6   2 -10  195.96   10.65
   6  -2 -10  209.33   10.92
   6   2 -10  221.60   11.19
   6   2 -10  198.68    6.86
   6   2  -9   35.21    4.06
   6  -2  -9   31.80    3.84
   6  -2  -9   26.37    3.53
   6  -2  -9   29.93    3.98
   6   2  -9   34.15    3.95
   6   2  -8   19.63    3.24
   6  -2  -8   17.63    3.06
   6  -2  -8   20.38    2.84
   6  -2  -8   13.25    2.63
   6  -2  -8   18.26    3.07
   6   2  -7  637.18   21.55
   6  -2  -7  645.53   21.32
   6  -2  -7  601.78   21.22
   6  -2  -7  622.58   20.80
   6   2  -6  265.39   11.09
  -6  -2   6  269.07   10.54
   6  -2  -6  256.23   10.81
   6  -2  -6  267.38   11.03
   6   2  -5  121.33    6.63
  -6  -2   5  133.26    6.41
   6  -2  -5  118.93    6.31
   6  -2  -5  136.29    6.73
  -6  -2   4  106.58    5.68
   6  -2  -4  108.25    5.64
   6   2  -4  110.49    5.87
   6  -2  -4  111.57    5.79
  -6  -2   3  252.10    9.61
   6  -2  -3  242.42    9.82
  -6  -2   3  242.21    9.54
   6  -2  -3  256.88    9.36
  -6  -2   2   83.85    4.57
   6  -2  -2   90.59    5.09
  -6  -2   2   81.61    4.73
   6  -2  -2   87.54    4.38
  -6  -2   1  475.89   15.25
   6  -2  -1  486.13   15.90
  -6  -2   1  475.40   15.68
  -6  -2   0  129.01    5.87
  -6  -2   0  131.71    5.69
   6  -2   0  128.13    6.19
  -6  -2   0  130.16    6.17
  -6  -2  -1  235.21    9.18
   6  -2   1  242.18    9.49
  -6  -2  -1  238.22    8.67
  -6  -2  -2  762.93   23.01
  -6  -2  -2  741.81   22.85
  -6   2  -2  722.35   22.13
  -6  -2  -2  717.05   21.84
  -6   2  -3   38.96    3.09
  -6  -2  -3   34.90    3.51
  -6   2  -3   30.98    2.99
  -6  -2  -3   42.13    3.54
  -6   2  -4  385.84   13.35
  -6  -2  -4  384.46   14.10
  -6  -2  -4  343.05   13.45
  -6   2  -5   94.90    5.78
  -6  -2  -5  103.08    6.13
  -6   2  -6  253.86   11.06
  -6  -2  -6  256.68   11.16
  -6  -2  -7    0.90    1.57
  -6   2  -7    4.57    2.05
  -6   2  -8  382.98   15.62
  -6   2  -8  334.59   15.16
  -6  -2  -8  380.37   15.33
  -6  -2  -8  365.91   15.46
  -6  -2  -9  216.17    7.23
  -6  -2  -9  212.53    7.20
  -6   2  -9  220.85    7.37
  -6   2  -9  228.87   11.69
  -6   2  -9  207.56   11.25
  -6  -2  -9  205.21    7.17
  -6  -2  -9  213.23   11.41
  -6  -2 -10    5.95    1.27
  -6  -2 -10    5.04    1.35
  -6  -2 -10   10.12    2.86
  -6   2 -10    9.79    3.12
  -6   2 -10    6.74    2.74
  -6   2 -10    5.19    1.27
  -6  -2 -10    5.08    1.26
  -6  -2 -11   26.99    2.18
  -6  -2 -11   27.75    2.17
  -6   2 -11   25.54    4.08
  -6   2 -11   32.97    4.83
  -6  -2 -11   22.52    4.41
  -6  -2 -11   27.75    2.19
   6  -2  11   26.40    2.11
  -6  -2 -11   26.68    2.22
  -6  -2 -12   31.89    2.49
  -6   2 -12   31.99    4.96
  -6  -2 -12   26.35    2.20
  -6  -2 -12   28.72    4.71
   6  -2  12   32.90    2.35
  -6  -2 -12   27.46    2.34
  -6  -2 -13    1.02    1.26
  -6  -2 -13   -0.88    2.35
   6  -2  13   -0.16    1.14
  -6   2 -13   -0.88    1.96
  -6  -2 -13   -1.33    1.37
  -6   2 -13    2.72    1.36
  -6   2 -14    9.29    1.65
  -6  -2 -14    9.18    1.75
  -6   2 -15    2.82    1.44
  -6   2 -16   19.45    2.04
  -6   2 -17   11.56    1.61
  -6   2 -17   11.84    1.75
  -6   2 -18   10.99    1.42
  -6   2 -18   10.39    1.50
  -6   2 -19    1.28    0.91
  -6   2 -19    2.48    1.04
  -6  -4  19    0.50    0.77
   6   4 -19    1.89    0.91
  -6  -4  18    6.13    1.17
   6   4 -18    6.00    1.29
   6   4 -17   11.54    1.58
   6   4 -16    0.93    1.27
   6   4 -16    4.17    1.32
   6   4 -15   42.62    2.92
   6   4 -15   45.03    2.88
   6   4 -14   34.91    2.62
   6   4 -13    6.71    1.52
   6   4 -12   53.00    3.21
   6   4 -12   49.93    3.03
   6   4 -11   -0.84    2.56
   6   4 -11   -2.57    2.61
   6   4 -11    0.16    1.13
   6   4 -11   -0.17    1.18
   6   4 -10   20.34    2.02
   6   4 -10   14.30    3.70
   6   4 -10   10.46    3.36
   6   4 -10   17.13    1.89
   6   4  -9    7.87    1.54
   6   4  -9    6.72    2.68
   6   4  -9    9.77    3.12
   6   4  -9    5.64    1.41
   6   4  -8  342.81   16.65
   6   4  -8  372.71   11.68
   6   4  -8  380.75   11.79
  -6  -4   8  356.19   16.59
   6   4  -7  226.67   11.99
   6   4  -7  214.25    7.50
   6   4  -7  222.90    7.56
  -6  -4   7  211.20   11.58
   6   4  -6  212.46   11.50
   6   4  -6  224.79    7.52
   6   4  -6  215.24    7.46
  -6  -4   6  238.87   12.02
   6   4  -5   11.12    2.71
   6   4  -5   10.25    1.42
  -6  -4   5    9.76    2.58
  -6  -4   4   -1.65    2.08
   6   4  -4   -1.04    1.64
  -6  -4   3   11.16    2.89
   6   4  -3   11.72    2.56
   6  -4  -3   10.60    2.80
  -6  -4   2   37.62    4.28
   6  -4  -2   33.90    4.21
  -6  -4   1  168.07    9.23
   6  -4  -1  175.27    9.78
  -6  -4   0  762.74   25.70
   6  -4   0  713.46   25.05
   6  -4   0  747.11   26.24
   6  -4   1  142.74    8.49
   6  -4   1  149.15    8.92
   6  -4   2   14.09    2.97
   6  -4   2   14.28    3.16
   6  -4   3  317.82   14.56
  -6  -4  -3  322.85   14.15
   6  -4   3  315.22   14.61
   6  -4   4  389.47   11.78
   6  -4   4  381.26   16.94
  -6  -4  -4  386.85   16.30
   6  -4   4  391.89   17.09
   6  -4   5  268.77   13.81
   6  -4   5  275.35    8.86
   6  -4   5  286.72   14.17
  -6  -4  -5  274.12   13.19
   6  -4   6   72.42    6.79
   6  -4   6   68.56    3.24
  -6   4  -6   61.32    3.23
   6  -4   6   75.23    6.93
   6  -4   7  155.75   10.40
   6  -4   7  149.07   10.32
  -6  -4  -7  153.63    5.72
   6  -4   7  150.63    5.58
  -6   4  -7  143.51    5.74
   6  -4   8   16.17    3.70
   6  -4   8   14.91    1.64
  -6  -4  -8   16.01    1.79
  -6   4  -8   12.81    1.76
   6  -4   9    5.74    1.37
  -6  -4  -9    6.63    1.39
  -6   4  -9    7.70    1.45
  -6  -4 -10    3.38    1.36
  -6  -4 -10    7.27    1.59
  -6   4 -10    4.69    1.60
   6  -4  10    6.13    2.87
  -6   4 -10    5.08    2.87
   6  -4  10    5.26    1.49
  -6  -4 -11    1.61    1.30
  -6  -4 -11    1.22    1.32
   6  -4  11    1.02    1.26
  -6   4 -11    0.93    1.25
  -6  -4 -12   23.85    2.25
  -6  -4 -12   23.66    2.31
   6  -4  12   22.45    2.16
  -6   4 -12   26.14    2.38
  -6  -4 -13    3.42    1.43
  -6  -4 -13    1.59    1.43
   6  -4  13    2.54    1.35
  -6  -4 -14    0.34    1.30
   6  -4  14    0.64    1.20
   6  -4  15   90.10    4.08
  -6   4 -16    6.59    1.25
   6  -4  16    5.97    1.25
  -6   4 -17    1.46    0.90
   6  -4  17    1.59    0.88
  -6  -6  16    1.82    0.72
  -6  -6  15   25.54    1.70
   6   6 -15   21.34    1.64
   6   6 -14    5.25    1.23
  -6  -6  14    5.28    1.16
  -6  -6  13    0.79    0.98
   6   6 -13   -1.02    1.19
  -6  -6  12   33.99    2.42
   6   6 -12   40.15    2.66
  -6  -6  11    1.31    1.14
   6   6 -11    1.23    1.29
  -6  -6  10    2.26    1.26
   6   6 -10    5.71    1.54
  -6  -6   9   11.50    1.72
   6   6  -9   14.77    1.95
  -6  -6   8    2.37    1.27
   6   6  -8    6.31    1.71
   6   6  -8    5.55    1.62
  -6  -6   7  132.16    5.52
   6   6  -7  124.67    5.55
   6   6  -7  127.06    5.50
  -6  -6   6    2.14    1.34
   6   6  -6    0.72    1.31
   6   6  -6    1.14    1.38
   6  -6  -6    1.27    1.07
  -6  -6   5   27.78    2.31
   6   6  -5   28.70    2.50
   6   6  -5   28.92    2.44
   6  -6  -5   29.65    2.31
  -6  -6   4    8.04    1.50
   6  -6  -4   11.21    1.57
  -6  -6   4    6.08    2.66
   6   6  -4    9.23    1.64
   6   6  -3   47.06    3.01
  -6  -6   3   51.99    6.15
   6  -6  -3   46.24    2.87
   6   6  -2   34.67    2.67
   6  -6  -2   36.62    2.53
  -6  -6   2   36.75    5.36
   6  -6  -1   -0.89    2.26
   6   6  -1    1.41    1.11
   6  -6  -1    1.81    1.11
  -6  -6   0   70.30    3.62
   6  -6   0   65.36    7.28
   6   6   0   70.30    3.70
   6  -6   0   67.29    3.55
  -6  -6  -1    9.86    1.57
   6  -6   1    7.23    3.25
   6  -6   1    8.54    1.45
   6  -6   1   10.67    1.58
  -6  -6  -2  121.00    5.17
   6  -6   2  112.07    9.45
   6  -6   2  115.87    4.91
   6  -6   2  113.53    4.88
   6  -6   3   -0.16    1.12
  -6  -6  -3    0.71    1.30
   6  -6   3   -0.92    2.81
   6  -6   4   74.61    3.82
  -6  -6  -4   73.71    3.92
   6  -6   5    1.87    1.13
  -6  -6  -5    2.35    1.42
   6  -6   6   86.41    4.16
  -6  -6  -6   86.96    4.29
   6  -6   7   39.23    2.72
  -6  -6  -7   37.32    2.69
  -6  -6  -7   45.29    2.93
  -6   6  -8   38.16    2.76
  -6  -6  -8   38.88    2.70
  -6  -6  -8   40.02    2.78
   6  -6   8   41.34    2.68
   6  -6   9   20.47    1.95
  -6  -6  -9   18.97    2.01
  -6  -6  -9   23.09    2.08
  -6   6  -9   15.37    1.88
  -6  -6 -10   45.50    2.81
   6  -6  10   41.12    2.59
  -6  -6 -10   46.01    2.92
  -6   6 -10   41.46    2.82
  -6  -6 -11    2.13    1.17
  -6  -6 -11    4.21    1.33
  -6   6 -11    2.72    1.19
   6  -6  12   21.60    1.75
  -6  -6 -12   18.75    1.74
  -6  -6 -12   21.93    1.95
   6  -6  13    2.57    0.99
  -6  -6 -13    1.85    1.09
   6  -6  14   24.67    1.60
   6   8  -9   13.68    1.30
  -6  -8   9   13.60    1.20
   6   8  -8   -0.10    0.86
  -6  -8   8    0.36    0.75
   6   8  -7    2.36    1.22
  -6  -8   7    7.03    1.05
   6   8  -6   27.52    2.65
   6   8  -5   33.67    2.92
   6  -8  -4   49.75    2.51
   6   8  -4   23.36    2.55
   6  -8  -3   40.80    2.46
   6  -8  -2    1.55    0.97
  -6  -8   2    0.25    0.89
   6  -8  -1    5.20    1.20
  -6  -8   1    5.07    1.14
  -6  -8   0   37.44    2.35
  -6  -8  -1   10.70    1.45
  -6  -8  -2   -0.13    0.93
  -6  -8  -3    8.79    1.23
   6  -8   3    6.32    1.14
  -6  -8  -4   31.80    2.06
   6  -8   4   31.52    2.01
  -6  -8  -4   34.77    2.19
  -6  -8  -5    3.89    1.06
   6  -8   5    3.90    0.99
  -6  -8  -5    4.60    1.00
   6  -8   6    1.97    0.82
  -6  -8  -6    0.89    0.86
   6  -8   7    2.15    0.79
  -6  -8  -7    0.61    0.80
  -6  -8  -7    1.70    0.94
   7   1 -21   15.75    1.39
   7   1 -21   13.44    1.34
   7  -1 -21   15.44    1.40
   7   1 -21   15.29    1.49
   7  -1 -21   14.20    1.45
   7  -1 -20   -0.68    1.08
   7   1 -20    0.68    1.04
   7  -1 -20    0.25    1.04
   7   1 -20   -0.37    1.09
   7   1 -20   -0.60    1.05
   7   1 -20   -0.12    1.07
   7  -1 -19   36.34    2.64
   7   1 -19   32.30    2.53
   7  -1 -19   38.03    2.56
   7   1 -19   36.52    2.52
   7   1 -19   39.37    2.51
   7   1 -19   35.47    2.49
   7   1 -18    2.89    1.37
   7  -1 -18    1.82    1.37
   7   1 -18    4.75    1.44
   7  -1 -18    3.45    1.35
   7   1 -18    3.22    1.41
   7   1 -18    1.44    1.42
   7  -1 -17    6.50    1.62
   7   1 -17    8.16    1.73
   7   1 -17    9.00    1.67
   7  -1 -17    8.83    1.61
   7   1 -17    7.52    1.63
   7   1 -17   10.36    1.75
   7  -1 -17    6.45    1.67
   7   1 -16   33.30    2.47
   7   1 -16   30.91    2.50
   7   1 -16   33.60    2.56
   7  -1 -16   33.28    2.52
   7  -1 -16   29.74    2.57
   7   1 -16   28.76    2.51
   7  -1 -16   29.70    2.66
   7   1 -16   29.53    2.42
   7   1 -16   24.32    2.46
   7   1 -15   91.67    4.24
   7  -1 -15   74.75    7.40
   7  -1 -15   77.70    4.18
   7   1 -15   87.97    4.32
   7  -1 -15   76.94    4.28
   7   1 -15   79.01    4.29
   7   1 -15   89.92    8.29
   7  -1 -15   90.05    8.33
   7   1 -15   86.83    4.18
   7  -1 -15   86.90    4.16
   7   1 -15   91.92    4.22
   7   1 -15   91.30    4.23
   7  -1 -14   -0.78    2.19
   7   1 -14    0.32    1.10
   7   1 -14   -0.17    1.09
   7  -1 -14   -0.86    1.19
   7   1 -14   -0.79    2.67
   7  -1 -14    0.79    1.89
   7   1 -14   -0.16    1.11
   7  -1 -14   -1.10    1.08
   7   1 -14   -0.16    1.13
   7   1 -14    0.52    1.34
   7  -1 -14   -0.71    1.26
   7   1 -14    0.47    1.29
   7   1 -13  162.70    6.16
   7  -1 -13  154.89    6.11
   7  -1 -13  164.97    6.07
   7   1 -13  166.05    6.08
   7   1 -13  163.90    6.06
   7  -1 -13  156.62    6.14
   7   1 -13  159.95    6.16
   7   1 -13  163.80    6.07
   7   1 -13  162.98   10.48
   7  -1 -13  167.21   10.58
   7  -1 -13  137.61    9.82
   7  -1 -12   27.18    4.11
   7  -1 -12   26.46    2.03
   7   1 -12   21.91    1.91
   7  -1 -12   27.16    4.04
   7   1 -12   25.10    1.98
   7  -1 -12   25.59    2.04
   7   1 -12   24.32    2.01
   7   1 -12   26.25    2.00
   7   1 -12   25.87    1.97
   7  -1 -12   24.45    1.94
   7   1 -12   24.51    3.91
   7  -1 -12   23.20    3.87
   7  -1 -11  397.23   12.14
   7   1 -11  402.35   12.13
   7   1 -11  404.65   12.18
   7   1 -11  414.77   12.28
   7  -1 -11  402.63   12.28
   7  -1 -11  433.82   17.06
   7   1 -11  408.23   12.35
   7  -1 -11  428.13   17.27
   7   1 -11  396.01   12.22
   7  -1 -11  402.58   12.25
   7  -1 -11  421.27   17.20
   7   1 -11  413.24   17.04
   7  -1 -11  383.03   17.35
   7   1 -11  403.80   17.49
   7   1 -11  410.54   12.19
   7   1 -10  609.85   21.64
   7  -1 -10  612.97   22.11
   7   1 -10  591.18   21.39
   7  -1 -10  616.02   22.03
   7   1 -10  604.41   21.88
   7  -1 -10  620.53   21.82
   7  -1 -10  583.12   22.37
   7   1 -10  603.16   22.40
   7  -1  -9    2.62    1.66
   7   1  -9    7.43    2.22
   7  -1  -9    3.81    2.06
   7   1  -9    4.73    2.19
   7   1  -9    6.63    2.11
   7  -1  -9    6.90    2.22
   7  -1  -9    3.61    2.09
   7   1  -9    5.30    2.15
   7  -1  -8    2.87    1.96
   7   1  -8    4.89    1.98
   7  -1  -8    3.41    1.82
   7   1  -8    4.94    1.95
   7  -1  -8    3.96    2.06
   7   1  -8    2.86    1.76
   7  -1  -8    3.05    1.80
   7   1  -8    1.10    1.38
   7  -1  -7  428.92   15.58
   7  -1  -7  442.21   15.84
   7   1  -7  431.51   15.74
   7  -1  -7  434.22   15.73
   7   1  -7  462.07   15.70
   7  -1  -7  446.70   15.63
   7   1  -7  429.42   15.35
   7  -1  -6    5.16    1.98
   7  -1  -6    5.39    1.78
   7  -1  -6    7.49    2.11
   7   1  -6    9.78    2.03
   7   1  -6    5.67    1.70
   7   1  -6    4.26    1.91
   7  -1  -6    6.80    1.96
   7   1  -6    6.80    1.64
   7  -1  -5  385.53   13.56
   7  -1  -5  381.63   13.49
   7   1  -5  400.92   13.61
   7  -1  -5  405.11   13.80
   7   1  -5  405.51   13.58
   7  -1  -5  380.69   13.42
   7   1  -5  423.68   13.73
   7  -1  -4  365.98   12.42
  -7  -1   4  361.28   11.65
   7  -1  -4  356.09   12.27
   7  -1  -4  369.26   12.16
   7   1  -4  355.61   12.06
   7   1  -4  360.09   12.09
   7  -1  -4  341.17   11.99
   7  -1  -3  186.74    7.23
   7   1  -3  175.40    7.12
  -7  -1   3  193.92    7.09
  -7  -1   3  194.48    7.55
  -7   1   2  195.01    6.77
  -7  -1   2  199.58    7.61
   7  -1  -2  206.75    7.38
   7   1  -2  192.73    7.24
  -7   1   1   86.00    3.58
   7  -1  -1   86.34    4.14
   7   1  -1   84.95    4.05
  -7   1   1   80.67    3.71
   7  -1  -1   82.61    3.97
  -7  -1   1   84.29    4.25
  -7   1   0   61.96    3.28
  -7  -1   0   63.38    3.62
   7  -1   0   59.35    3.29
  -7   1   0   65.32    3.33
  -7  -1   0   64.94    3.70
  -7  -1  -1 2929.13   78.93
   7  -1   1 2887.45   78.24
  -7   1  -1 2906.06   77.94
  -7   1  -1 2941.73   78.63
  -7   1  -2  107.35    4.83
  -7   1  -2  103.02    5.08
  -7  -1  -2  100.19    4.97
  -7  -1  -2  104.65    5.23
  -7  -1  -3   48.60    3.73
  -7  -1  -3   50.48    3.74
  -7   1  -3   50.56    3.45
  -7   1  -3   46.42    3.56
  -7  -1  -3   52.27    3.49
  -7  -1  -3   58.19    3.91
  -7  -1  -4  191.65    8.60
  -7  -1  -4  189.57    8.52
  -7   1  -4  193.26    8.54
  -7   1  -4  207.75    8.56
  -7   1  -4  228.13    8.80
  -7  -1  -4  217.59    8.68
  -7  -1  -4  209.89    8.87
  -7  -1  -5  874.06   27.69
  -7  -1  -5  901.79   27.66
  -7   1  -5  876.58   27.51
  -7   1  -5  905.95   27.79
  -7   1  -5  859.82   27.38
  -7  -1  -5  905.84   27.54
  -7  -1  -5  927.90   27.98
  -7  -1  -6  313.45   12.38
  -7   1  -6  283.97   12.11
  -7   1  -6  318.89   12.61
  -7  -1  -6  305.61   12.31
  -7   1  -6  308.88   12.39
  -7  -1  -6  321.84   12.74
  -7  -1  -7  960.80   29.92
  -7   1  -7  903.38   29.65
  -7  -1  -7  905.45   29.49
  -7   1  -7  951.67   30.07
  -7   1  -7  933.25   29.92
  -7  -1  -8    0.99    1.77
  -7   1  -8   -0.99    2.17
  -7  -1  -8    0.92    1.64
  -7   1  -8    1.47    1.85
  -7   1  -8    1.01    1.96
  -7   1  -9   30.00    4.10
  -7   1  -9   36.68    4.27
  -7  -1  -9   30.24    2.10
  -7  -1  -9   29.41    2.07
  -7   1  -9   29.92    4.15
  -7  -1  -9   33.78    4.38
  -7   1 -10    2.44    1.13
  -7   1 -10    1.96    2.14
  -7   1 -10    5.46    2.51
  -7   1 -10    6.35    2.46
  -7  -1 -10    4.44    2.27
  -7   1 -10    2.65    1.16
  -7  -1 -10   -0.13    1.02
  -7  -1 -10    2.63    1.13
  -7  -1 -10    3.12    1.27
  -7  -1 -10    3.06    1.21
  -7   1 -10    2.37    1.19
  -7  -1 -10    2.62    1.14
  -7  -1 -11    4.95    2.32
  -7   1 -11    6.37    2.93
  -7   1 -11    1.92    1.08
  -7  -1 -11    3.99    1.25
  -7  -1 -11    3.46    1.30
  -7  -1 -11    4.18    1.35
  -7   1 -11    3.10    1.30
  -7   1 -11    2.66    2.32
  -7   1 -11    5.06    1.29
  -7  -1 -11   -0.73    2.55
  -7   1 -12  111.96    5.02
  -7  -1 -12  121.56    5.14
  -7  -1 -12  132.32    5.27
  -7   1 -12  129.52    5.34
  -7  -1 -12  123.97    5.24
  -7  -1 -12  116.48    9.04
  -7   1 -12  117.41    9.19
  -7   1 -12  122.92    5.08
  -7  -1 -12  126.17    9.47
  -7  -1 -13   13.16    1.90
  -7   1 -13   11.69    1.80
  -7   1 -13    8.80    1.71
  -7   1 -13   12.92    1.77
  -7  -1 -13   11.01    1.68
  -7  -1 -13    9.52    3.52
  -7  -1 -13   10.63    1.76
  -7  -1 -13   11.70    3.68
  -7   1 -13    8.36    3.09
  -7   1 -14   29.74    2.70
  -7  -1 -14   32.65    2.70
  -7  -1 -14   30.40    2.56
  -7  -1 -14   34.91    2.70
  -7   1 -14   30.72    2.58
  -7   1 -14   34.52    2.62
  -7  -1 -15   -0.18    1.35
  -7   1 -15    1.77    1.38
  -7  -1 -15    0.56    1.34
  -7   1 -15    1.29    1.31
  -7  -1 -15    1.35    1.36
  -7   1 -15   -0.38    1.42
  -7   1 -15   -0.17    1.47
  -7  -1 -16   21.67    2.23
  -7   1 -16   20.55    2.18
  -7   1 -16   20.70    2.18
  -7  -1 -16   19.14    2.11
  -7   1 -16   18.81    2.15
  -7  -1 -16   21.08    2.28
  -7   1 -17   11.43    1.76
  -7  -1 -17    7.89    1.61
  -7  -1 -17   11.95    1.72
  -7   1 -17    7.99    1.59
  -7   1 -17   11.92    1.77
  -7  -1 -17   10.44    1.80
  -7   1 -18   -0.12    1.05
  -7  -1 -18    1.06    1.09
  -7   1 -18    2.25    1.04
  -7   1 -18    1.98    1.18
  -7   1 -19    6.75    1.08
  -7  -1 -19    6.08    1.09
  -7   1 -19    7.36    1.18
  -7   1 -19    7.75    1.22
   7   3 -20   23.75    1.70
   7   3 -20   23.25    1.64
   7   3 -19   32.72    2.16
   7   3 -19   30.15    2.05
   7   3 -18   34.89    2.49
   7   3 -18   35.79    2.40
   7   3 -17    3.07    1.51
   7   3 -17    0.16    1.18
   7   3 -16   -0.17    1.19
   7   3 -16    2.95    1.54
   7   3 -16   -0.17    1.23
   7   3 -15   94.25    4.50
   7   3 -15   89.05    4.29
   7   3 -14    4.63    1.49
   7   3 -14    5.96    1.41
   7   3 -13   -0.86    2.29
   7  -3 -13    1.71    2.05
   7   3 -13   -0.84    2.65
   7   3 -13    0.34    1.16
   7   3 -13   -0.63    1.13
   7   3 -12    2.79    1.26
   7   3 -12    5.31    1.44
   7   3 -12    0.81    2.27
   7  -3 -12    3.20    2.44
   7   3 -12   -0.79    2.21
   7   3 -12    2.45    1.27
   7   3 -11    1.06    1.11
   7   3 -11    0.75    2.01
   7  -3 -11    0.74    2.16
   7   3 -11    0.73    2.24
   7   3 -11    0.45    1.05
   7   3 -10  170.38    6.27
   7   3 -10  177.56    6.35
   7  -3 -10  176.43   10.50
   7  -3 -10  159.76   10.24
   7   3 -10  172.36   10.52
   7   3 -10  171.34   10.55
   7   3  -9   29.95    2.08
   7   3  -9   27.25    4.09
   7   3  -9   33.45    2.22
   7  -3  -9   29.78    4.34
   7  -3  -9   36.63    4.51
   7  -3  -8   24.12    3.67
   7   3  -8   19.10    3.41
   7  -3  -8   28.68    3.78
   7   3  -7    1.59    2.00
  -7  -3   7    3.74    2.01
   7  -3  -7   -1.48    2.17
   7  -3  -7    0.95    1.80
   7   3  -6   42.25    4.29
  -7  -3   6   28.44    3.48
   7  -3  -6   40.09    4.16
   7  -3  -6   26.22    3.35
  -7  -3   5   74.12    5.45
   7  -3  -5   74.88    5.23
   7   3  -5   79.87    5.76
  -7  -3   4  211.04    9.70
  -7  -3   4  191.59    9.17
   7   3  -4  212.73    9.84
  -7  -3   3  209.39    9.28
   7  -3  -3  222.92   10.24
  -7  -3   3  219.85    9.91
  -7  -3   2  125.95    6.43
   7  -3  -2  118.33    6.98
  -7  -3   2  124.74    6.98
   7  -3  -1   95.42    6.14
  -7  -3   1   99.19    6.08
   7  -3   0    6.74    2.36
  -7  -3   0   13.46    2.54
   7  -3   1    7.69    2.25
  -7  -3  -1    6.78    2.03
   7  -3   2    2.11    1.86
  -7  -3  -2    2.86    1.89
  -7  -3  -2    4.16    1.86
   7  -3   3    1.79    1.85
  -7  -3  -3    5.13    2.14
  -7  -3  -4 1128.38   35.31
  -7  -3  -5    0.96    1.90
  -7  -3  -6   14.54    2.80
   7  -3   7    1.54    1.00
  -7  -3  -7    0.63    0.99
  -7   3  -7   -0.77    1.04
  -7  -3  -7    1.68    1.89
  -7  -3  -7    0.49    0.99
  -7  -3  -8   58.54    3.00
  -7  -3  -8   51.94    2.87
   7  -3   8   50.27    2.79
  -7   3  -8   53.95    2.96
  -7   3  -9   11.46    2.97
  -7  -3  -9   10.99    1.64
  -7   3  -9    9.81    1.50
   7  -3   9   12.14    1.62
  -7  -3  -9   14.13    1.62
  -7  -3  -9   10.11    1.53
  -7  -3 -10  114.57    4.75
  -7   3 -10  101.54    4.71
  -7  -3 -10  108.70    4.67
  -7   3 -10   89.89    7.99
  -7   3 -10  112.48    8.84
   7  -3  10  105.36    4.59
  -7  -3 -10  109.29    4.74
  -7  -3 -11    2.35    1.23
  -7   3 -11    2.65    1.34
  -7  -3 -11    3.22    1.35
  -7  -3 -11    1.00    1.27
   7  -3  11    2.26    1.17
  -7   3 -11    3.27    2.49
  -7   3 -11    1.61    2.46
  -7  -3 -12   78.24    3.88
  -7  -3 -12   75.07    3.96
  -7  -3 -12   68.60    3.79
   7  -3  12   72.64    3.80
   7  -3  13   -0.17    1.32
  -7  -3 -13    1.81    1.46
  -7  -3 -13    1.04    1.23
   7  -3  14   16.07    1.86
   7  -3  15    5.72    1.43
   7  -3  16   -0.27    1.06
  -7   3 -17   21.97    1.88
  -7   3 -17   24.34    1.97
  -7   3 -18    0.10    0.84
  -7   3 -18   -0.10    0.97
  -7  -5  17   34.60    2.06
   7   5 -17   31.83    1.97
   7   5 -16    2.17    1.11
   7   5 -15    0.55    1.17
   7   5 -14   42.18    2.72
   7   5 -13    0.17    1.36
   7   5 -12   68.88    3.72
  -7  -5  12   67.78    3.63
  -7  -5  11   26.96    2.36
   7   5 -11   31.92    2.57
   7   5 -10   21.40    2.13
  -7  -5  10   26.00    2.31
   7   5 -10   22.93    2.32
   7   5  -9  223.78   13.49
   7   5  -9  217.32    7.96
   7   5  -9  207.96    7.94
   7   5  -9  212.02   13.15
  -7  -5   9  223.50    7.92
   7   5  -8    6.56    2.94
   7   5  -8    3.77    1.52
  -7  -5   8    3.10    1.24
  -7  -5   8    2.42    2.55
   7   5  -8    2.52    1.32
   7   5  -7   88.93    8.10
   7   5  -7   94.81    4.51
   7   5  -7  104.14    4.63
  -7  -5   7   97.16    8.17
   7   5  -6  162.07    6.14
   7   5  -6  152.76    6.05
   7   5  -5   37.98    2.64
   7   5  -5   43.50    2.78
   7  -5  -5   42.22    2.51
   7   5  -4    0.16    1.20
  -7  -5   4    1.46    1.95
   7  -5  -4    0.70    0.90
   7   5  -3  119.63    4.93
  -7  -5   3  129.86    8.98
   7  -5  -3  112.47    4.67
   7  -5  -2  144.32    9.90
   7   5  -2  127.14    5.21
  -7  -5   2  136.10    9.27
   7  -5  -2  128.27    5.05
   7  -5  -1   18.54    3.80
   7   5  -1   21.00    1.92
  -7  -5   1   16.43    3.42
   7  -5  -1   21.51    1.85
   7  -5   0    6.13    1.23
   7  -5   0    5.20    2.52
   7   5   0    6.41    1.37
   7  -5   0    7.50    1.19
   7  -5   1   -0.75    2.38
   7  -5   1   -0.14    0.99
  -7  -5  -1    0.70    2.20
   7  -5   1    1.88    0.97
  -7  -5  -2   69.87    6.56
   7  -5   2   61.73    6.27
   7  -5   2   60.49    3.09
   7  -5   2   62.89    6.55
   7  -5   3   22.83    4.34
  -7  -5  -3   16.93    3.51
   7  -5   3   17.32    4.05
   7  -5   4  423.22   19.35
   7  -5   4  400.84   19.04
   7  -5   5    5.03    2.36
   7  -5   5    6.70    3.01
   7  -5   6    2.63    2.35
   7  -5   6    7.78    3.19
  -7  -5  -7   21.78    2.08
  -7   5  -7   18.84    2.07
   7  -5   7   25.51    4.96
   7  -5   7   16.04    3.95
  -7   5  -8  141.56    5.84
  -7  -5  -8  148.56    5.91
   7  -5   8  143.84    5.70
  -7   5  -9   57.69    3.37
   7  -5   9   58.66    3.23
   7  -5   9   56.98    3.18
  -7  -5  -9   54.97    3.30
  -7  -5 -10    5.62    1.50
  -7  -5 -10    8.46    1.73
   7  -5  10    6.23    1.42
  -7   5 -10    6.93    1.63
   7  -5  11   68.49    3.58
  -7  -5 -11   70.33    3.74
  -7  -5 -11   63.36    3.62
  -7   5 -11   66.99    3.76
   7  -5  12   46.40    2.84
  -7  -5 -12   45.31    2.91
  -7  -5 -12   44.05    2.94
  -7  -5 -13    3.09    1.24
   7  -5  13    2.45    1.17
  -7  -5 -13    2.14    1.26
   7  -5  14    1.15    1.00
  -7  -5 -14    0.94    1.20
   7  -5  15   26.18    1.85
   7  -5  16    9.56    1.11
   7   7 -13   -0.45    0.77
   7   7 -12    0.33    0.89
   7   7 -11   21.59    1.82
  -7  -7  10   25.36    1.98
   7   7 -10   21.64    1.98
   7   7  -9    3.73    1.29
  -7  -7   9    6.16    1.41
  -7  -7   8   90.48    4.18
   7   7  -8   91.01    4.28
   7   7  -7    1.55    1.28
  -7  -7   7    0.16    1.08
  -7  -7   6   -0.32    1.10
   7   7  -6   -0.18    1.28
   7  -7  -6    0.89    1.03
  -7  -7   5   16.94    1.86
   7   7  -5   15.40    1.90
   7  -7  -5   17.72    1.83
   7   7  -4   25.42    2.35
   7  -7  -4   28.45    2.28
   7   7  -3   11.88    1.88
   7  -7  -3    7.48    1.47
   7   7  -2  211.64    7.75
   7  -7  -2  206.17    7.60
   7   7  -1    7.94    1.57
   7  -7  -1    9.55    1.58
   7  -7   0  201.79    7.37
  -7  -7   0  204.31    7.40
   7  -7   1    2.75    1.16
  -7  -7  -1    1.70    1.33
   7  -7   2   20.30    1.96
  -7  -7  -2   22.21    2.09
   7  -7   2   22.39    1.97
  -7  -7  -3   22.22    2.16
   7  -7   3   26.53    2.15
  -7  -7  -4    1.19    1.23
   7  -7   4    1.10    1.06
  -7  -7  -5   16.87    1.86
   7  -7   5   15.93    1.76
  -7  -7  -6    3.68    1.34
  -7  -7  -6    4.89    1.30
   7  -7   6    3.13    1.19
  -7  -7  -7    0.14    1.17
   7  -7   7   -1.13    1.03
  -7  -7  -7    2.06    1.14
  -7  -7  -8   39.05    2.46
  -7  -7  -8   38.59    2.53
   7  -7   8   35.53    2.34
  -7  -7  -8   37.66    2.38
  -7  -7  -9   46.04    2.56
  -7  -7  -9   51.26    2.69
   7  -7   9   44.54    2.50
  -7  -7  -9   43.43    2.48
  -7  -7 -10    5.23    1.13
   7  -7  10    4.28    0.97
  -7  -7 -10    2.68    1.06
  -7  -7 -11   41.98    2.22
  -7  -7 -11   39.06    2.09
   8   0 -21   -0.20    0.83
   8   0 -21    0.11    1.01
   8   0 -20   37.58    2.38
   8   0 -20   38.82    2.56
   8   0 -19    1.38    1.22
   8   0 -19    0.17    1.31
   8   0 -18   27.02    2.22
   8   0 -18   27.29    2.34
   8   0 -18   27.49    2.48
   8   0 -17   -0.53    1.28
   8   0 -17    0.98    1.36
   8   0 -17    0.49    1.20
   8   0 -17    1.38    1.56
   8   0 -16  125.13    5.55
   8   0 -16  128.99    5.67
   8   0 -16  129.13    5.34
   8   0 -16  129.28    5.47
   8   0 -15   -0.86    2.30
   8   0 -15    1.71    1.22
   8   0 -15    1.12    1.29
   8   0 -15   -0.79    1.12
   8   0 -15   -0.95    1.39
   8   0 -14   57.79    3.14
   8   0 -14   61.00    3.31
   8   0 -14   56.59    3.40
   8   0 -14   61.96    3.46
   8   0 -14   55.09    6.26
   8   0 -13    0.73    2.30
   8   0 -13   -0.15    1.04
   8   0 -13   -0.16    1.11
   8   0 -13    1.75    1.24
   8   0 -13   -0.14    1.03
   8   0 -12  229.97    8.00
   8   0 -12  248.51   13.19
   8   0 -12  243.35    7.88
   8   0 -12  233.25    7.92
   8   0 -12  239.05   12.54
   8   0 -12  244.25    8.09
   8   0 -11   -2.52    2.26
   8   0 -11   -0.58    1.61
   8   0 -11   -0.12    0.94
   8   0 -11   -0.38    1.00
   8   0 -11   -1.12    1.04
   8   0 -10  419.99   17.56
   8   0 -10  454.98   16.75
   8   0 -10  415.91   16.53
   8   0 -10  462.03   17.62
   8   0  -9    0.38    1.72
   8   0  -9   -0.40    1.67
   8   0  -9    0.45    1.88
   8   0  -9   -0.48    1.86
   8   0  -8  559.24   18.60
   8   0  -8  535.75   19.23
   8   0  -8  537.49   18.45
   8   0  -8  534.41   18.93
   8   0  -7    0.91    1.56
   8   0  -7    2.10    1.62
   8   0  -7    1.07    1.84
   8   0  -7    1.02    1.67
   8   0  -6 2707.01   75.29
   8   0  -6 2765.75   75.63
   8   0  -6 2744.88   75.75
   8   0  -6 2744.41   75.11
  -8   0   5    0.23    1.40
   8   0  -5   -0.37    1.18
   8   0  -5   -0.27    1.53
   8   0  -5    0.23    1.52
   8   0  -5    0.77    1.41
  -8   0   4 1144.11   32.81
   8   0  -4 1157.72   33.17
  -8   0   3    0.94    1.35
   8   0  -3   -0.41    1.41
  -8   0   2  268.70    9.31
   8   0  -2  276.81    9.56
  -8   0   2  269.57    8.42
  -8   0   1    1.97    1.36
   8   0  -1   -0.57    1.43
  -8   0   1    0.69    1.05
  -8   0   1   -0.12    0.84
  -8   0   0   48.21    2.96
  -8   0   0   46.00    2.83
  -8   0  -1    1.35    1.42
  -8   0  -1   -0.37    1.26
  -8   0  -1   -0.20    1.36
  -8   0  -2 4512.63  121.76
  -8   0  -2 4518.66  121.68
  -8   0  -2 4608.83  121.77
  -8   0  -3   -0.26    1.52
  -8   0  -3   -1.80    1.78
  -8   0  -3   -0.51    1.47
  -8   0  -4  850.84   25.56
  -8   0  -4  810.44   25.15
  -8   0  -4  820.77   25.48
  -8   0  -5    0.34    1.87
  -8   0  -5    1.35    1.64
  -8   0  -5    0.30    1.51
  -8   0  -6   47.99    4.28
  -8   0  -6   52.55    4.21
  -8   0  -6   55.15    4.58
  -8   0  -7   -1.30    1.79
  -8   0  -7    0.45    2.22
  -8   0  -8    0.49    1.79
  -8   0  -8    2.58    2.09
  -8   0  -9    0.54    1.77
  -8   0  -9   -0.59    2.33
  -8   0  -9    0.36    1.03
  -8   0  -9   -0.39    1.06
  -8   0 -10   45.16    2.64
  -8   0 -10   48.56    5.17
  -8   0 -10   39.00    4.97
  -8   0 -10   44.39    2.54
  -8   0 -10   44.14    2.73
  -8   0 -11   -0.73    2.40
  -8   0 -11    0.48    1.26
  -8   0 -11   -0.31    1.02
  -8   0 -11    0.43    1.08
  -8   0 -12   30.05    4.65
  -8   0 -12   35.15    2.49
  -8   0 -12   25.71    4.48
  -8   0 -12   33.11    2.55
  -8   0 -12   30.09    2.48
  -8   0 -12   30.22    2.36
  -8   0 -13    0.85    2.26
  -8   0 -13    0.94    1.38
  -8   0 -13   -1.51    1.48
  -8   0 -13   -2.04    1.45
  -8   0 -13    0.86    2.82
  -8   0 -13   -0.72    1.43
  -8   0 -14   -0.75    1.31
  -8   0 -14    0.89    1.44
  -8   0 -14   -0.78    1.49
  -8   0 -15    0.94    1.26
  -8   0 -15   -0.53    1.37
  -8   0 -15    0.98    1.43
  -8   0 -16   11.43    1.84
  -8   0 -16   13.70    1.88
  -8   0 -16   12.55    1.99
  -8   0 -17   -0.33    1.21
  -8   0 -17   -1.22    1.36
  -8   0 -17   -0.34    1.32
  -8   0 -18    9.63    1.53
  -8   0 -19   -0.53    0.91
   8   2 -21    2.76    0.86
   8   2 -21    2.02    0.79
   8   2 -20   51.13    2.65
   8   2 -20   49.18    2.61
   8   2 -19   64.24    3.27
   8   2 -19   62.84    3.22
   8   2 -18   10.62    1.76
   8   2 -18   11.12    1.65
   8  -2 -17  152.79    6.19
   8   2 -17  164.58    6.24
   8   2 -17  152.47    6.17
   8   2 -17  150.08    6.12
   8  -2 -17  153.17    6.30
   8   2 -16    5.50    1.43
   8  -2 -16    5.23    1.57
   8   2 -16    5.06    1.56
   8  -2 -16    9.25    1.73
   8   2 -16    7.37    1.64
   8   2 -15    1.77    1.43
   8   2 -15   -0.17    1.23
   8  -2 -15    0.19    1.37
   8   2 -15    2.44    1.49
   8   2 -14    9.04    1.55
   8  -2 -14    7.27    1.53
   8   2 -14    6.92    1.46
   8  -2 -14    7.66    3.14
   8   2 -13    2.72    1.32
   8  -2 -13    0.79    2.60
   8  -2 -13    1.81    1.27
   8   2 -13    2.15    1.13
   8  -2 -12   10.21    3.03
   8   2 -12    8.84    2.88
   8   2 -12    8.39    1.47
   8   2 -12   11.10    1.53
   8   2 -12    9.15    1.43
   8  -2 -12    7.16    1.39
   8   2 -12   13.25    3.29
   8  -2 -12    2.09    2.22
   8   2 -11  310.00    9.76
   8   2 -11  320.85   14.85
   8  -2 -11  323.11   14.96
   8  -2 -11  306.28   14.92
   8   2 -11  291.70   14.34
   8   2 -11  324.66   10.03
   8  -2 -11  292.17    9.75
   8   2 -10    7.84    1.27
   8   2 -10   12.11    3.02
   8  -2 -10   10.72    2.63
   8   2 -10   12.38    2.90
   8  -2 -10   12.03    1.42
   8   2 -10    8.41    1.32
   8  -2  -9   46.85    4.81
   8  -2  -9   40.73    4.36
   8   2  -9   41.82    4.41
   8   2  -9   49.85    4.87
   8  -2  -9   44.27    4.57
   8  -2  -8   72.49    5.68
   8  -2  -8   67.69    5.38
   8   2  -8   78.23    5.92
   8  -2  -8   75.03    5.66
   8  -2  -8   67.04    5.14
   8  -2  -7  598.86   20.78
   8  -2  -7  576.40   19.96
   8   2  -7  584.67   20.56
   8  -2  -7  592.39   20.51
   8  -2  -7  588.51   19.76
   8  -2  -6 1451.79   42.02
   8  -2  -6 1425.93   42.79
   8   2  -6 1453.24   42.97
   8  -2  -5  169.14    8.10
   8   2  -5  161.42    8.06
  -8  -2   5  172.78    7.79
   8  -2  -5  167.72    7.87
   8  -2  -4    1.15    1.45
  -8  -2   4    3.19    1.53
  -8  -2   4    0.63    1.67
  -8  -2   3   18.14    2.47
   8  -2  -3   15.98    2.34
  -8  -2   3   19.20    2.56
  -8  -2   2  140.51    6.51
   8  -2  -2  131.85    6.58
  -8  -2   2  126.34    6.39
   8  -2  -2  137.46    6.08
   8  -2  -1  477.68   16.34
  -8  -2   1  505.72   16.24
  -8  -2   0   95.13    5.02
   8  -2   0   93.12    5.20
   8  -2   1    1.68    1.63
  -8  -2  -1    2.38    1.63
  -8  -2  -1    2.14    1.75
   8  -2   2  201.91    8.52
  -8  -2  -2  182.57    7.89
  -8  -2  -2  197.88    8.74
  -8  -2  -2  194.31    8.71
  -8  -2  -3   90.19    5.07
  -8  -2  -3   89.57    5.52
  -8  -2  -3   80.59    5.42
  -8  -2  -4  531.07   18.65
  -8  -2  -4  531.91   18.94
  -8  -2  -5  225.71   10.36
  -8   2  -5  208.13    9.72
  -8  -2  -5  229.19   10.67
  -8   2  -6  157.39    8.63
  -8   2  -6  176.77    9.41
  -8   2  -7  154.78    9.03
  -8   2  -7  174.17    9.60
  -8  -2  -7  177.78    9.54
  -8   2  -8   95.36    7.06
  -8   2  -8  100.60    7.37
  -8  -2  -8   97.30    4.08
  -8  -2  -8  100.01    4.10
  -8  -2  -8   93.68    7.12
  -8  -2  -8  104.80    4.18
   8  -2   8  106.14    4.12
  -8   2  -8  101.13    4.19
  -8  -2  -9  161.16    5.99
  -8  -2  -9  162.85    5.99
  -8   2  -9  176.59    6.18
  -8   2  -9  162.30    9.96
  -8   2  -9  171.61   10.32
   8  -2   9  161.20    5.87
  -8  -2  -9  174.06   10.29
  -8  -2  -9  160.98    6.01
  -8  -2 -10    0.15    1.08
  -8  -2 -10    6.12    1.34
  -8  -2 -10    2.21    1.37
   8  -2  10    1.24    1.12
  -8   2 -10   -0.71    2.23
  -8   2 -10    1.42    1.99
  -8  -2 -10    1.43    2.27
  -8  -2 -11   44.15    2.88
  -8  -2 -11   50.12    2.99
  -8  -2 -11   52.28    3.10
  -8  -2 -11   48.19    5.95
  -8   2 -11   46.90    5.86
  -8   2 -11   45.58    5.84
   8  -2  11   45.30    2.79
  -8  -2 -11   49.88    2.99
  -8  -2 -12    5.11    1.50
  -8  -2 -12    8.33    1.63
  -8  -2 -12    5.97    2.89
  -8  -2 -12    8.63    1.56
   8  -2  12    7.49    1.49
  -8   2 -12    2.41    2.15
  -8  -2 -13   38.56    2.84
   8  -2  13   38.12    2.60
  -8  -2 -13   39.70    2.88
  -8  -2 -14    2.78    1.38
  -8  -2 -15    1.65    1.26
  -8   2 -16    3.20    1.38
  -8   2 -17   17.68    1.88
  -8   2 -18   -0.12    1.05
  -8   2 -18    1.25    0.99
  -8   2 -19   19.21    1.51
  -8   2 -19   21.71    1.48
   8   4 -19   17.86    1.39
  -8  -4  19   17.41    1.37
   8   4 -19   15.66    1.40
   8   4 -18    0.93    1.04
   8   4 -17   43.96    2.72
   8   4 -16   32.62    2.49
   8   4 -16   31.73    2.39
   8   4 -15   46.16    2.98
   8   4 -14  158.02    6.24
   8   4 -13   38.84    2.76
   8   4 -12   23.24    2.14
   8   4 -11  195.99   12.58
  -8  -4  11  200.98   12.42
   8   4 -11  178.75   12.06
   8   4 -11  195.88    7.20
   8   4 -11  199.01    7.35
   8   4 -10    9.83    3.39
   8   4 -10    2.06    1.21
   8   4 -10    7.19    1.42
   8   4 -10    2.42    2.56
  -8  -4  10    4.67    2.55
   8   4  -9   54.08    3.15
   8   4  -9   61.78    3.28
   8   4  -9   62.45    6.52
  -8  -4   9   49.91    5.77
   8   4  -8  167.01    6.47
   8   4  -8  184.23    6.53
   8   4  -8  170.88   10.87
  -8  -4   8  179.34   10.73
   8   4  -7   41.30    2.62
   8   4  -7   47.51    2.78
   8   4  -7   50.50    5.52
  -8  -4   7   40.98    4.90
   8   4  -6    2.32    1.10
   8   4  -6    5.04    2.50
  -8  -4   6    3.04    2.47
   8   4  -5   60.50    3.04
   8   4  -5   58.58    5.61
  -8  -4   5   56.42    5.50
   8   4  -4   76.26    3.46
  -8  -4   4   81.45    6.43
   8   4  -4   73.29    6.18
  -8  -4   3   -0.55    1.82
   8   4  -3    0.53    1.91
   8  -4  -3   -0.59    2.22
  -8  -4   2   75.04    6.21
   8   4  -2   90.01    6.37
   8  -4  -2   69.69    6.13
  -8  -4   1   11.26    2.61
   8  -4  -1    7.41    2.69
   8  -4   0   95.90    7.12
   8  -4   1   24.03    3.83
  -8  -4  -1   34.60    4.21
   8  -4   1   34.83    4.43
  -8  -4  -2  214.52   11.07
   8  -4   2  204.12   11.16
  -8  -4  -3   41.59    4.76
   8  -4   3   37.11    4.73
  -8  -4  -4   66.48    5.95
   8  -4   4   81.63    6.86
  -8  -4  -5   50.17    5.31
   8  -4   5   52.54    5.86
   8  -4   6   23.90    1.88
   8  -4   6   19.51    3.86
  -8  -4  -6   27.65    4.10
  -8   4  -7    5.96    1.35
  -8  -4  -7    6.50    1.44
   8  -4   7    7.17    1.30
   8  -4   7    4.57    2.81
   8  -4   8  393.91   18.64
   8  -4   8  402.40   12.27
  -8   4  -8  379.97   12.37
  -8  -4  -8  390.85   12.35
  -8  -4  -9  388.05   12.46
  -8  -4  -9  372.06   12.41
   8  -4   9  380.84   19.18
  -8   4  -9  376.22   18.63
  -8  -4  -9  396.98   12.58
   8  -4   9  396.81   12.38
  -8   4  -9  415.99   12.66
   8  -4  10   38.22    5.77
   8  -4  10   41.13    2.80
  -8   4 -10   47.01    3.01
  -8  -4 -10   47.75    2.97
  -8  -4 -10   49.41    3.12
   8  -4  11   67.34    3.63
  -8  -4 -11   68.48    3.73
  -8  -4 -11   63.94    3.61
  -8   4 -11   67.42    3.80
   8  -4  12   18.66    1.95
  -8  -4 -12   14.15    1.95
  -8  -4 -12   14.18    1.91
  -8  -4 -13   20.23    2.13
   8  -4  13   24.11    2.15
  -8  -4 -13   22.50    2.26
   8  -4  14    0.15    1.18
   8  -4  15    6.89    1.38
  -8   4 -16    0.98    0.95
   8  -4  16    3.05    1.06
  -8   4 -17    6.33    1.09
  -8   4 -17    7.16    1.03
   8  -4  17    8.78    1.07
  -8  -6  15    2.73    0.98
   8   6 -14   33.08    2.14
  -8  -6  13   16.35    1.72
   8   6 -13   16.62    1.77
  -8  -6  12    1.36    1.07
   8   6 -12    1.42    1.24
  -8  -6  11   29.58    2.36
   8   6 -11   27.65    2.36
  -8  -6  10   16.52    1.96
   8   6 -10   18.32    2.05
  -8  -6   9    2.69    1.32
   8   6  -9    1.31    1.37
   8   6  -9    0.93    1.34
   8   6  -8   34.52    2.72
   8   6  -8   32.27    2.71
  -8  -6   8   34.01    2.58
   8   6  -7   77.72    4.04
   8   6  -7   74.95    4.07
  -8  -6   7   74.47    3.90
   8  -6  -6  188.35    6.95
   8   6  -6  180.95    7.25
   8   6  -6  199.71    7.38
  -8  -6   6  193.70    7.21
   8  -6  -5    0.65    1.11
   8   6  -5    0.38    1.46
  -8  -6   5    0.87    1.17
   8   6  -5    1.26    1.39
   8  -6  -4  143.99    5.70
  -8  -6   4  146.93    5.78
   8   6  -4  138.35    5.87
   8   6  -4  135.43    5.76
   8   6  -3  156.62    6.41
   8  -6  -3  167.02    6.33
   8   6  -2    1.66    1.33
   8  -6  -2    2.34    1.21
  -8  -6   1    0.86    2.06
   8  -6  -1    1.83    1.17
   8   6  -1    2.00    1.36
   8  -6  -1    4.56    2.67
   8  -6   0   62.15    7.07
  -8  -6   0   61.26    6.65
   8  -6   0   66.60    3.51
  -8  -6   0   60.51    3.41
   8  -6   0   65.28    3.40
   8   6   0   68.07    3.62
   8  -6   1   61.53    3.43
   8  -6   1   77.18    7.85
   8   6   1   66.01    3.66
  -8  -6  -1   64.19    3.54
   8  -6   1   76.73    3.65
   8   6   2   -0.53    1.16
   8  -6   2   -0.33    1.08
   8  -6   2   -0.32    1.05
  -8  -6  -2    1.41    1.20
  -8  -6  -3    3.24    1.33
   8  -6   3    3.51    1.31
  -8  -6  -4  193.98    7.33
   8  -6   4  190.44    7.10
  -8  -6  -5    1.28    1.26
   8  -6   5    0.34    1.07
  -8  -6  -6   23.12    2.22
   8  -6   6   20.28    2.06
  -8  -6  -6   25.82    2.30
   8  -6   7   20.14    2.08
  -8  -6  -7   19.89    2.03
  -8  -6  -7   19.69    2.05
  -8  -6  -8  110.02    4.89
   8  -6   8  115.76    4.85
  -8  -6  -8  111.30    4.91
   8  -6   9   -0.74    1.09
  -8  -6  -9    0.16    1.02
  -8  -6  -9    0.16    1.32
  -8  -6  -9    1.49    1.37
  -8  -6 -10   10.90    1.61
  -8   6 -10   11.25    1.62
  -8  -6 -10   13.55    1.72
  -8  -6 -11   63.54    3.33
  -8  -6 -11   69.73    3.44
  -8  -6 -12    9.11    1.43
   8  -6  12    8.97    1.25
  -8  -6 -12    9.65    1.42
   8  -6  13   14.23    1.31
  -8  -6 -13   14.06    1.47
   8  -6  14    2.52    0.80
   8   8  -9   -0.45    0.78
  -8  -8   9   -0.08    0.66
   8   8  -8    3.82    0.99
  -8  -8   8    0.43    0.70
   8   8  -7   -0.66    1.05
   8   8  -6   24.32    2.34
   8   8  -5    6.39    1.53
   8   8  -4    3.66    1.34
   8   8  -3    9.95    1.85
  -8  -8   2    1.32    0.92
  -8  -8   1   67.14    3.22
  -8  -8   0   28.01    2.06
  -8  -8  -1   95.79    4.03
  -8  -8  -2   35.09    2.22
   8  -8   3    5.50    1.04
  -8  -8  -3    5.13    1.14
  -8  -8  -3    5.88    1.24
  -8  -8  -4   92.42    3.76
   8  -8   4   88.07    3.67
  -8  -8  -4   97.04    3.84
   8  -8   5    1.08    0.78
  -8  -8  -5    1.25    0.80
  -8  -8  -5    2.16    1.01
  -8  -8  -6   12.36    1.32
  -8  -8  -6   11.32    1.23
   8  -8   6   12.41    1.17
  -8  -8  -7    0.34    0.80
   8  -8   7    0.48    0.68
  -8  -8  -7    0.40    0.80
   9  -1 -21    0.85    0.95
   9   1 -21   -0.73    0.98
   9   1 -21    1.70    0.91
   9  -1 -21   -0.38    0.88
   9   1 -21    1.91    0.86
   9   1 -20   35.07    2.45
   9  -1 -20   42.14    2.55
   9   1 -20   38.10    2.36
   9  -1 -20   41.45    2.39
   9   1 -20   41.98    2.43
   9   1 -19   44.64    2.90
   9  -1 -19   46.06    2.95
   9  -1 -19   50.59    2.89
   9   1 -19   51.83    2.88
   9   1 -19   50.99    2.86
   9   1 -19   43.90    2.78
   9  -1 -18   87.28    4.56
   9   1 -18   98.05    4.45
   9  -1 -18   95.30    4.41
   9   1 -18   88.67    4.31
   9   1 -18  104.96    4.47
   9   1 -18   92.50    4.49
   9  -1 -18  105.48    4.73
   9   1 -17   13.13    1.77
   9   1 -17   18.78    2.05
   9  -1 -17   13.97    1.85
   9  -1 -17   13.91    2.06
   9   1 -17   15.49    2.03
   9   1 -17   16.36    1.97
   9  -1 -17   15.86    2.09
   9  -1 -16  157.12    6.45
   9   1 -16  154.29    6.37
   9   1 -16  164.70    6.27
   9   1 -16  155.75    6.23
   9  -1 -16  159.92    6.30
   9   1 -16  163.09    6.33
   9   1 -16  165.70    6.28
   9  -1 -16  158.99    6.54
   9   1 -16  145.16    6.31
   9   1 -15   -2.56    2.50
   9  -1 -15   -1.71    2.70
   9  -1 -15   -0.17    1.33
   9   1 -15    0.85    1.19
   9   1 -15    0.17    1.22
   9   1 -15    1.84    1.35
   9  -1 -15   -0.56    1.37
   9   1 -15   -0.33    1.22
   9  -1 -15    2.29    1.41
   9   1 -15    1.84    1.35
   9   1 -15    1.48    1.27
   9  -1 -14    4.68    2.64
   9   1 -14    6.53    1.43
   9  -1 -14    5.42    1.36
   9   1 -14    2.71    1.16
   9  -1 -14   11.20    3.38
   9   1 -14    3.20    2.53
   9  -1 -14    5.06    1.40
   9   1 -14    6.58    1.55
   9   1 -14    3.28    1.32
   9  -1 -14    3.39    1.45
   9   1 -14    4.50    1.28
   9   1 -14    4.88    1.28
   9  -1 -13   26.65    4.35
   9  -1 -13   23.48    2.12
   9   1 -13   22.07    2.04
   9  -1 -13   19.07    3.69
   9  -1 -13   18.77    1.90
   9   1 -13   21.98    1.99
   9  -1 -13   24.11    2.09
   9   1 -13   24.61    2.17
   9   1 -13   26.32    2.09
   9   1 -13   23.83    2.00
   9   1 -13   25.67    4.47
   9  -1 -13   25.68    4.34
   9   1 -12  162.96   10.26
   9  -1 -12  178.07   10.62
   9  -1 -12  193.93   10.93
   9   1 -12  176.67    6.39
   9  -1 -12  173.38    6.41
   9  -1 -12  180.86   10.47
   9   1 -12  174.73    6.28
   9  -1 -12  174.44    6.31
   9   1 -12  170.49    6.34
   9  -1 -12  181.53    6.49
   9   1 -12  180.45    6.33
   9   1 -12  178.78    6.32
   9  -1 -12  171.03   10.97
   9   1 -12  157.42   10.76
   9   1 -11   60.91    2.97
   9  -1 -11   59.10    5.78
   9   1 -11   68.62    5.96
   9  -1 -11   57.77    5.70
   9  -1 -11   50.54    5.16
   9   1 -11   60.60    2.94
   9  -1 -11   62.66    3.00
   9  -1 -11   49.79    5.58
   9   1 -11   53.95    5.62
   9   1 -11   62.07    3.01
   9  -1 -11   59.01    3.00
   9  -1 -11   60.97    3.03
   9   1 -11   61.94    3.12
   9  -1 -10    2.63    1.99
   9  -1 -10    0.51    1.83
   9  -1 -10    3.67    1.93
   9   1 -10    3.15    1.98
   9   1 -10    3.39    2.34
   9  -1 -10    1.14    2.10
   9   1  -9   19.09    2.98
   9   1  -9   23.12    3.31
   9  -1  -9   20.96    3.34
   9   1  -9   24.72    3.61
   9  -1  -9   15.71    2.92
   9  -1  -9   18.76    3.24
   9  -1  -9   20.15    3.07
   9  -1  -8   18.08    3.05
   9   1  -8   16.69    2.90
   9  -1  -8   19.11    2.98
   9   1  -8   17.29    2.96
   9  -1  -8   20.88    3.29
   9  -1  -8   20.43    3.21
   9   1  -8   22.33    3.06
   9   1  -7    3.73    1.80
   9   1  -7    4.02    1.76
   9  -1  -7    8.42    2.42
   9   1  -7    5.37    1.92
   9  -1  -7    4.92    2.27
   9   1  -7    7.12    2.22
   9  -1  -7    5.36    2.03
   9  -1  -7    4.83    2.22
   9   1  -6  116.61    6.14
   9  -1  -6  117.56    6.27
   9  -1  -6  105.21    6.12
   9   1  -6  117.96    6.35
   9   1  -6  118.30    6.23
   9  -1  -6  106.95    6.06
   9  -1  -6  106.00    6.07
   9  -1  -5  176.38    8.08
   9  -1  -5  194.49    8.18
   9   1  -5  182.84    8.04
  -9  -1   5  192.62    8.34
   9   1  -5  180.86    7.96
   9  -1  -4 1897.29   51.62
   9   1  -4 1777.39   51.44
  -9  -1   4 1846.81   51.76
   9  -1  -3    1.88    1.48
   9   1  -3    2.53    1.65
  -9  -1   3    2.80    1.70
  -9  -1   2  135.46    6.39
   9  -1  -2  139.06    6.22
   9   1  -2  148.38    6.25
  -9   1   1   81.98    4.17
   9  -1  -1   83.98    4.48
   9   1  -1   84.71    4.47
  -9  -1   1   85.09    4.64
   9  -1  -1   83.06    4.17
  -9  -1   1   88.72    4.54
  -9  -1   0   12.61    2.00
  -9   1   0   13.97    1.92
  -9   1   0   13.78    1.86
   9  -1   0   11.94    1.78
  -9  -1   0   13.91    2.14
   9  -1   0   14.72    2.13
   9   1   0   14.85    2.04
  -9   1  -1   22.14    2.45
  -9  -1  -1   24.43    2.66
  -9   1  -1   21.27    2.43
  -9  -1  -2  101.67    5.53
  -9  -1  -2   99.41    5.38
  -9   1  -2  106.85    5.44
  -9  -1  -3   26.06    2.90
  -9  -1  -3   34.49    3.31
  -9  -1  -3   38.37    3.44
  -9   1  -3   27.18    2.73
  -9   1  -3   31.31    3.13
  -9  -1  -3   32.23    3.27
  -9   1  -4  359.38   13.24
  -9  -1  -4  347.04   13.14
  -9  -1  -4  363.92   13.16
  -9  -1  -4  358.52   13.50
  -9  -1  -4  341.82   13.26
  -9   1  -4  342.85   12.86
  -9   1  -4  348.21   13.24
  -9  -1  -4  372.38   13.64
  -9  -1  -5  711.22   23.43
  -9   1  -5  717.06   23.46
  -9  -1  -5  722.17   23.76
  -9   1  -5  708.73   23.29
  -9   1  -5  709.52   23.64
  -9  -1  -5  714.21   23.68
  -9  -1  -5  728.27   23.80
  -9  -1  -6   11.86    2.59
  -9   1  -6    8.51    2.26
  -9   1  -6   10.02    2.56
  -9  -1  -6    5.14    1.96
  -9   1  -6    8.74    2.23
  -9  -1  -6    7.07    2.40
  -9  -1  -6   13.20    2.59
  -9  -1  -7  720.51   24.57
  -9   1  -7  698.58   24.52
  -9   1  -7  734.79   24.81
  -9  -1  -7  684.31   24.35
  -9   1  -7  715.55   24.60
  -9   1  -8    9.35    2.60
  -9  -1  -8   16.84    3.22
  -9   1  -8    9.87    2.64
  -9   1  -8    8.76    2.71
  -9  -1  -8   12.00    2.86
  -9   1  -9   51.38    5.30
  -9  -1  -9   44.52    4.87
  -9   1  -9   52.91    5.34
  -9  -1  -9   45.07    2.55
  -9   1  -9   48.06    2.60
  -9  -1  -9   42.63    2.52
  -9  -1  -9   39.65    2.41
  -9  -1  -9   43.47    2.55
  -9   1  -9   43.79    2.66
  -9  -1  -9   43.15    2.66
  -9  -1  -9   43.23    5.05
  -9   1 -10   26.22    4.52
  -9  -1 -10   35.80    4.63
  -9  -1 -10   22.44    2.00
  -9  -1 -10   27.02    2.15
  -9   1 -10   28.08    4.20
  -9  -1 -10   21.95    2.05
  -9   1 -10   25.59    2.19
  -9  -1 -10   23.98    2.05
  -9   1 -10   23.95    2.00
  -9  -1 -11   45.43    5.55
  -9   1 -11   40.19    5.25
  -9   1 -11   48.33    2.84
  -9  -1 -11   39.35    2.68
  -9  -1 -11   44.26    2.84
  -9   1 -11   43.83    2.87
  -9   1 -11   45.70    5.43
  -9  -1 -11   42.13    5.51
  -9  -1 -11   45.08    2.79
  -9   1 -11   41.35    2.61
  -9  -1 -12   85.20    4.17
  -9   1 -12   87.39    4.17
  -9   1 -12   84.98    4.21
  -9  -1 -12   84.43    4.23
  -9   1 -12   85.23    4.04
  -9  -1 -12   83.53    7.78
  -9   1 -12   81.99    7.88
  -9  -1 -12   84.66    4.15
  -9  -1 -12   92.22    8.30
  -9   1 -13   49.86    3.20
  -9  -1 -13   49.36    3.21
  -9   1 -13   51.21    3.31
  -9  -1 -13   51.04    3.29
  -9  -1 -13   53.21    3.32
  -9   1 -13   54.52    3.18
  -9   1 -13   57.16    6.84
  -9  -1 -13   60.58    6.84
  -9   1 -14    2.49    1.47
  -9  -1 -14    5.02    1.65
  -9   1 -14    2.03    1.43
  -9  -1 -14    3.14    1.48
  -9   1 -14    1.86    1.35
  -9  -1 -14    2.50    1.38
  -9   1 -14    3.27    1.62
  -9  -1 -15    8.50    1.77
  -9   1 -15   11.50    1.84
  -9   1 -15    7.51    1.71
  -9  -1 -15   12.49    1.88
  -9  -1 -15   13.43    1.82
  -9  -1 -15    8.57    1.73
  -9   1 -15    9.46    1.73
  -9   1 -16   14.09    1.91
  -9  -1 -16   12.31    1.88
  -9  -1 -16   10.59    1.64
  -9  -1 -16    7.71    1.56
  -9   1 -16   10.93    1.83
  -9  -1 -17    0.61    1.14
  -9   1 -17    2.28    1.18
  -9   1 -17    1.02    1.24
  -9   1 -18    5.88    1.20
  -9  -1 -18    5.35    1.16
  -9   1 -18    5.48    1.22
  -9   1 -18    7.14    1.32
  -9   1 -19   32.66    1.90
  -9  -1 -19   30.89    1.88
  -9   1 -19   35.35    2.05
   9  -1  19   36.97    1.98
   9   1  19   34.93    1.94
   9   3 -20   78.68    3.19
   9   3 -20   76.38    3.19
   9   3 -19    1.15    0.98
   9   3 -19    0.47    1.05
   9   3 -18    3.43    1.23
   9   3 -18    3.97    1.38
   9   3 -17   27.33    2.22
   9   3 -17   31.68    2.44
   9   3 -17   30.29    2.39
   9   3 -16   10.64    1.61
   9   3 -16    9.99    1.88
   9   3 -16   11.68    1.77
   9   3 -15    4.18    1.37
   9   3 -15    3.78    1.43
   9   3 -14   27.40    2.29
   9   3 -14   29.61    2.44
   9  -3 -13    8.65    3.43
   9   3 -13   10.78    3.29
   9   3 -13    6.48    1.35
   9   3 -13    3.30    1.38
   9   3 -13    8.57    3.40
   9   3 -12    3.25    2.28
   9  -3 -12    0.81    2.84
   9   3 -12   -1.58    2.40
   9   3 -12   -0.34    1.19
   9   3 -11   24.41    2.14
   9   3 -11   24.77    2.07
   9  -3 -11   19.02    3.76
   9  -3 -11   21.89    4.13
   9   3 -11   24.43    4.20
   9   3 -11   28.15    4.50
   9   3 -10   81.04    3.81
   9   3 -10   79.09    3.78
   9  -3 -10   85.21    7.09
   9  -3 -10   93.59    7.51
   9   3 -10   86.21    7.31
   9   3 -10   82.03    7.22
   9   3  -9   13.17    1.57
   9   3  -9   11.77    1.52
   9  -3  -9   19.55    3.40
   9  -3  -9   15.83    3.36
   9   3  -9   13.07    3.38
   9   3  -8    2.79    1.12
   9  -3  -8    2.76    2.04
   9   3  -8    3.62    2.10
   9   3  -8    3.46    1.13
  -9  -3   7   81.82    6.35
   9  -3  -7   71.64    5.82
   9   3  -7   76.89    6.23
   9   3  -6  329.05   14.40
   9  -3  -6  327.47   13.73
  -9  -3   6  344.13   14.28
  -9  -3   6  331.60   13.89
  -9  -3   5  154.67    8.27
  -9  -3   5  159.02    8.36
   9   3  -4   22.90    3.40
  -9  -3   4   28.33    3.62
  -9  -3   4   27.55    3.26
   9  -3  -3   12.40    2.59
  -9  -3   3   11.34    2.38
  -9  -3   3   12.96    2.37
   9  -3  -2  232.88   10.81
  -9  -3   2  256.27   10.41
  -9  -3   2  223.58   10.57
   9  -3  -1   23.99    3.14
   9  -3   0   45.01    4.23
   9  -3   1    1.72    1.81
  -9  -3  -1    0.88    2.10
  -9  -3  -1    1.97    1.67
   9  -3   2    1.77    1.76
  -9  -3  -2    6.85    2.12
  -9  -3  -2    3.90    2.01
  -9  -3  -3  921.52   29.58
  -9  -3  -3  879.88   29.32
   9  -3   3  880.06   29.16
  -9  -3  -4  100.13    6.88
   9  -3   4  103.38    6.99
  -9  -3  -5  543.57   20.50
   9  -3   5  525.83   20.23
  -9  -3  -6   14.07    1.52
  -9   3  -6   15.75    1.53
  -9  -3  -6   14.04    3.03
   9  -3   6   18.84    1.58
  -9  -3  -6   13.28    1.51
  -9   3  -7   64.51    6.01
  -9  -3  -7   67.21    3.25
  -9  -3  -7   70.71    6.40
   9  -3   7   65.58    3.16
  -9   3  -7   62.47    3.22
  -9  -3  -7   63.70    3.23
  -9  -3  -8   32.41    2.32
  -9  -3  -8   26.86    2.15
  -9   3  -8   27.10    2.19
  -9  -3  -8   27.33    2.24
   9  -3   8   30.69    2.17
  -9  -3  -8   32.11    4.59
  -9   3  -8   35.86    4.89
  -9   3  -9    6.08    2.58
  -9  -3  -9    6.38    1.44
  -9   3  -9    4.64    1.37
   9  -3   9    7.01    1.48
  -9  -3  -9    7.40    1.43
  -9  -3  -9    9.80    1.57
  -9  -3 -10  279.61    9.64
  -9   3 -10  273.64    9.70
  -9   3 -10  292.95   15.47
   9  -3  10  295.11    9.64
  -9  -3 -10  295.19    9.74
  -9  -3 -10  301.34    9.81
  -9  -3 -11  136.84    5.71
  -9  -3 -11  139.54    5.72
  -9   3 -11  126.05    9.88
   9  -3  11  140.76    5.66
  -9  -3 -11  132.91    5.66
  -9  -3 -12    2.33    1.35
   9  -3  12    2.05    1.34
  -9  -3 -12   -0.18    1.22
  -9  -3 -12    2.33    1.40
   9  -3  13   52.35    3.19
  -9  -3 -13   54.30    3.32
  -9  -3 -13   51.90    3.23
  -9  -3 -14   10.80    1.76
   9  -3  14   12.06    1.69
  -9  -3 -15   11.12    1.66
   9  -3  15    5.70    1.38
   9  -3  16    7.65    1.34
  -9   3 -16    7.12    1.46
  -9   3 -17    0.34    0.98
  -9   3 -17   -0.91    1.00
  -9   3 -18    0.61    0.79
  -9   3 -18    0.26    0.83
   9   5 -17   23.49    1.72
   9   5 -16    2.55    1.12
   9   5 -15    7.25    1.37
   9   5 -14   -1.19    1.12
  -9  -5  13    0.32    1.01
   9   5 -12    1.41    1.23
  -9  -5  12    1.55    1.23
  -9  -5  11   47.69    3.12
   9   5 -11   54.46    3.29
   9   5 -11   54.66    3.34
  -9  -5  10   33.23    2.59
   9   5 -10   31.66    2.63
   9   5 -10   32.77    2.59
   9   5  -9   69.41    3.77
   9   5  -9   62.87    3.66
   9   5  -8    0.18    1.19
   9   5  -8    0.85    2.14
   9   5  -8   -1.29    1.42
   9   5  -7   55.77    6.29
  -9  -5   7   49.31    5.93
   9   5  -7   51.14    3.17
   9   5  -7   49.93    3.18
   9   5  -6   55.60    6.15
   9   5  -6   55.69    3.24
   9   5  -6   54.51    3.25
  -9  -5   6   50.84    5.94
   9  -5  -5    9.87    1.46
   9   5  -5   11.16    1.57
  -9  -5   5   11.51    3.25
   9  -5  -4    1.00    1.04
   9   5  -4    0.83    1.09
  -9  -5   4    0.75    1.91
   9  -5  -3    3.15    1.10
   9   5  -3    3.40    1.23
  -9  -5   3    2.22    2.17
   9  -5  -2  168.49   11.27
   9  -5  -2  183.00    6.73
   9  -5  -1   21.56    4.05
   9  -5  -1   21.80    1.84
   9   5  -1   21.26    1.98
   9  -5  -1   25.72    1.96
   9  -5   0   64.03    6.66
  -9  -5   0   79.78    7.07
   9  -5   0   70.18    3.40
   9   5   0   76.36    3.73
   9  -5   0   72.34    3.51
   9  -5   1    7.62    1.28
   9  -5   1    7.46    1.27
   9  -5   1    3.89    2.79
  -9  -5  -2  162.01   10.88
   9  -5   2  187.95    6.62
   9  -5   2  190.92   11.81
   9  -5   2  182.46    6.60
   9  -5   3  263.55    8.65
  -9  -5  -3  247.14   13.75
   9  -5   3  243.74   14.05
   9  -5   3  235.48   13.74
  -9  -5  -4   11.41    3.22
   9  -5   4    6.61    2.89
   9  -5   4   10.31    1.51
   9  -5   4    9.11    2.90
   9  -5   5   40.70    5.49
   9  -5   5   56.32    3.08
   9  -5   5   48.74    6.22
   9  -5   6  315.84   16.85
   9  -5   6  322.96   17.20
   9  -5   6  318.13   10.39
   9  -5   7   37.72    2.56
  -9  -5  -7   31.80    2.51
  -9  -5  -8   32.00    2.52
   9  -5   8   29.47    2.35
  -9   5  -8   33.34    2.51
   9  -5   8   27.00    2.20
   9  -5   9    5.34    1.35
  -9  -5  -9    7.85    1.65
  -9  -5  -9    8.78    1.75
  -9   5  -9    5.12    1.52
  -9  -5 -10    4.24    1.53
  -9   5 -10    6.16    1.50
  -9  -5 -10    6.83    1.54
   9  -5  10    5.66    1.40
  -9  -5 -11   15.13    1.99
  -9  -5 -11   21.50    2.16
   9  -5  11   19.34    1.93
  -9  -5 -12   12.23    1.83
  -9  -5 -12   12.80    1.71
   9  -5  12   10.22    1.52
   9  -5  13    7.25    1.35
  -9  -5 -13   12.87    1.65
   9  -5  14    5.14    1.15
   9  -5  15    0.48    0.81
   9   7 -13   -0.51    0.69
   9   7 -12    0.11    0.88
  -9  -7  11    6.16    1.16
   9   7 -11    7.04    1.24
  -9  -7  10    0.26    1.00
   9   7 -10    0.83    1.06
   9   7  -9   30.99    2.29
  -9  -7   9   29.77    2.19
  -9  -7   8    5.39    1.35
   9   7  -8    3.71    1.29
   9   7  -7   18.65    1.90
  -9  -7   7   17.87    1.87
   9   7  -7   20.59    1.99
   9   7  -6   11.09    1.73
   9   7  -6   12.02    1.76
  -9  -7   6   11.65    1.62
   9   7  -5    6.76    1.58
   9  -7  -5    5.82    1.33
   9   7  -4   -0.18    1.29
   9  -7  -4   -0.64    1.15
   9   7  -3   84.07    4.17
   9  -7  -3   79.06    3.92
   9   7  -2   88.43    4.31
   9  -7  -2   84.43    4.11
   9   7  -1  169.47    6.82
   9  -7  -1  190.68    6.84
  -9  -7   0   97.34    4.34
   9  -7   0   87.68    4.24
   9   7   0   94.02    4.46
   9   7   1    1.20    1.28
  -9  -7  -1   -0.66    1.26
   9  -7   1    1.68    1.10
  -9  -7  -2   13.94    1.82
   9  -7   2   10.69    1.59
  -9  -7  -3  176.04    6.60
   9  -7   3  164.76    6.34
   9  -7   4    0.61    1.10
  -9  -7  -4    0.99    1.20
  -9  -7  -5   73.79    3.72
   9  -7   5   74.06    3.64
  -9  -7  -5   73.39    3.77
  -9  -7  -6    3.10    1.23
  -9  -7  -6    5.29    1.37
   9  -7   6    3.55    1.19
  -9  -7  -7    5.54    1.30
   9  -7   7    5.30    1.18
  -9  -7  -7    6.29    1.25
  -9  -7  -8   28.64    2.03
  -9  -7  -8   27.01    2.03
   9  -7   8   25.70    1.90
  -9  -7  -8   22.19    1.83
  -9  -7  -9   21.18    1.77
  -9  -7  -9   24.26    1.85
  -9  -7  -9   21.84    1.71
  -9  -7 -10   14.80    1.41
  -9  -7 -10   16.31    1.47
   9  -7  10   13.86    1.26
  10   0 -21   -0.20    0.89
  10   0 -21    1.01    0.97
  10   0 -20   59.32    3.12
  10   0 -20   64.79    3.30
  10   0 -19    0.15    1.22
  10   0 -19    0.50    1.32
  10   0 -18    0.50    1.26
  10   0 -18    2.62    1.60
  10   0 -18    0.31    1.15
  10   0 -18    2.22    1.26
  10   0 -17    0.53    1.30
  10   0 -17   -2.33    1.46
  10   0 -17    2.55    1.51
  10   0 -17    0.97    1.30
  10   0 -16  855.45   24.57
  10   0 -16  803.36   24.66
  10   0 -16  865.47   24.80
  10   0 -16  859.29   24.39
  10   0 -15    0.69    1.20
  10   0 -15   -0.87    2.64
  10   0 -15   -1.31    1.49
  10   0 -15   -0.32    1.11
  10   0 -15   -0.57    1.51
  10   0 -14   11.35    3.38
  10   0 -14   19.52    2.03
  10   0 -14   15.50    1.80
  10   0 -14   17.49    1.77
  10   0 -14   16.99    2.04
  10   0 -13    0.81    2.47
  10   0 -13    3.72    2.51
  10   0 -13   -0.74    1.07
  10   0 -13    0.32    1.11
  10   0 -13   -0.81    1.20
  10   0 -13   -0.14    1.11
  10   0 -12  167.28    6.22
  10   0 -12  166.25    6.05
  10   0 -12  184.77   10.91
  10   0 -12  167.45    6.14
  10   0 -12  170.98   10.82
  10   0 -12  172.88    6.27
  10   0 -11    0.12    0.98
  10   0 -11    0.60    0.96
  10   0 -11   -0.52    1.03
  10   0 -11   -3.01    2.27
  10   0 -11    0.65    1.83
  10   0 -11   -0.13    0.98
  10   0 -10   52.40    5.12
  10   0 -10   47.33    5.13
  10   0 -10   35.44    4.03
  10   0 -10   46.06    4.39
  10   0  -9    1.26    1.55
  10   0  -9   -1.42    2.19
  10   0  -9    1.01    2.01
  10   0  -9    0.41    1.71
  10   0  -8   -0.38    1.57
 -10   0   8    2.16    1.83
  10   0  -8   -0.73    1.78
  10   0  -8    0.42    1.81
  10   0  -8    2.67    2.06
  10   0  -7    0.34    1.78
 -10   0   7    0.65    1.39
  10   0  -7    1.95    1.87
  10   0  -7   -0.33    1.53
  10   0  -7    1.86    1.91
  10   0  -6    3.32    1.73
  10   0  -6    6.18    1.79
 -10   0   6    3.78    1.61
  10   0  -6    3.44    1.82
 -10   0   5   -0.26    1.32
  10   0  -5   -0.92    1.73
  10   0  -4 3785.80  101.37
 -10   0   4 3697.00  101.00
 -10   0   3    0.46    1.33
  10   0  -3   -0.51    1.63
 -10   0   2 1309.59   37.65
  10   0  -2 1339.59   37.92
 -10   0   1   -0.70    1.53
 -10   0   1   -0.16    1.04
  10   0  -1    0.24    1.53
 -10   0   1    0.18    1.22
 -10   0   0   29.70    2.64
 -10   0   0   31.16    2.61
 -10   0  -1    1.69    1.47
 -10   0  -1    0.68    1.46
 -10   0  -1   -0.26    1.49
 -10   0  -2  253.98    9.76
 -10   0  -2  234.18    9.44
 -10   0  -2  239.75    9.64
 -10   0  -3   -0.31    1.73
 -10   0  -3   -0.31    1.63
 -10   0  -3   -0.31    1.50
 -10   0  -4  716.24   23.29
 -10   0  -4  718.35   22.90
 -10   0  -4  712.46   23.15
 -10   0  -5   -1.59    1.85
 -10   0  -5   -0.71    1.85
 -10   0  -5   -0.40    1.57
 -10   0  -6  232.96   10.81
 -10   0  -6  222.15   10.54
 -10   0  -7   -1.53    2.32
 -10   0  -7   -0.99    1.63
 -10   0  -8   58.98    5.54
 -10   0  -8   48.09    4.98
 -10   0  -9   -0.85    1.14
 -10   0  -9   -1.29    2.32
 -10   0  -9    0.49    0.99
 -10   0  -9    1.83    1.93
 -10   0  -9    0.67    1.05
 -10   0 -10   34.66    2.42
 -10   0 -10   36.58    2.61
 -10   0 -10   30.27    4.71
 -10   0 -10   43.08    2.55
 -10   0 -10   40.85    5.10
 -10   0 -10   40.91    2.54
 -10   0 -11   -0.79    2.30
 -10   0 -11    0.72    1.93
 -10   0 -11   -0.15    1.19
 -10   0 -11    1.71    1.23
 -10   0 -11   -0.16    1.21
 -10   0 -12    6.07    1.58
 -10   0 -12    4.24    3.12
 -10   0 -12    6.33    1.43
 -10   0 -12    2.17    1.41
 -10   0 -13   -0.37    1.30
 -10   0 -13   -0.35    1.48
 -10   0 -13    0.39    1.47
 -10   0 -14   39.00    2.91
 -10   0 -14   47.38    3.04
 -10   0 -14   39.86    2.99
 -10   0 -15   -0.74    1.47
 -10   0 -15    0.52    1.38
 -10   0 -15   -0.19    1.45
 -10   0 -16   15.02    1.94
 -10   0 -16   11.56    1.85
 -10   0 -17   -0.31    1.18
 -10   0 -17    0.43    1.19
 -10   0 -17   -0.13    1.04
 -10   0 -19   -0.18    0.75
  10   0  19    0.27    0.81
  10   2 -21   17.60    1.34
  10   2 -21   17.31    1.36
  10   2 -20    0.42    0.98
  10   2 -20    1.22    0.95
  10   2 -19    2.49    1.19
  10   2 -19    1.49    1.12
  10   2 -18  178.25    6.51
  10  -2 -18  169.02    6.63
  10  -2 -18  168.60    6.49
  10   2 -18  173.02    6.46
  10   2 -17    0.34    1.21
  10   2 -17    2.19    1.28
  10  -2 -17   -1.04    1.36
  10  -2 -17   -1.65    1.45
  10   2 -17   -0.33    1.43
  10   2 -16  151.06    6.08
  10  -2 -16  155.28    6.33
  10   2 -16  153.39    6.11
  10  -2 -16  153.12    6.16
  10   2 -16  147.32    6.03
  10   2 -15   32.44    2.54
  10   2 -15   26.34    2.34
  10  -2 -15   27.23    2.47
  10  -2 -14   38.50    5.54
  10   2 -14   37.59    2.72
  10   2 -14   39.03    2.68
  10  -2 -14   34.36    2.65
  10  -2 -13   22.45    4.28
  10  -2 -13   29.79    4.71
  10   2 -13   25.79    2.14
  10  -2 -13   21.51    2.05
  10   2 -13   22.28    2.08
  10  -2 -12   43.17    5.39
  10   2 -12   44.06    2.67
  10  -2 -12   43.21    5.58
  10  -2 -12   45.82    2.82
  10   2 -12   45.61    2.90
  10  -2 -11   73.32    6.46
  10   2 -11   64.54    6.27
  10   2 -11   74.00    3.40
  10  -2 -11   68.15    6.54
  10  -2 -11   65.09    3.34
  10   2 -11   73.29    3.56
  10  -2 -10   25.84    3.82
  10   2 -10   33.79    4.24
  10   2 -10   24.25    1.83
  10  -2 -10   23.34    1.85
  10  -2 -10   19.19    3.72
  10   2 -10   29.10    4.03
  10   2 -10   26.84    2.02
  10  -2  -9   39.22    4.65
  10   2  -9   39.48    4.52
  10  -2  -9   38.02    4.38
  10  -2  -8  343.13   14.41
  10  -2  -8  364.97   14.92
  10  -2  -8  356.55   14.95
  10   2  -8  348.89   14.69
  10  -2  -7    0.41    1.69
  10   2  -7    1.82    1.84
 -10  -2   7    4.63    2.00
  10  -2  -7    2.21    1.98
 -10  -2   6  136.86    7.73
  10  -2  -6  136.17    7.25
  10   2  -6  145.59    7.86
  10  -2  -6  145.17    7.67
 -10  -2   5   55.80    4.63
  10  -2  -5   56.39    4.25
  10   2  -5   52.31    4.55
 -10  -2   5   54.01    4.08
  10  -2  -5   51.83    4.30
  10  -2  -4   40.47    3.35
 -10  -2   4   34.05    3.46
 -10  -2   4   41.62    3.55
  10  -2  -4   36.46    3.56
  10  -2  -3   71.71    4.46
 -10  -2   3   80.82    5.14
  10  -2  -3   74.15    4.71
  10  -2  -2  178.92    8.08
 -10  -2   2  173.39    8.01
  10  -2  -1    4.77    1.84
 -10  -2   1    7.73    2.08
 -10  -2   0   32.28    3.24
  10  -2   0   32.10    3.05
 -10  -2   0   29.01    3.19
  10  -2   0   30.54    2.85
  10  -2   1   90.07    5.25
 -10  -2  -1   87.52    5.50
  10  -2   1   84.01    4.90
 -10  -2  -2   55.50    4.59
 -10  -2  -2   54.56    4.13
 -10  -2  -2   57.95    4.65
  10  -2   2   66.55    4.44
 -10   2  -2   56.78    4.31
 -10  -2  -3   56.30    4.58
 -10  -2  -3   47.61    3.94
 -10  -2  -3   51.70    4.58
 -10   2  -3   59.07    4.64
 -10  -2  -4  624.71   21.03
 -10  -2  -4  641.68   22.01
 -10  -2  -4  603.06   21.96
 -10   2  -4  654.30   21.83
 -10  -2  -5   -0.48    1.78
 -10  -2  -5   -0.51    2.01
 -10   2  -5   -0.47    1.81
 -10   2  -6  281.65   12.76
 -10  -2  -6  261.13   12.59
  10  -2   7  489.82   14.36
 -10  -2  -7  482.96   14.37
 -10  -2  -7  485.47   19.50
 -10   2  -7  475.06   18.84
 -10   2  -7  497.11   19.64
 -10  -2  -7  479.19   14.42
 -10   2  -7  516.43   14.58
 -10  -2  -8   30.38    2.17
 -10  -2  -8   37.70    2.30
  10  -2   8   36.83    2.25
 -10   2  -8   35.94    4.61
 -10   2  -8   26.89    4.07
 -10  -2  -8   33.68    2.32
 -10  -2  -9  215.15    7.44
 -10  -2  -9  213.28    7.47
 -10  -2  -9  233.68   12.56
  10  -2   9  226.62    7.47
 -10   2  -9  221.71   12.17
 -10   2  -9  221.43   12.33
 -10  -2  -9  203.17    7.44
 -10  -2 -10   27.76    2.30
 -10  -2 -10   34.10    2.39
 -10  -2 -10   28.58    2.28
 -10  -2 -10   35.10    4.93
  10  -2  10   33.83    2.33
 -10   2 -10   27.32    4.69
 -10  -2 -10   27.93    2.32
 -10  -2 -11    0.16    1.21
 -10  -2 -11    1.67    1.21
 -10  -2 -11   -0.34    1.15
 -10  -2 -11    0.83    2.10
 -10   2 -11    0.81    2.27
 -10  -2 -11    1.01    1.35
  10  -2  11    0.16    1.14
 -10  -2 -12   21.61    2.19
 -10  -2 -12   21.14    4.19
 -10  -2 -12   22.04    2.25
  10  -2  12   29.89    2.29
 -10   2 -12   18.57    4.02
  10  -2  13  102.75    4.57
 -10  -2 -13  100.35    4.72
 -10  -2 -14   52.36    3.19
 -10   2 -15   22.70    2.19
 -10  -2 -15   18.78    2.04
 -10   2 -16    9.08    1.69
 -10  -2 -16   11.21    1.57
 -10   2 -17    1.78    1.18
 -10   2 -18   -0.61    0.97
 -10   2 -18    3.16    0.98
  10   4 -19   21.75    1.49
 -10  -4  19   20.49    1.46
  10   4 -19   19.63    1.54
  10   4 -18    8.35    1.34
  10   4 -17    4.64    1.27
  10   4 -17    6.16    1.36
  10   4 -16   10.52    1.65
  10   4 -16    7.44    1.44
  10   4 -15   29.06    2.41
  10   4 -14   -0.18    1.22
  10   4 -13    0.53    1.24
  10   4 -12   48.12    3.09
  10   4 -11  194.47    7.19
 -10  -4  11  176.63   11.86
  10   4 -11  186.64   12.40
  10   4 -11  176.47   11.97
  10   4 -11  201.66    7.36
 -10  -4  10   59.13    6.46
  10   4 -10   51.83    3.18
  10   4 -10   64.53    6.76
  10   4 -10   58.41    6.57
  10   4  -9    8.86    1.57
  10   4  -9    3.18    2.43
 -10  -4   9    4.49    2.61
  10   4  -9    4.73    1.34
  10   4  -8    1.44    1.20
  10   4  -8    2.25    2.61
 -10  -4   8    0.70    2.20
  10   4  -8    2.13    1.15
  10   4  -7  125.62    5.05
 -10  -4   7  129.35    8.68
  10   4  -7  133.06    9.22
 -10  -4   7  121.91    8.53
  10   4  -6    0.14    1.05
 -10  -4   6    0.63    2.12
  10   4  -6   -1.34    2.19
  10   4  -5    9.41    1.42
 -10  -4   5    7.95    2.43
  10   4  -5    7.62    2.58
  10  -4  -5    8.32    1.16
  10   4  -4   74.77    3.45
 -10  -4   4   77.21    6.37
  10   4  -4   70.36    6.28
  10  -4  -4   67.05    3.16
  10   4  -3   68.57    3.33
  10   4  -3   75.96    6.32
  10  -4  -3   69.40    3.15
 -10  -4   3   72.92    6.24
  10  -4  -2    1.26    0.89
  10  -4  -2   -1.21    2.11
  10  -4  -1   30.56    2.04
  10  -4  -1   31.24    4.16
  10  -4  -1   39.88    2.19
  10  -4   0  129.26    4.69
 -10  -4   0  130.22    8.46
  10   4   0  115.15    4.66
  10  -4   0  120.40    4.58
  10  -4   0  123.58    8.28
  10  -4   1    1.16    0.92
  10  -4   1    0.80    0.91
  10  -4   1    3.04    2.35
 -10  -4  -1    0.61    1.78
  10  -4   2   31.34    2.06
 -10  -4  -2   32.95    4.56
  10  -4   2   32.40    2.03
  10  -4   2   29.24    4.25
  10  -4   3   90.40    3.85
 -10  -4  -3   90.88    7.18
  10  -4   3   97.63    7.49
 -10  -4  -4    3.97    2.17
  10  -4   4    5.40    1.14
  10  -4   4    4.00    2.33
 -10  -4  -5    3.45    2.26
  10  -4   5    2.66    1.06
  10  -4   5    0.70    2.57
  10  -4   6   44.20    2.59
 -10  -4  -6   34.78    2.50
  10  -4   6   43.95    2.56
 -10  -4  -6   41.96    5.26
 -10   4  -7  318.42   16.01
 -10  -4  -7  323.07   10.45
 -10  -4  -7  333.90   16.28
  10  -4   7  314.37   10.27
 -10   4  -8    6.55    2.85
 -10  -4  -8    4.18    1.41
  10  -4   8    3.00    1.26
 -10  -4  -8    2.81    1.47
 -10   4  -8    4.50    1.29
 -10  -4  -9   22.74    2.30
 -10  -4  -9   23.50    2.15
 -10  -4  -9   22.94    2.21
  10  -4   9   21.36    2.07
 -10   4  -9   27.17    2.28
 -10   4  -9   25.76    4.63
 -10  -4 -10  261.68    8.91
 -10  -4 -10  238.83    8.69
  10  -4  10  243.65    8.59
 -10  -4 -11   15.20    1.92
  10  -4  11   13.72    1.80
 -10  -4 -11   14.61    1.97
 -10  -4 -12    3.32    1.39
  10  -4  12    2.85    1.37
 -10  -4 -12    2.96    1.48
  10  -4  13   17.21    1.85
 -10  -4 -13   16.97    1.97
  10  -4  14   46.70    2.79
  10  -4  15   -0.12    1.10
  10  -4  16    9.21    1.18
 -10   4 -16    8.84    1.17
 -10   4 -16   11.07    1.32
  10   6 -15   32.75    1.91
 -10  -6  14    1.77    0.90
  10   6 -13   -0.27    1.14
 -10  -6  13    1.05    0.94
  10   6 -12    0.61    1.14
 -10  -6  12    0.89    1.12
  10   6 -11    1.33    1.25
 -10  -6  11    0.49    1.09
  10   6 -10    4.77    1.37
  10   6 -10    5.77    1.57
 -10  -6  10    4.31    1.42
  10   6  -9   47.23    3.15
  10   6  -9   44.72    3.09
 -10  -6   9   52.39    3.17
  10   6  -8   57.23    3.40
  10   6  -8   53.97    3.38
 -10  -6   8   56.04    3.39
  10   6  -7  106.35    4.97
  10   6  -7  105.33    4.93
 -10  -6   7  106.77    4.86
  10   6  -6   84.39    4.30
  10   6  -6   85.45    4.31
  10  -6  -6   80.59    3.97
 -10  -6   6   80.10    4.09
  10   6  -5  109.75    5.05
  10   6  -5  108.85    5.10
  10  -6  -5  117.84    4.91
 -10  -6   5  108.18    4.91
  10   6  -4    9.03    1.79
  10   6  -4   10.38    1.72
  10  -6  -4    8.00    1.49
  10   6  -3   51.89    3.37
  10  -6  -3   52.35    3.13
  10   6  -2   26.12    2.33
  10  -6  -2   22.61    2.11
  10   6  -1   33.07    2.67
  10  -6  -1   32.29    2.44
  10  -6   0    5.84    1.33
  10  -6   0    7.85    1.44
  10   6   0    6.34    1.55
 -10  -6   0    5.59    1.41
  10  -6   1    6.58    1.45
  10  -6   1    6.57    1.44
  10   6   1    3.70    1.37
 -10  -6  -1    4.37    1.37
  10  -6   2   15.29    1.70
  10  -6   2   17.23    1.83
 -10  -6  -2   16.81    1.93
  10   6   2   20.57    2.16
  10  -6   3   84.45    4.06
 -10  -6  -3   79.30    4.14
  10   6   3   81.07    4.12
 -10  -6  -4  105.95    4.86
  10  -6   4  100.73    4.64
 -10  -6  -5    1.46    1.24
  10  -6   5   -0.17    1.13
 -10  -6  -6    8.44    1.65
 -10  -6  -6    9.28    1.66
  10  -6   6    8.14    1.57
  10  -6   7   75.12    3.82
 -10  -6  -7   82.77    4.10
 -10  -6  -7   81.78    4.05
  10  -6   8  106.86    4.71
 -10  -6  -8  117.54    5.00
 -10  -6  -8  102.58    4.80
 -10  -6  -9   66.93    3.49
  10  -6   9   57.74    3.14
 -10  -6  -9   68.10    3.49
 -10  -6  -9   61.36    3.27
 -10  -6 -10    4.20    1.37
 -10  -6 -10    1.15    1.17
 -10  -6 -11   12.87    1.60
 -10  -6 -11   11.03    1.49
 -10  -6 -12    0.34    1.00
 -10  -6 -12   -0.66    0.92
  10  -6  13    2.63    0.81
  10   8  -8    3.61    0.95
  10   8  -7    2.51    0.97
  10   8  -6    1.35    1.03
  10   8  -5   24.08    2.36
  10   8  -4    0.12    0.98
  10   8  -3    2.59    1.27
  10   8  -2   -0.25    0.98
 -10  -8   2    1.13    0.93
  10   8  -1    2.67    1.28
 -10  -8   1    6.47    1.16
 -10  -8   0    9.05    1.26
 -10  -8  -1   16.86    1.57
 -10  -8  -2   10.03    1.24
 -10  -8  -2    6.85    1.24
 -10  -8  -3   21.90    1.68
 -10  -8  -3   18.75    1.59
 -10  -8  -4   23.68    1.66
 -10  -8  -4   23.45    1.72
 -10  -8  -5   -0.34    0.73
 -10  -8  -5    0.56    0.89
 -10  -8  -5   -0.85    0.84
 -10  -8  -6    0.51    0.77
 -10  -8  -6    1.25    0.81
  11   1 -21    1.25    0.82
  11  -1 -21    1.75    0.97
  11   1 -21    0.10    0.87
  11  -1 -21    1.66    0.86
  11   1 -21   -0.37    0.86
  11   1 -20   78.41    3.41
  11  -1 -20   73.42    3.51
  11   1 -20   70.56    3.48
  11  -1 -20   77.67    3.40
  11   1 -20   66.22    3.28
  11   1 -19   11.30    1.54
  11  -1 -19    5.75    1.56
  11   1 -19    8.85    1.56
  11  -1 -19    8.41    1.49
  11   1 -19   11.53    1.55
  11   1 -18    1.11    1.22
  11  -1 -18    1.29    1.51
  11  -1 -18    2.14    1.38
  11   1 -18    0.88    1.21
  11   1 -18    1.76    1.18
  11  -1 -18    0.48    1.20
  11   1 -17    1.70    1.35
  11  -1 -17    0.85    1.18
  11   1 -17    3.75    1.32
  11  -1 -17    1.56    1.39
  11   1 -17    0.74    1.43
  11  -1 -17    2.27    1.36
  11   1 -17    2.44    1.33
  11   1 -16   67.02    3.65
  11  -1 -16   63.67    3.62
  11   1 -16   64.28    3.60
  11   1 -16   77.91    3.97
  11  -1 -16   68.43    3.87
  11   1 -16   72.33    3.83
  11  -1 -16   68.78    3.83
  11   1 -15   80.13    4.18
  11  -1 -15   87.21    4.33
  11   1 -15   93.28    4.28
  11   1 -15   85.27    4.07
  11  -1 -15   84.69    4.12
  11   1 -15   79.82    4.07
  11   1 -15   94.57    8.39
  11  -1 -15   98.98    8.62
  11  -1 -15   83.83    4.37
  11   1 -15   82.17    4.20
  11  -1 -14   49.59    3.05
  11   1 -14   51.79    3.07
  11   1 -14   49.22    2.87
  11  -1 -14   42.55    2.81
  11   1 -14   38.31    2.69
  11   1 -14   47.08    2.88
  11   1 -14   41.03    2.89
  11  -1 -14   44.19    2.95
  11   1 -14   34.94    5.44
  11  -1 -14   39.02    5.36
  11  -1 -13    0.45    1.18
  11   1 -13    3.00    1.16
  11  -1 -13    1.67    1.32
  11   1 -13    0.48    1.15
  11  -1 -13    1.46    2.23
  11  -1 -13    0.71    2.16
  11   1 -13    0.15    1.12
  11   1 -13    3.73    1.26
  11  -1 -13    0.82    1.19
  11   1 -13    3.01    2.46
  11  -1 -13    1.50    2.91
  11   1 -13    0.75    1.10
  11  -1 -13    1.65    2.09
  11   1 -13    1.64    2.49
  11   1 -12  371.49   11.85
  11  -1 -12  371.48   17.12
  11   1 -12  374.11   12.03
  11  -1 -12  363.04   16.86
  11  -1 -12  383.18   12.05
  11   1 -12  380.26   11.88
  11  -1 -12  400.26   11.97
  11  -1 -12  409.53   17.75
  11   1 -12  401.44   17.65
  11  -1 -12  392.96   12.06
  11   1 -12  395.71   12.06
  11  -1 -12  372.59   17.92
  11   1 -12  400.64   18.17
  11   1 -11   24.67    1.88
  11  -1 -11   22.59    3.73
  11   1 -11   21.59    1.88
  11  -1 -11   25.77    3.84
  11  -1 -11   19.55    3.74
  11   1 -11   24.05    4.00
  11   1 -11   21.62    3.99
  11  -1 -11   27.79    4.02
  11  -1 -11   22.53    1.93
  11  -1 -11   24.25    1.86
  11   1 -11   22.49    1.82
  11   1 -11   25.66    1.93
  11  -1 -11   22.76    1.89
  11   1 -10  155.04    9.15
  11  -1 -10  151.61    8.97
  11  -1 -10  165.50    9.65
  11   1 -10  163.73    9.62
  11   1 -10  157.95    5.50
  11  -1 -10  153.18    9.13
  11  -1 -10  149.48    9.02
  11  -1 -10  147.15    5.50
 -11  -1   9  212.94   10.52
  11  -1  -9  203.67   10.35
  11  -1  -9  178.50    9.85
  11   1  -9  219.67   10.56
  11  -1  -9  208.27   10.46
  11  -1  -9  212.00   10.83
  11   1  -9  199.32   10.51
 -11  -1   8   48.76    4.61
  11  -1  -8   45.16    4.43
  11   1  -8   61.46    4.98
  11  -1  -8   56.13    4.88
  11   1  -8   51.24    4.44
  11  -1  -8   56.95    4.83
  11  -1  -8   57.91    5.00
  11   1  -8   52.63    4.78
  11  -1  -7    6.87    2.20
  11   1  -7    7.71    2.17
 -11  -1   7    8.12    2.36
  11  -1  -7   11.24    2.57
  11   1  -7    7.43    2.22
  11   1  -7   11.72    2.41
  11   1  -6  809.47   24.97
  11  -1  -6  804.92   25.37
  11   1  -6  768.02   25.14
 -11  -1   6  754.49   25.06
  11  -1  -6  787.37   25.21
  11  -1  -5   49.90    4.08
  11   1  -5   50.83    4.03
 -11  -1   5   45.12    3.99
  11  -1  -5   47.83    4.01
 -11  -1   4  170.13    7.87
  11  -1  -4  174.22    7.77
  11   1  -4  158.44    7.55
 -11  -1   3   51.49    4.01
  11  -1  -3   54.46    3.99
  11   1  -3   52.36    3.86
 -11  -1   2  169.12    7.17
 -11  -1   2  170.82    7.79
  11  -1  -2  176.43    7.66
  11   1  -2  177.76    7.69
 -11  -1   1  547.70   17.64
 -11   1   1  537.16   17.43
 -11  -1   1  558.23   18.21
  11  -1  -1  563.34   17.98
  11   1  -1  548.00   17.87
 -11  -1   0  846.06   25.88
 -11   1   0  859.40   25.72
 -11   1   0  851.27   25.45
  11  -1   0  849.86   26.02
  11   1   0  864.18   26.06
 -11  -1  -1   21.72    2.76
 -11   1  -1   20.57    2.51
 -11   1  -1   17.83    2.45
 -11   1  -2  775.28   24.25
 -11  -1  -2  770.33   24.48
 -11  -1  -2  783.33   24.57
 -11  -1  -3  298.32   12.31
 -11  -1  -3  310.22   12.08
 -11  -1  -3  311.78   12.29
 -11   1  -3  303.11   11.99
 -11  -1  -4  532.05   18.66
 -11  -1  -4  502.26   18.03
 -11  -1  -4  523.02   18.51
 -11  -1  -4  522.47   18.47
 -11   1  -4  506.30   18.26
 -11   1  -4  503.16   18.09
 -11  -1  -4  508.11   18.19
 -11  -1  -5  282.66   12.28
 -11  -1  -5  261.21   12.00
 -11   1  -5  277.25   12.03
 -11  -1  -5  287.05   12.15
 -11  -1  -5  278.44   12.19
 -11   1  -5  273.58   12.14
 -11  -1  -6  147.33    8.42
 -11   1  -6  145.20    8.36
 -11  -1  -6  140.05    8.18
 -11   1  -6  136.13    8.16
 -11  -1  -6  145.92    8.45
 -11   1  -7   71.87    5.97
 -11  -1  -7   71.12    6.01
 -11  -1  -7   63.90    5.77
 -11   1  -7   71.77    6.08
 -11  -1  -8  419.14   17.73
 -11   1  -8  439.60   18.18
 -11  -1  -8  433.63   12.81
 -11  -1  -8  442.85   12.90
 -11   1  -8  430.82   12.85
  11  -1   8  421.42   12.68
 -11  -1  -8  435.45   18.08
 -11   1  -8  431.06   18.01
 -11  -1  -8  411.20   12.93
 -11   1  -8  410.04   12.91
 -11  -1  -8  427.91   12.81
 -11   1  -9   -1.35    2.05
 -11  -1  -9    1.30    2.20
 -11   1  -9    0.84    1.12
 -11  -1  -9    1.12    0.99
 -11  -1  -9    0.68    1.09
 -11  -1  -9    0.26    1.02
 -11  -1  -9    0.44    1.11
 -11   1  -9   -0.59    1.32
 -11  -1  -9   -0.68    2.06
 -11   1  -9    0.68    2.22
 -11  -1  -9   -0.14    1.14
 -11   1 -10   41.82    2.67
 -11  -1 -10   37.41    2.60
 -11   1 -10   45.43    5.40
 -11  -1 -10   41.85    2.75
 -11   1 -10   45.52    2.83
 -11  -1 -10   47.83    5.65
 -11   1 -10   45.67    5.58
 -11  -1 -10   39.13    2.70
 -11  -1 -11   22.38    2.15
 -11   1 -11   31.08    2.42
 -11  -1 -11   25.86    4.52
 -11   1 -11   26.70    4.88
 -11   1 -11   17.26    3.92
 -11  -1 -11   22.96    2.23
 -11   1 -11   23.52    2.30
 -11  -1 -11   26.21    2.29
 -11   1 -12  128.55    9.82
 -11   1 -12  124.30    5.52
 -11  -1 -12  144.58    5.76
 -11  -1 -12  128.24   10.12
 -11  -1 -12  119.04    5.44
 -11   1 -12  150.30   10.68
 -11  -1 -12  144.14   10.53
 -11   1 -12  140.35    5.78
 -11  -1 -12  134.48    5.71
 -11  -1 -13   -0.55    1.34
 -11   1 -13   -0.37    1.23
 -11  -1 -13   -0.19    1.45
 -11   1 -13    0.38    1.44
 -11   1 -13    0.35    1.44
 -11  -1 -13    0.72    1.56
 -11   1 -14   76.50    4.05
 -11  -1 -14   78.24    4.09
 -11   1 -14   79.90    4.11
 -11  -1 -14   78.89    4.10
 -11  -1 -15    0.53    1.34
 -11   1 -15   -1.23    1.33
 -11  -1 -15    1.54    1.37
 -11   1 -15    0.67    1.41
 -11  -1 -15    1.85    1.33
 -11   1 -16   -0.80    1.24
 -11  -1 -16   -0.16    1.20
 -11   1 -16   -1.07    1.30
 -11  -1 -16    0.30    1.10
 -11  -1 -17   -0.14    1.02
 -11   1 -17   -0.96    1.12
 -11  -1 -17   -1.50    1.07
 -11   1 -17   -0.26    1.13
  11  -1  18    1.64    0.93
  11   1  18    0.61    0.84
 -11   1 -18    2.45    1.07
 -11   1 -18    2.83    0.91
 -11  -1 -18    3.19    0.94
 -11   1 -18    2.38    0.92
  11   3 -20   14.23    1.30
  11   3 -20   12.88    1.28
  11   3 -19   29.55    1.99
  11   3 -19   27.27    1.91
  11   3 -19   29.14    2.02
  11   3 -18    6.96    1.38
  11   3 -18    8.78    1.46
  11   3 -17   41.72    2.76
  11   3 -17   39.30    2.62
  11   3 -17   43.58    2.82
  11   3 -16   22.92    2.15
  11   3 -16   24.90    2.26
  11   3 -15   38.32    2.67
  11   3 -15   37.77    2.79
  11   3 -14   40.65    2.74
  11   3 -14   43.14    2.95
 -11  -3  13   -0.88    2.68
  11   3 -13    0.16    1.19
  11   3 -13    0.86    1.77
  11   3 -13    0.92    1.30
  11  -3 -12   37.07    5.31
  11   3 -12   31.18    5.09
  11   3 -12   36.15    2.68
  11   3 -12   48.99    5.93
 -11  -3  12   29.33    5.29
  11  -3 -11   18.08    3.69
  11   3 -11   19.57    2.01
  11   3 -11   14.75    3.68
  11   3 -11   17.99    3.94
 -11  -3  11   19.65    4.07
  11   3 -10   17.23    1.82
  11   3 -10   15.98    1.75
  11   3 -10   16.02    3.45
  11  -3 -10   12.53    3.30
 -11  -3  10   17.53    3.73
  11   3  -9  316.77   15.30
  11   3  -9  311.68   10.15
  11  -3  -9  305.10   14.71
 -11  -3   9  323.77   15.35
  11   3  -9  322.06   10.16
  11  -3  -8    1.74    1.70
  11   3  -8    3.06    1.05
 -11  -3   8    4.97    2.41
 -11  -3   7   75.58    6.25
  11  -3  -7   59.18    5.46
  11   3  -7   70.60    3.30
  11   3  -7   68.88    6.02
 -11  -3   6   80.99    6.09
 -11  -3   6   92.58    6.68
  11  -3  -6   83.82    6.06
  11   3  -6   83.73    6.54
 -11  -3   5  116.89    7.26
 -11  -3   5  111.27    7.15
  11   3  -5  105.81    7.34
 -11  -3   4   21.97    3.18
 -11  -3   4   25.47    3.40
 -11  -3   3  867.29   28.18
  11  -3  -2  188.96    9.50
 -11  -3   2  175.99    8.87
 -11  -3   1  154.33    8.00
  11  -3  -1  155.07    8.40
  11  -3   0  366.95   14.54
 -11  -3   0  365.66   14.87
 -11  -3   0  347.50   14.24
  11  -3   1    5.43    1.96
 -11  -3  -1    7.83    2.27
 -11  -3  -1    9.18    2.52
 -11  -3  -2   50.53    4.85
 -11  -3  -2   47.65    4.62
  11  -3   2   56.90    4.93
 -11  -3  -3    6.95    2.27
 -11  -3  -3   10.78    2.85
  11  -3   3    9.72    2.54
 -11   3  -4    3.68    1.78
 -11  -3  -4    3.97    2.14
 -11  -3  -4    4.69    2.38
 -11  -3  -5   35.67    2.17
  11  -3   5   31.19    2.10
 -11   3  -5   31.83    4.16
 -11  -3  -5   35.37    2.29
 -11  -3  -5   38.32    4.48
 -11  -3  -6  345.43   10.82
  11  -3   6  335.13   10.74
 -11  -3  -6  364.76   10.99
 -11  -3  -6  366.74   16.28
 -11   3  -6  344.13   15.81
 -11  -3  -7    1.68    1.11
 -11  -3  -7    3.26    1.28
 -11   3  -7    0.28    1.02
 -11   3  -7    1.39    2.03
 -11  -3  -7    5.55    2.42
  11  -3   7    2.47    1.13
 -11  -3  -8   94.61    4.25
 -11  -3  -8  112.00    8.62
 -11   3  -8   99.35    4.40
 -11   3  -8   94.56    7.90
 -11  -3  -8   97.41    4.30
  11  -3   8  102.92    4.36
 -11  -3  -8   93.46    4.36
 -11  -3  -9    0.34    1.27
 -11  -3  -9   -0.49    1.17
  11  -3   9   -0.47    1.27
 -11  -3  -9   -0.16    1.14
 -11   3  -9    2.41    2.54
 -11  -3 -10   27.91    2.40
 -11  -3 -10   23.27    2.26
  11  -3  10   27.13    2.23
 -11  -3 -10   23.16    2.22
 -11  -3 -11   18.11    2.05
 -11  -3 -11   12.74    1.86
  11  -3  11   16.85    1.90
 -11  -3 -11   16.85    2.02
 -11  -3 -12    3.12    1.51
 -11  -3 -12    4.24    1.53
 -11  -3 -12    4.84    1.41
  11  -3  12    5.45    1.46
  11  -3  13   12.20    1.72
 -11  -3 -13    9.76    1.71
  11  -3  14    6.88    1.42
 -11  -3 -14    5.27    1.51
  11  -3  15    0.81    1.09
 -11  -3 -15    0.87    1.13
 -11   3 -15    0.14    1.28
 -11   3 -16    1.09    1.07
  11  -3  16   -0.11    1.02
 -11   3 -17    0.68    0.92
 -11   3 -17   -0.20    0.86
  11   5 -17    3.23    0.98
  11   5 -17    1.65    0.97
  11   5 -16    0.23    0.95
  11   5 -16   -1.31    1.16
  11   5 -15   16.30    1.68
  11   5 -14   -1.18    1.28
 -11  -5  13   20.13    2.01
  11   5 -13   20.10    1.95
 -11  -5  12   22.67    2.19
  11   5 -12   20.51    2.09
 -11  -5  11   15.30    1.87
  11   5 -11   10.79    1.75
  11   5 -11   16.83    1.91
  11   5 -10   39.41    2.97
  11   5 -10   46.34    2.99
  11   5  -9    4.00    1.49
  11   5  -9    5.83    1.43
  11   5  -8  365.13   11.81
  11   5  -8  364.57   11.92
  11   5  -8  335.00   17.66
  11   5  -7    6.28    1.50
  11   5  -7    4.20    3.02
 -11  -5   7    4.83    2.26
  11   5  -7   10.66    1.73
  11   5  -6    1.77    1.28
  11   5  -6   -0.81    2.16
  11   5  -5  458.86   20.82
  11  -5  -5  483.24   14.53
  11   5  -5  481.15   14.87
  11  -5  -4    9.05    1.44
  11   5  -4    8.73    1.52
  11  -5  -3   27.93    2.14
  11   5  -3   28.24    2.33
  11  -5  -2    1.48    0.96
  11   5  -2    0.34    1.21
  11  -5  -1   62.18    3.28
 -11  -5   1   74.88    7.08
  11  -5  -1   63.15    3.23
  11   5  -1   61.71    3.46
  11  -5  -1   73.17    7.15
 -11  -5   0   15.63    3.58
  11  -5   0   18.30    3.83
  11  -5   0   16.39    1.75
  11  -5   0   18.36    1.77
 -11  -5  -1    6.29    2.58
  11  -5   1    4.00    2.62
  11  -5   1    2.20    1.03
  11  -5   1    2.39    1.14
 -11  -5  -2   16.64    3.68
  11  -5   2   10.50    3.36
  11  -5   2   10.35    1.44
  11  -5   2   10.39    1.47
 -11  -5  -3    0.80    2.14
  11  -5   3   -0.63    1.07
  11  -5   3    4.10    2.59
 -11  -5  -4   15.39    3.68
  11  -5   4   21.47    4.21
  11  -5   4   29.66    2.18
  11  -5   4   17.51    3.78
 -11  -5  -5   23.08    4.47
  11  -5   5   29.67    5.10
  11  -5   5   29.57    2.28
  11  -5   5   34.75    5.17
 -11  -5  -6   61.51    3.48
  11  -5   6   60.83    3.33
  11  -5   7   15.14    1.78
 -11  -5  -7   16.27    1.92
  11  -5   8    0.16    1.18
 -11  -5  -8    1.58    1.35
 -11  -5  -8    1.60    1.26
 -11  -5  -9   38.78    2.77
 -11  -5  -9   34.84    2.70
  11  -5   9   37.59    2.58
 -11  -5 -10   26.59    2.33
 -11  -5 -10   24.20    2.23
  11  -5  10   23.23    2.09
 -11  -5 -11    0.48    1.34
 -11  -5 -11    0.64    1.25
  11  -5  11   -0.75    1.15
 -11  -5 -12    0.59    1.27
 -11  -5 -12    2.50    1.25
  11  -5  12    1.66    1.10
  11  -5  13    3.42    1.20
 -11  -5 -13    6.57    1.32
  11  -5  14    2.58    0.97
  11  -5  15   11.44    1.12
  11   7 -12   18.48    1.50
  11   7 -11    5.31    1.13
 -11  -7  11    7.46    1.17
 -11  -7  10   35.91    2.22
  11   7 -10   33.03    2.24
  11   7  -9    7.78    1.46
 -11  -7   9    9.11    1.38
  11   7  -8    3.72    1.26
 -11  -7   8    7.72    1.37
  11   7  -8    6.90    1.45
 -11  -7   7   82.31    3.85
  11   7  -7   81.12    3.98
  11   7  -7   82.97    3.95
  11   7  -6    0.85    1.24
 -11  -7   6    0.44    0.96
  11   7  -6    1.27    1.22
  11   7  -5    6.75    1.45
  11   7  -5    6.09    1.51
  11   7  -4   49.86    3.08
  11   7  -3   19.77    2.07
  11   7  -2   42.91    2.89
  11   7  -1   18.55    2.00
  11  -7   0   40.12    2.55
  11   7   0   37.75    2.77
  11   7   1   16.14    1.93
  11  -7   1   13.44    1.65
 -11  -7  -2    1.13    1.15
  11  -7   2    2.26    1.12
  11   7   2    1.32    1.23
 -11  -7  -3    5.14    1.30
  11  -7   3    3.44    1.18
 -11  -7  -4   33.97    2.47
 -11  -7  -4   36.67    2.46
  11  -7   5   -0.14    1.02
 -11  -7  -5    0.44    1.21
 -11  -7  -5    0.15    1.16
  11  -7   6    0.79    1.00
 -11  -7  -6    0.28    1.11
 -11  -7  -6    0.85    1.00
  11  -7   7    9.92    1.32
 -11  -7  -7   11.57    1.49
 -11  -7  -7   11.21    1.51
 -11  -7  -7   11.81    1.49
 -11  -7  -8    1.50    1.03
 -11  -7  -8    1.26    0.97
  11  -7   8    1.07    0.92
 -11  -7  -8    1.16    1.03
 -11  -7  -9   61.00    2.78
 -11  -7  -9   53.19    2.59
 -11  -7  -9   55.80    2.70
 -11  -7 -10   54.48    2.50
 -11  -7 -10   54.53    2.51
  12   0 -21    0.49    0.90
  12   0 -21    0.76    0.90
  12   0 -20    0.87    1.08
  12   0 -20    0.56    1.09
  12   0 -19    0.49    1.29
  12   0 -19    0.13    1.02
  12   0 -19    0.30    1.09
  12   0 -18    0.18    1.29
  12   0 -18    3.18    1.22
  12   0 -18    3.79    1.30
  12   0 -18    1.65    1.44
  12   0 -17   -0.58    1.37
  12   0 -17   -0.78    1.47
  12   0 -17   -0.49    1.20
  12   0 -17   -0.17    1.29
  12   0 -16  550.19   16.81
  12   0 -16  561.89   17.07
  12   0 -16  561.54   16.71
  12   0 -16  538.96   17.01
  12   0 -15    1.14    1.42
  12   0 -15    2.63    2.56
  12   0 -15   -0.76    1.27
  12   0 -15   -1.31    1.27
  12   0 -15   -0.69    1.31
  12   0 -14   25.25    2.30
  12   0 -14   29.64    2.29
  12   0 -14   23.88    2.10
  12   0 -14   28.95    4.69
  12   0 -14   29.54    2.49
  12   0 -13   -0.17    1.22
  12   0 -13   -2.52    2.65
  12   0 -13    0.77    2.24
  12   0 -13   -0.17    1.16
  12   0 -13   -0.15    1.06
  12   0 -13    1.22    1.14
  12   0 -12   39.50    2.50
  12   0 -12   35.42    2.48
  12   0 -12   45.01    5.53
  12   0 -12   38.06    2.44
  12   0 -12   47.53    5.70
  12   0 -12   45.91    2.69
  12   0 -11   -0.49    0.98
  12   0 -11    0.38    0.97
  12   0 -11   -2.21    1.93
  12   0 -11   -0.63    2.14
  12   0 -11   -0.27    1.07
  12   0 -11    4.11    2.45
  12   0 -11    0.41    1.04
  12   0 -10  275.86    8.84
  12   0 -10  279.47    8.91
  12   0 -10  273.09   13.21
  12   0 -10  292.99   13.88
  12   0 -10  292.52   13.06
  12   0 -10  283.09    8.91
  12   0  -9   -0.54    2.11
  12   0  -9   -0.93    1.71
  12   0  -9   -1.02    1.88
  12   0  -8    6.35    2.03
  12   0  -8    2.42    2.05
  12   0  -7    0.39    1.64
 -12   0   7   -0.72    1.43
  12   0  -7   -2.17    2.11
 -12   0   6  913.13   28.17
  12   0  -6  911.71   28.84
 -12   0   5   -0.31    1.52
  12   0  -5    0.71    1.64
 -12   0   4  324.60   12.21
  12   0  -4  346.02   12.81
 -12   0   3   -0.29    1.58
  12   0  -3    0.94    1.69
 -12   0   2 1278.11   37.62
  12   0  -2 1311.25   37.87
  12   0  -1   -0.30    1.67
 -12   0   0  111.43    5.77
  12   0   0  123.21    6.32
 -12   0   0  120.71    5.70
 -12   0   0  112.43    6.06
 -12   0  -1    1.27    1.52
 -12   0  -1    0.59    1.39
 -12   0  -1    1.10    1.45
 -12   0  -2  609.07   19.55
 -12   0  -2  567.90   19.66
 -12   0  -2  592.06   19.63
 -12   0  -3    1.50    1.76
 -12   0  -3    0.37    1.80
 -12   0  -4  128.05    7.30
 -12   0  -4  115.09    6.80
 -12   0  -5   -0.92    2.23
 -12   0  -5    1.39    1.92
 -12   0  -5   -0.84    1.73
 -12   0  -6   37.67    4.28
 -12   0  -6   25.58    3.73
 -12   0  -7    0.58    2.01
 -12   0  -7    1.13    1.73
 -12   0  -8   34.75    2.38
 -12   0  -8   35.79    4.66
 -12   0  -8   29.54    2.13
 -12   0  -8   29.42    2.12
 -12   0  -8   36.89    4.53
 -12   0  -9   -0.31    1.15
 -12   0  -9    2.83    2.74
 -12   0  -9   -0.88    1.12
 -12   0  -9   -0.41    1.20
 -12   0  -9   -0.68    2.16
 -12   0 -10   46.23    3.02
 -12   0 -10   49.22    5.86
 -12   0 -10   48.39    2.95
 -12   0 -10   49.26    2.91
 -12   0 -10   51.90    5.95
 -12   0 -11    1.09    1.36
 -12   0 -11    4.20    2.56
 -12   0 -11    3.15    2.40
 -12   0 -11    0.81    1.36
 -12   0 -11   -0.17    1.28
 -12   0 -12  185.08    6.96
 -12   0 -12  181.43    7.01
 -12   0 -12  174.58    6.77
 -12   0 -13   -0.89    1.54
 -12   0 -13   -0.19    1.42
 -12   0 -14   78.82    4.03
 -12   0 -14   73.64    4.00
 -12   0 -15   -0.67    1.43
 -12   0 -15    0.18    1.29
 -12   0 -16  110.58    4.80
 -12   0 -16  111.72    4.83
 -12   0 -17   -1.85    1.14
 -12   0 -17   -0.27    1.09
 -12   0 -17    0.39    1.20
  12   0  18    2.32    0.95
  12   2 -20   28.28    1.91
  12   2 -19   50.38    2.74
  12   2 -19   51.73    2.85
  12   2 -18    4.92    1.41
  12  -2 -18    1.84    1.28
  12   2 -18    3.65    1.36
  12  -2 -17    0.91    1.36
  12   2 -17    1.76    1.40
  12   2 -17    0.50    1.26
  12  -2 -17    0.86    1.30
  12   2 -17    1.97    1.28
  12   2 -16   82.45    4.17
  12  -2 -16   85.68    4.38
  12   2 -16   95.04    4.39
  12   2 -16   87.35    4.27
  12  -2 -16   87.47    4.28
  12  -2 -15    1.33    1.34
  12  -2 -15    1.97    1.24
  12   2 -15    2.42    1.27
  12   2 -15    2.47    1.38
  12  -2 -14    6.68    2.74
  12   2 -14   10.23    1.60
  12   2 -14    9.67    1.59
  12  -2 -14    9.33    1.72
 -12  -2  14    4.26    2.51
  12  -2 -13  374.79   18.04
 -12  -2  13  336.12   17.48
  12   2 -13  377.22   11.88
  12  -2 -13  379.82   12.09
  12   2 -13  374.26   12.14
  12  -2 -12   49.36    5.72
 -12  -2  12   51.91    5.97
  12  -2 -12   49.58    3.01
  12   2 -12   56.59    3.21
  12   2 -12   54.43    3.00
  12  -2 -11  197.94   11.44
 -12  -2  11  175.52   10.92
  12   2 -11  186.28    6.59
  12  -2 -11  192.25    6.74
  12   2 -11  177.92    6.73
  12  -2 -10  121.86    8.47
 -12  -2  10  125.09    8.70
  12   2 -10  141.86    8.85
  12   2 -10  125.00    4.79
  12  -2 -10  121.93    4.85
  12   2 -10  122.68    4.95
  12  -2  -9   32.47    4.27
  12   2  -9   30.29    2.00
 -12  -2   9   35.27    4.40
  12  -2  -9   29.76    2.03
  12   2  -9   36.71    2.27
  12   2  -9   28.97    4.02
  12  -2  -8   13.11    2.75
  12   2  -8   13.69    2.69
 -12  -2   8   12.61    2.80
  12  -2  -8    8.48    2.59
  12  -2  -7   45.30    4.73
 -12  -2   7   49.94    4.86
  12  -2  -7   37.93    4.18
  12   2  -7   57.93    5.01
  12  -2  -6    8.16    2.22
  12   2  -6   11.53    2.54
  12  -2  -6    8.33    2.33
 -12  -2   6    8.86    2.60
  12  -2  -5  165.45    8.23
 -12  -2   5  168.31    8.74
  12  -2  -5  173.45    8.63
  12  -2  -4  161.27    7.77
 -12  -2   4  168.94    8.41
  12  -2  -4  152.04    7.86
  12  -2  -3  188.57    8.66
 -12  -2   3  205.12    9.48
  12  -2  -3  215.30    9.16
 -12  -2   2   14.97    2.60
 -12  -2   2   11.67    2.30
  12  -2  -2   16.12    2.52
 -12  -2   1    4.80    1.74
  12  -2  -1    4.17    1.65
 -12  -2   1    3.64    1.74
  12  -2  -1    3.47    1.63
 -12  -2   0  763.34   24.19
  12  -2   0  723.58   23.41
 -12  -2   0  736.10   24.21
  12  -2   1  123.07    6.60
 -12  -2  -1  120.46    6.93
 -12  -2  -2   18.95    3.06
 -12  -2  -2   14.53    2.69
 -12  -2  -2   16.18    2.72
 -12   2  -2   20.14    2.75
 -12  -2  -3   15.22    2.97
 -12  -2  -3   12.65    2.81
 -12  -2  -3   18.17    2.84
 -12   2  -3   13.85    2.49
 -12  -2  -4   36.21    4.22
 -12  -2  -4   25.29    3.81
 -12  -2  -4   30.90    3.64
 -12   2  -4   29.57    3.72
 -12  -2  -5   12.06    3.02
 -12  -2  -5   10.89    2.88
 -12   2  -5   12.02    2.91
 -12  -2  -6   94.11    7.25
  12  -2   6   95.92    3.92
 -12  -2  -6   87.34    7.17
 -12   2  -6   99.64    7.22
 -12  -2  -7   14.85    1.69
 -12  -2  -7   16.28    1.60
 -12   2  -7   17.23    3.39
  12  -2   7   16.03    1.60
 -12  -2  -7   21.40    3.82
  12  -2   8  359.90   11.39
 -12  -2  -8  367.90   11.44
 -12   2  -8  368.29   17.01
 -12  -2  -8  375.50   11.56
 -12  -2  -9  361.34   11.89
 -12  -2  -9  389.47   12.11
 -12  -2  -9  383.59   12.13
  12  -2   9  394.44   12.06
 -12   2  -9  392.52   18.12
 -12  -2  -9  392.53   12.20
 -12  -2 -10   48.79    2.98
 -12  -2 -10   46.26    2.98
 -12  -2 -10   52.65    3.15
  12  -2  10   53.49    3.04
 -12   2 -10   45.40    5.76
 -12  -2 -10   55.30    3.24
 -12  -2 -10   61.35    6.64
 -12  -2 -11   11.20    3.43
 -12   2 -11    6.82    3.16
  12  -2  11   15.64    1.84
 -12  -2 -11   14.31    1.94
 -12  -2 -11   14.03    1.85
  12  -2  12   95.03    4.34
 -12  -2 -12   88.71    4.46
  12  -2  13    3.36    1.29
 -12  -2 -13    3.09    1.46
 -12  -2 -14   57.60    3.34
 -12   2 -14   53.09    3.23
 -12  -2 -15    1.41    1.18
 -12   2 -15    0.61    1.26
 -12  -2 -16    2.41    1.18
 -12   2 -16    1.74    1.27
 -12  -2 -17    1.91    0.96
 -12   2 -17    0.44    0.99
 -12   2 -18   -0.08    0.83
 -12   2 -18   -0.32    0.75
  12   4 -19    8.37    1.15
  12   4 -19    6.48    1.04
  12   4 -18   30.40    2.03
  12   4 -18   35.27    2.10
  12   4 -17   12.68    1.50
  12   4 -17   13.88    1.62
  12   4 -16    4.11    1.36
  12   4 -15    2.17    1.36
  12   4 -14   41.53    2.83
  12   4 -13   92.12    4.60
  12   4 -13  105.31    4.71
  12   4 -12    9.77    1.72
  12   4 -12   15.50    1.92
  12   4 -11   44.03    6.02
  12   4 -11   42.60    2.89
  12   4 -11   38.08    2.78
 -12  -4  11   32.75    5.05
  12   4 -11   40.01    5.62
  12   4 -10  108.03    4.82
  12   4 -10  102.83    4.67
 -12  -4  10  101.06    8.51
  12   4 -10   98.11    8.82
  12   4  -9   -0.17    1.20
  12   4  -9    1.15    1.17
 -12  -4   9    0.78    1.97
  12   4  -9    0.82    2.20
  12   4  -8   78.92    3.93
  12   4  -8   74.02    3.76
 -12  -4   8   82.41    7.31
  12   4  -8   81.62    7.60
  12   4  -7   24.68    2.01
  12   4  -7   25.27    2.07
  12   4  -7   23.18    4.19
 -12  -4   7   29.37    4.37
  12   4  -6   25.32    2.08
  12   4  -6   30.83    2.20
  12  -4  -5  326.77   10.21
  12   4  -5  333.82   15.72
  12   4  -5  345.13   10.57
  12   4  -5  314.69   10.35
  12  -4  -4   36.46    2.26
  12   4  -4   37.25    2.43
  12   4  -4   37.01    4.87
  12   4  -4   39.22    2.42
  12   4  -3   13.16    1.54
  12  -4  -3   14.48    1.44
  12   4  -3   10.67    1.49
  12  -4  -2  448.99   13.56
  12   4  -2  455.97   13.72
  12  -4  -2  481.96   19.39
  12  -4  -2  467.66   13.68
  12  -4  -1   62.76    3.06
  12  -4  -1   65.38    3.06
  12  -4  -1   66.12    6.11
 -12  -4   1   60.07    6.05
  12  -4   0   68.03    3.13
  12   4   0   56.60    3.13
  12  -4   0   64.15    6.05
 -12  -4   0   65.35    6.26
  12  -4   0   66.01    3.11
  12   4   1   -0.40    1.18
  12  -4   1    1.27    1.69
  12  -4   1    0.51    0.86
  12   4   1    0.13    1.03
 -12  -4  -1   -1.32    2.16
  12  -4   2  109.47    4.49
  12   4   2  103.54    4.53
  12   4   2  121.13    4.72
  12  -4   2  124.44    8.54
 -12  -4  -2  112.93    8.34
 -12  -4  -3   32.73    4.55
  12   4   3   30.04    2.25
  12  -4   3   28.39    2.03
 -12  -4  -4   45.46    5.32
  12   4   4   45.00    2.75
  12  -4   4   48.50    2.71
  12  -4   5   81.15    3.77
  12   4   5   81.37    3.95
 -12   4  -6   20.32    3.75
 -12  -4  -6   18.65    1.90
 -12  -4  -6   20.45    4.08
  12  -4   6   22.54    1.97
  12  -4   6   22.93    1.88
 -12   4  -7    1.60    2.35
 -12  -4  -7   -0.81    2.28
  12  -4   7    1.56    1.20
 -12  -4  -7   -0.16    1.11
 -12  -4  -8   53.85    3.14
 -12  -4  -8   54.49    3.22
  12  -4   8   50.27    3.03
 -12  -4  -8   53.18    3.28
 -12   4  -8   59.01    6.60
 -12  -4  -9    7.94    1.59
 -12  -4  -9    9.48    1.71
  12  -4   9    5.07    1.41
  12  -4  10   72.97    3.84
 -12  -4 -10   70.33    3.84
 -12  -4 -10   81.85    4.05
 -12  -4 -11    2.10    1.38
 -12  -4 -11    1.03    1.28
  12  -4  11    3.70    1.37
  12  -4  12   97.72    4.37
 -12  -4 -12   85.81    4.31
 -12  -4 -12   96.06    4.43
  12  -4  13   10.05    1.54
  12  -4  14   -0.39    1.05
  12  -4  15    3.56    0.99
 -12   4 -15    1.34    1.03
  12   4  15    1.93    1.02
  12  -4  16   22.21    1.48
 -12   4 -16   22.95    1.49
  12   6 -15    3.92    0.98
 -12  -6  14    5.04    1.05
 -12  -6  13   11.90    1.45
  12   6 -12    2.55    1.12
 -12  -6  12    1.02    1.00
  12   6 -11   17.14    1.87
 -12  -6  11   14.79    1.87
 -12  -6  10    2.53    1.28
  12   6 -10    1.52    1.28
  12   6 -10    1.77    1.34
 -12  -6   9    3.33    1.36
  12   6  -9    4.46    1.51
  12   6  -9    5.15    1.58
 -12  -6   8    2.14    1.16
  12   6  -8    0.37    1.25
  12   6  -8   -0.19    1.38
 -12  -6   7   53.26    3.28
  12   6  -7   52.96    3.34
  12   6  -7   54.31    3.37
 -12  -6   6   26.86    2.44
  12   6  -6   32.79    2.61
  12   6  -6   35.17    2.72
  12   6  -5   10.62    1.75
  12   6  -5   10.01    1.70
 -12  -6   5    7.52    1.50
  12   6  -4    4.07    1.47
  12  -6  -4    4.01    1.26
  12   6  -3   57.05    3.45
  12  -6  -3   52.93    3.19
  12   6  -2    4.43    1.57
  12  -6  -2    6.79    1.45
  12  -6  -1  150.97    5.97
  12   6  -1  161.97    6.44
  12  -6   0   15.56    1.79
 -12  -6   0   16.18    1.88
  12   6   0   20.06    2.21
  12  -6   1   93.29    4.34
 -12  -6  -1   94.43    4.51
  12   6   1   95.38    4.63
  12   6   2    7.92    1.69
  12  -6   2    8.13    1.56
  12   6   3    0.93    1.29
  12  -6   3   -0.51    1.08
  12  -6   4   -0.85    1.18
 -12  -6  -5   38.04    2.68
  12  -6   5   33.77    2.48
 -12  -6  -6   28.71    2.39
  12  -6   6   29.64    2.31
 -12  -6  -7   19.78    2.05
 -12  -6  -7   19.96    2.03
  12  -6   7   21.52    1.94
 -12  -6  -8   -0.16    1.21
 -12  -6  -8    0.46    1.20
 -12  -6  -8   -0.16    1.16
  12  -6   8    0.85    1.09
 -12  -6  -9  102.97    4.61
 -12  -6  -9  110.45    4.67
 -12  -6 -10   13.78    1.65
 -12  -6 -10   15.18    1.69
 -12  -6 -11   20.08    1.71
 -12  -6 -11   22.76    1.83
 -12  -6 -12   -0.19    0.87
  12   8  -7    6.76    1.07
  12   8  -6   14.20    1.37
  12   8  -5   21.40    1.67
  12   8  -4    0.11    0.94
  12   8  -3    1.86    1.14
 -12  -8   2   15.16    1.36
  12   8  -2    4.77    1.38
  12   8  -1    0.80    1.01
  12   8   0    1.33    1.03
 -12  -8  -1   -0.85    0.94
 -12  -8  -2    2.97    1.00
 -12  -8  -3    0.39    0.80
 -12  -8  -3   -0.38    0.76
 -12  -8  -4    1.21    0.83
 -12  -8  -4    0.99    0.84
 -12  -8  -4   -0.26    0.68
  13  -1 -21   -0.35    0.80
  13   1 -21   -1.23    0.79
  13   1 -21    0.78    0.77
  13   1 -21   -0.39    0.86
  13  -1 -21   -0.98    0.90
  13   1 -20   70.87    3.30
  13  -1 -20   73.91    3.35
  13   1 -20   74.61    3.34
  13  -1 -20   77.00    3.54
  13   1 -20   75.49    3.50
  13   1 -19   15.19    1.68
  13  -1 -19   13.56    1.65
  13  -1 -19   13.94    1.75
  13   1 -19   16.08    1.79
  13   1 -19   15.17    1.69
  13  -1 -19   12.64    1.76
  13   1 -18    5.00    1.37
  13  -1 -18    7.67    1.56
  13  -1 -18    5.78    1.61
  13   1 -18    4.73    1.50
  13  -1 -18    7.35    1.62
  13   1 -18    7.61    1.60
  13   1 -18    7.36    1.46
  13   1 -17   65.06    3.46
  13  -1 -17   52.32    3.18
  13   1 -17   53.87    3.36
  13  -1 -17   58.35    3.50
  13   1 -17   52.25    3.19
  13   1 -17   55.79    3.44
  13  -1 -17   54.67    3.48
  13  -1 -16   58.26    3.33
  13   1 -16   58.17    3.34
  13   1 -16   56.33    3.40
  13  -1 -16   53.63    3.39
  13   1 -16   56.19    3.34
  13   1 -16   51.29    3.35
  13  -1 -16   60.30    3.60
  13  -1 -15   79.44    3.96
  13   1 -15   83.94    4.03
  13  -1 -15   69.54    3.98
  13   1 -15   72.74    4.02
  13   1 -15   78.24    4.06
  13  -1 -15   75.83    4.07
  13   1 -15   77.67    3.95
  13   1 -14    4.53    2.87
  13  -1 -14    8.23    3.19
  13  -1 -14    4.67    2.64
  13   1 -14    7.73    1.56
  13  -1 -14    6.74    1.47
  13  -1 -14    8.47    1.78
  13   1 -14    6.98    1.49
  13  -1 -14    7.94    1.57
  13   1 -14    9.47    1.64
  13   1 -14    6.28    1.46
  13  -1 -13   50.28    5.74
  13   1 -13   53.14    3.01
  13  -1 -13   50.85    2.99
  13   1 -13   53.26    3.01
  13   1 -13   52.02    3.11
  13  -1 -13   52.53    3.12
  13  -1 -13   48.83    3.12
  13  -1 -13   42.77    5.93
  13  -1 -12   57.30    6.66
  13   1 -12   81.63    7.55
  13  -1 -12   78.02    3.62
  13   1 -12   77.36    3.64
  13   1 -12   78.64    3.80
  13  -1 -12   70.95    3.67
  13   1 -12   80.03    3.75
  13  -1 -12   78.76    6.92
  13  -1 -12   74.39    3.71
  13   1 -12   73.22    3.61
 -13  -1  11   -0.63    1.85
  13  -1 -11    1.40    1.05
  13   1 -11    1.39    1.02
  13   1 -11    1.13    1.01
  13  -1 -11   -0.64    1.95
  13  -1 -11   -1.42    2.48
  13   1 -11    2.81    2.59
  13  -1 -11    0.92    0.99
  13   1 -11    0.65    1.02
  13  -1 -11    1.14    1.09
  13   1 -11    1.05    1.05
  13   1 -10    1.16    1.06
  13  -1 -10   -0.52    1.06
  13  -1 -10   -0.25    0.98
  13   1 -10   -0.50    0.99
  13   1 -10   -0.24    0.94
  13  -1 -10    0.48    0.98
  13   1 -10    0.36    0.93
  13  -1 -10    1.77    2.11
  13  -1 -10   -0.64    2.16
  13   1 -10   -0.63    2.15
  13  -1  -9  803.30   27.67
 -13  -1   9  835.00   27.85
  13  -1  -9  774.41   27.82
  13   1  -9  795.74   27.91
  13  -1  -8   94.57    6.53
  13  -1  -8   99.06    6.82
  13   1  -8   84.17    6.32
 -13  -1   8   86.85    6.32
  13   1  -7  208.24    9.90
  13  -1  -7  234.06   10.74
  13  -1  -7  219.82   10.59
  13   1  -7  225.53   10.60
 -13  -1   7  216.69   10.45
  13   1  -6 1075.94   33.80
  13  -1  -6 1126.07   34.51
  13   1  -6 1134.89   34.46
 -13  -1   6 1100.42   34.36
  13  -1  -6 1100.84   34.30
  13  -1  -5   15.18    2.73
  13   1  -5   12.68    2.70
 -13  -1   5   11.72    2.56
 -13  -1   4   45.65    4.07
  13  -1  -4   48.16    4.10
  13   1  -4   43.61    3.89
 -13  -1   3  227.84    9.93
  13  -1  -3  227.98    9.79
  13   1  -3  228.68    9.75
  13  -1  -2  324.49   12.65
  13   1  -2  340.22   12.77
 -13  -1   2  342.81   13.06
 -13   1   2  332.87   12.22
  13  -1  -1  105.73    6.03
  13   1  -1  100.57    5.82
 -13  -1   1  100.98    6.02
 -13  -1   1   87.91    5.29
 -13   1   1   93.56    5.39
  13  -1   0   92.79    5.75
  13   1   0  105.78    6.05
 -13  -1   0   97.52    5.64
 -13   1   0   97.54    5.64
 -13   1  -1  273.40   11.19
 -13  -1  -1  275.20   11.41
 -13  -1  -1  282.76   11.38
 -13   1  -1  275.60   10.94
 -13  -1  -2  272.74   11.69
 -13  -1  -2  293.95   11.98
 -13   1  -2  289.86   11.61
 -13  -1  -3  653.46   22.20
 -13  -1  -3  629.06   21.77
 -13  -1  -3  649.30   21.79
 -13   1  -3  592.10   21.32
 -13  -1  -4 1071.80   34.80
 -13  -1  -4 1116.79   34.83
 -13  -1  -4 1083.39   34.44
 -13   1  -4 1093.20   34.46
 -13  -1  -4 1130.53   34.65
 -13   1  -4 1078.60   34.49
 -13   1  -5    3.03    2.18
 -13  -1  -5    3.64    2.11
 -13   1  -5    1.01    1.95
 -13  -1  -5    4.01    2.24
 -13  -1  -5    4.66    2.05
 -13  -1  -5    1.57    2.12
 -13  -1  -6  149.35    8.88
 -13  -1  -6  120.29    8.07
 -13   1  -6  141.55    8.57
 -13  -1  -6  128.67    8.39
 -13   1  -6  124.46    8.27
 -13   1  -7  136.50    5.01
 -13  -1  -7  121.95    4.90
 -13  -1  -7  131.71    8.80
  13  -1   7  126.18    4.81
 -13  -1  -7  127.02    8.56
 -13   1  -7  116.25    8.26
 -13  -1  -7  131.76    8.67
 -13   1  -7  128.89    8.63
 -13  -1  -7  129.85    4.91
 -13   1  -8    1.96    1.13
 -13  -1  -8    1.12    1.05
 -13   1  -8   -0.68    1.91
  13  -1   8    0.13    0.98
 -13  -1  -8   -0.67    2.28
 -13   1  -8    0.68    2.28
 -13  -1  -8    0.94    1.25
 -13  -1  -8    1.04    1.03
 -13  -1  -9  137.28    5.40
 -13  -1  -9  132.88    9.49
 -13   1  -9  134.77    9.63
 -13   1  -9  148.66   10.06
 -13  -1  -9  137.31    5.44
 -13   1  -9  130.97    5.38
 -13  -1 -10    1.45    1.21
 -13   1 -10    1.59    2.23
 -13  -1 -10    0.81    2.15
 -13   1 -10   -2.42    2.89
 -13  -1 -10    0.17    1.17
 -13   1 -10   -0.99    1.22
 -13   1 -11   81.11    4.16
 -13  -1 -11   86.36    4.22
 -13  -1 -11   84.64    8.09
 -13   1 -11   89.02    8.20
 -13   1 -11   83.02    8.01
 -13   1 -11   80.54    4.02
 -13  -1 -11   92.19    4.32
 -13   1 -12   37.64    2.78
 -13  -1 -12   36.00    2.79
 -13   1 -12   32.79    2.63
 -13  -1 -12   35.79    2.72
 -13   1 -13    5.88    1.59
 -13  -1 -13    4.23    1.53
 -13   1 -13    3.63    1.56
 -13  -1 -13    2.34    1.37
 -13  -1 -14    2.98    1.40
 -13  -1 -14    3.03    1.42
 -13   1 -14    4.27    1.45
 -13   1 -14    3.54    1.41
 -13  -1 -14    3.66    1.55
 -13  -1 -15    0.16    1.25
 -13  -1 -15    0.33    1.24
 -13   1 -15    0.33    1.22
 -13   1 -15   -0.94    1.45
 -13   1 -16   67.97    3.40
 -13  -1 -16   58.33    3.25
 -13  -1 -16   66.13    3.39
 -13   1 -16   66.76    3.39
 -13   1 -17   10.72    1.50
  13   1  17    8.02    1.26
  13  -1  17   12.03    1.35
 -13  -1 -17    7.91    1.30
 -13   1 -17   12.18    1.42
 -13  -1 -17    8.95    1.33
 -13  -1 -18   35.94    1.87
 -13   1 -18   33.79    1.87
  13  -1  18   30.51    1.81
  13   1  18   31.96    1.80
  13   3 -20    0.58    0.75
  13   3 -20   -0.87    0.81
  13   3 -19   80.81    3.46
  13   3 -19   80.22    3.44
  13   3 -19   83.31    3.43
  13   3 -18   -0.13    1.00
  13   3 -18    0.81    1.06
  13   3 -18    1.82    1.17
  13   3 -18    0.64    1.18
  13   3 -17    4.18    1.38
  13   3 -17    3.22    1.26
  13   3 -17    6.14    1.43
  13   3 -16   74.68    3.77
  13   3 -16   71.58    3.67
  13   3 -15    5.17    1.48
  13   3 -15    5.58    1.37
  13   3 -14   -0.54    1.31
  13   3 -14   -0.33    1.23
  13   3 -13   33.45    2.44
  13   3 -13   30.51    2.56
  13   3 -12   18.60    2.04
 -13  -3  12   21.42    4.32
  13   3 -12   24.92    4.42
  13  -3 -12   23.14    4.28
  13   3 -11  119.95    5.20
  13   3 -11  122.69    9.25
  13  -3 -11  124.02    9.27
 -13  -3  11  117.78    9.39
  13   3 -10    1.62    1.22
  13  -3 -10    2.91    2.38
 -13  -3  10    3.05    2.50
  13   3 -10    1.51    2.63
  13   3  -9    3.50    1.27
  13  -3  -9    6.05    2.20
 -13  -3   9    2.85    2.26
  13   3  -9    5.79    1.28
  13   3  -8    0.67    1.97
 -13  -3   8    5.96    2.44
  13   3  -8    1.86    1.22
  13  -3  -8    1.86    1.73
  13   3  -7    1.91    2.09
 -13  -3   7    7.41    2.66
  13   3  -7    1.75    1.11
  13  -3  -7    6.81    2.20
  13   3  -6    0.77    1.07
  13   3  -6   -0.61    2.23
 -13  -3   6    2.88    2.01
  13   3  -5   40.08    4.73
 -13  -3   5   35.18    4.33
 -13  -3   4   41.46    4.50
 -13  -3   3  107.72    7.02
 -13  -3   2    6.55    2.17
  13  -3  -2    4.84    2.17
 -13  -3   2    3.78    2.04
 -13  -3   1   74.29    5.89
 -13  -3   1   74.35    5.60
  13  -3  -1   81.77    5.97
 -13  -3   0   98.84    6.93
 -13  -3   0   98.22    6.90
 -13  -3  -1   12.52    2.90
 -13  -3  -1   16.99    3.23
 -13  -3  -2  188.01   10.59
 -13  -3  -2  219.34   11.22
 -13  -3  -3   81.09    6.75
  13  -3   3   95.39    3.79
  13  -3   3   88.47    3.70
 -13  -3  -3  104.37    7.59
  13  -3   4   31.05    2.08
 -13   3  -4   29.18    3.92
 -13  -3  -4   32.31    2.14
  13  -3   4   30.71    1.99
 -13  -3  -4   39.34    4.78
 -13  -3  -4   28.26    4.34
 -13   3  -5   19.46    3.64
 -13  -3  -5   19.08    1.73
 -13  -3  -5   20.35    4.05
  13  -3   5   22.77    1.83
 -13  -3  -5   20.16    1.86
 -13  -3  -6    9.49    1.49
  13  -3   6    8.72    1.43
 -13  -3  -6   13.66    3.28
 -13   3  -6    8.90    2.96
 -13  -3  -6    9.61    1.45
 -13  -3  -7  234.37    7.90
 -13  -3  -7  200.15   12.41
  13  -3   7  218.82    7.66
 -13   3  -7  229.95   12.80
 -13  -3  -7  215.31    7.66
 -13  -3  -8   31.37    2.40
 -13  -3  -8   30.05    2.47
 -13  -3  -8   34.02    2.51
  13  -3   8   34.14    2.44
 -13   3  -8   32.60    4.82
 -13  -3  -8   21.64    4.26
  13  -3   9  101.64    4.55
 -13  -3  -9  105.50    4.65
 -13   3  -9   96.82    8.47
 -13  -3  -9  100.41    4.59
 -13  -3  -9   98.41    4.68
 -13  -3 -10  124.83    5.37
 -13  -3 -10  127.64    5.48
  13  -3  10  132.21    5.41
 -13  -3 -10  117.66    5.24
  13  -3  11   17.64    2.02
 -13  -3 -11   20.05    2.24
 -13  -3 -11   16.83    2.04
 -13  -3 -11   19.20    2.04
 -13  -3 -12    1.09    1.34
  13  -3  12    1.34    1.24
  13  -3  13  165.74    6.21
 -13  -3 -13  157.91    6.37
 -13  -3 -14   14.34    1.78
  13  -3  14   18.58    1.83
 -13   3 -14   15.25    1.82
 -13  -3 -15   71.25    3.58
 -13   3 -15   82.38    3.60
  13  -3  15   81.76    3.53
 -13   3 -16   29.70    1.94
 -13   3 -17    5.25    0.91
 -13   3 -17    4.56    0.93
  13   5 -17   12.01    1.24
  13   5 -17    9.88    1.24
  13   5 -16   11.82    1.44
  13   5 -16   12.18    1.39
  13   5 -16   12.27    1.49
  13   5 -15    7.17    1.26
 -13  -5  14    4.83    1.30
  13   5 -14    7.58    1.37
 -13  -5  13   15.33    1.82
  13   5 -13   19.79    1.96
 -13  -5  12    6.37    1.56
  13   5 -11   16.98    2.06
  13   5 -10   13.54    1.97
  13   5  -9    6.14    1.67
  13   5  -9    7.37    1.51
  13   5  -8   10.51    1.82
  13   5  -8    9.77    1.60
  13   5  -7  108.00    4.90
  13   5  -7  110.92    5.06
  13   5  -7  112.52    9.21
  13   5  -6    1.26    1.26
  13   5  -6    1.70    2.58
  13   5  -5    0.36    1.27
  13   5  -5   -0.82    2.51
  13   5  -4    1.61    2.04
  13   5  -4    0.35    1.21
  13  -5  -4    0.62    1.00
 -13  -5   3   32.76    5.07
  13  -5  -3   34.80    2.43
  13   5  -3   35.77    2.58
 -13  -5   2    8.18    3.32
  13  -5  -2    6.66    1.36
  13  -5  -2    7.05    1.39
  13   5  -2    7.04    1.55
  13  -5  -1    1.81    1.12
  13   5  -1   -0.88    1.17
  13  -5  -1    0.81    2.28
 -13  -5   0  125.13    9.62
  13  -5   0  126.84    9.54
  13  -5   0  126.03    5.13
 -13  -5  -1    1.66    2.62
  13  -5   1   -0.81    2.18
  13  -5   1   -0.32    1.09
 -13  -5  -2    1.67    2.24
  13  -5   2    1.64    2.40
  13  -5   2    1.93    1.18
 -13  -5  -3   -0.84    2.57
  13  -5   3   -0.33    1.10
 -13  -5  -4  109.51    9.15
  13  -5   4   92.91    8.79
  13  -5   4  110.66    4.75
 -13  -5  -5   31.70    2.50
  13  -5   5   30.69    2.39
 -13  -5  -6    1.92    1.22
  13  -5   6    2.12    1.14
  13  -5   7   32.66    2.41
 -13  -5  -7   38.32    2.70
  13  -5   8   10.38    1.58
 -13  -5  -8   14.13    1.86
 -13  -5  -8   16.89    1.95
  13  -5   9   -1.24    1.15
 -13  -5  -9    0.85    1.35
 -13  -5  -9    0.66    1.23
  13  -5  10   11.34    1.61
 -13  -5 -10    9.21    1.69
  13  -5  11    7.51    1.40
 -13  -5 -11    7.31    1.49
 -13  -5 -11    9.43    1.57
 -13  -5 -12   -0.39    1.07
  13  -5  12    1.50    1.01
  13  -5  13   63.19    2.93
  13  -5  14   25.99    1.65
  13   7 -12    1.63    0.81
 -13  -7  12    1.44    0.77
  13   7 -11    0.31    0.86
 -13  -7  11    1.68    0.89
  13   7 -10    8.68    1.26
 -13  -7  10    7.64    1.24
 -13  -7   9   25.30    1.92
  13   7  -9   21.88    1.89
 -13  -7   8    3.08    1.08
  13   7  -8    4.66    1.32
  13   7  -8    2.74    1.21
 -13  -7   7   51.82    2.85
  13   7  -7   50.42    2.99
  13   7  -7   51.94    2.99
  13   7  -6    1.08    1.20
  13   7  -6    1.78    1.26
  13   7  -5    5.18    1.38
  13   7  -5    2.34    1.37
  13   7  -4   12.28    1.70
  13   7  -4   10.58    1.71
  13   7  -3    0.69    1.26
  13   7  -2    3.12    1.45
  13   7  -1    4.47    1.39
  13   7   0   21.86    2.10
  13   7   1   16.70    1.93
 -13  -7  -1   14.36    1.74
  13   7   2    1.12    1.27
  13  -7   2    1.44    1.04
 -13  -7  -2    1.83    1.17
  13  -7   3    1.13    1.05
  13   7   3    1.67    1.22
 -13  -7  -3    0.29    1.13
 -13  -7  -3    0.15    1.13
  13  -7   4    1.36    1.06
 -13  -7  -4    0.85    1.10
 -13  -7  -4    1.32    1.12
  13  -7   5   -0.13    0.91
 -13  -7  -5   -0.98    1.09
 -13  -7  -5    0.67    1.05
 -13  -7  -6    1.04    1.03
 -13  -7  -6   -0.63    0.97
 -13  -7  -6   -0.60    1.08
 -13  -7  -7   35.36    2.19
 -13  -7  -7   37.60    2.16
 -13  -7  -8    1.72    0.87
 -13  -7  -8   -1.08    0.94
 -13  -7  -8    0.61    0.87
 -13  -7  -9    8.20    1.00
 -13  -7  -9    7.57    1.06
 -13  -7  -9    6.90    1.07
  14   0 -21    0.28    0.83
  14   0 -21   -0.62    0.91
  14   0 -20    5.98    1.23
  14   0 -20    7.19    1.35
  14   0 -19    0.26    1.01
  14   0 -19    0.48    1.32
  14   0 -19   -0.86    1.08
  14   0 -19    0.79    1.25
  14   0 -18   85.85    4.04
  14   0 -18   77.85    4.07
  14   0 -18   77.09    4.07
  14   0 -18   82.62    3.86
  14   0 -17    0.32    1.19
  14   0 -17   -1.72    1.56
  14   0 -17    0.52    1.36
  14   0 -17   -0.38    1.30
  14   0 -16   68.10    3.67
  14   0 -16   71.31    3.88
  14   0 -16   64.00    3.77
  14   0 -16   67.05    3.64
  14   0 -15   -0.35    1.26
  14   0 -15    0.96    1.35
  14   0 -15    1.91    1.35
  14   0 -15   -0.67    1.26
  14   0 -14    8.05    1.53
  14   0 -14    7.14    1.57
  14   0 -14    9.30    3.25
  14   0 -14    7.26    1.52
  14   0 -14    8.04    1.51
  14   0 -13    1.42    1.15
  14   0 -13   -1.74    2.08
  14   0 -13   -0.15    1.06
  14   0 -13    2.54    1.29
  14   0 -13    0.34    1.21
  14   0 -12  110.66    4.75
  14   0 -12  113.58    4.86
  14   0 -12  131.65    9.59
  14   0 -12  118.52    4.77
  14   0 -12  119.24    4.93
  14   0 -11   -0.13    1.09
  14   0 -11   -0.13    0.90
  14   0 -11   -0.29    1.03
  14   0 -11    0.56    1.07
  14   0 -11    1.20    2.16
  14   0 -11    0.73    2.04
  14   0 -11    0.26    1.02
  14   0 -10   67.53    3.25
  14   0 -10   65.78    5.72
  14   0 -10   65.00    6.24
  14   0 -10   63.42    3.09
  14   0 -10   61.21    3.26
  14   0 -10   65.83    3.13
  14   0 -10   67.28    3.12
  14   0 -10   69.65    3.23
  14   0  -9    0.51    1.79
  14   0  -9    1.18    2.24
  14   0  -8  623.60   21.77
  14   0  -8  585.86   22.08
 -14   0   7   -0.41    1.65
  14   0  -7   -0.49    1.93
 -14   0   6 2544.35   72.52
  14   0  -6 2625.32   73.46
 -14   0   5    2.17    1.65
  14   0  -5   -0.41    1.88
 -14   0   4  223.76    9.77
  14   0  -4  230.40   10.19
 -14   0   3    0.35    1.65
  14   0  -3    1.50    1.64
  14   0  -2   47.88    4.13
  14   0  -1   -0.74    1.77
 -14   0   0   56.46    4.58
  14   0   0   60.92    4.70
 -14   0   0   68.11    4.52
 -14   0  -1    0.35    1.55
 -14   0  -1    0.38    1.86
 -14   0  -2  665.56   22.87
 -14   0  -2  716.05   23.34
 -14   0  -3    0.43    1.52
 -14   0  -3    0.44    1.80
 -14   0  -4    7.22    2.27
 -14   0  -4    6.41    2.20
 -14   0  -5   -0.54    2.40
 -14   0  -5    0.53    1.90
 -14   0  -6  231.72   11.74
 -14   0  -6  212.22    7.26
 -14   0  -6  236.47   11.76
 -14   0  -7   -0.40    1.13
 -14   0  -7   -0.64    1.96
 -14   0  -7   -1.95    2.51
 -14   0  -8  146.62    5.64
 -14   0  -8  144.05    5.51
 -14   0  -8  149.11    9.91
 -14   0  -8  156.39   10.03
 -14   0  -9    0.64    1.16
 -14   0  -9    0.76    2.12
 -14   0  -9   -0.72    1.37
 -14   0  -9    0.77    2.70
 -14   0 -10   83.46    4.13
 -14   0 -10   83.57    4.05
 -14   0 -10   87.13    8.12
 -14   0 -10   80.69    7.78
 -14   0 -11   -1.68    1.46
 -14   0 -11   -0.84    2.57
 -14   0 -11   -3.54    3.08
 -14   0 -11   -0.54    1.24
 -14   0 -12    6.09    1.71
 -14   0 -12    8.24    1.66
 -14   0 -13   -1.22    1.54
 -14   0 -13   -0.37    1.41
 -14   0 -14   48.43    3.08
 -14   0 -14   50.87    3.21
 -14   0 -15   -0.93    1.36
 -14   0 -15   -1.15    1.24
  14   0  16   33.00    2.29
 -14   0 -16   32.06    2.32
 -14   0 -16   26.74    2.12
 -14   0 -16   27.04    2.18
  14   0  17    0.88    0.90
 -14   0 -17    0.35    0.93
 -14   0 -17   -0.11    0.88
  14   2 -20   23.25    1.71
  14   2 -19   -0.13    1.02
  14  -2 -19   -0.28    1.19
  14   2 -18    3.67    1.18
  14   2 -18    2.95    1.30
  14  -2 -18    4.08    1.50
  14   2 -17    5.05    1.48
  14   2 -17    7.46    1.52
  14  -2 -17    6.36    1.49
  14   2 -17    9.41    1.60
  14  -2 -17    4.86    1.54
  14   2 -16   14.02    1.87
  14  -2 -16   12.19    1.75
  14  -2 -16    9.72    1.69
  14   2 -16   13.77    1.77
  14   2 -16   11.62    1.82
  14  -2 -16    8.70    1.76
  14   2 -16   11.65    1.80
  14  -2 -15    3.40    1.46
  14   2 -15    2.60    1.34
  14   2 -15    3.14    1.38
  14  -2 -15    3.24    1.41
  14   2 -14   25.81    2.32
  14  -2 -14   25.73    2.36
  14   2 -14   26.69    2.31
  14   2 -13   44.22    2.74
 -14  -2  13   39.07    5.58
  14   2 -13   42.22    2.87
  14  -2 -13   36.92    2.70
  14   2 -12  130.20    5.31
 -14  -2  12  139.65    9.93
  14  -2 -12  140.47    9.88
  14  -2 -12  130.46    5.43
  14   2 -12  134.68    5.54
  14   2 -11    6.81    1.38
 -14  -2  11    7.40    3.00
  14  -2 -11    5.68    1.26
  14   2 -11    4.49    1.42
  14   2 -10    0.13    1.01
  14  -2 -10   -0.68    1.72
 -14  -2  10   -0.69    2.26
  14  -2 -10   -0.42    1.08
  14   2 -10    1.34    1.11
  14   2  -9    7.43    1.22
  14   2  -9    7.47    1.37
  14  -2  -9    9.71    1.44
  14   2  -9    6.62    2.55
 -14  -2   9   10.24    3.07
  14   2  -8    7.45    1.28
  14   2  -8    5.66    2.39
  14  -2  -8    6.92    2.54
 -14  -2   8    5.35    2.36
  14  -2  -8    3.58    1.11
  14  -2  -7    1.06    1.85
  14  -2  -7    2.52    1.95
  14   2  -7    0.53    2.02
  14  -2  -6   -1.47    2.02
 -14  -2   6    0.52    1.80
  14  -2  -6   -1.86    1.84
  14   2  -6    0.51    2.06
  14  -2  -5  139.71    8.02
  14  -2  -5  159.08    8.28
 -14  -2   5  144.85    8.38
  14  -2  -4  415.53   16.26
 -14  -2   4  451.25   17.06
  14  -2  -4  450.62   16.40
 -14  -2   3   96.71    6.50
  14  -2  -3  110.15    6.46
 -14  -2   2  444.57   17.05
  14  -2  -2  461.86   16.59
 -14  -2   2  464.08   16.81
 -14  -2   1   15.28    2.72
  14  -2  -1   15.77    2.64
 -14  -2   1   21.47    3.05
  14  -2   0   25.30    3.20
 -14  -2   0   31.11    3.56
 -14  -2  -1  189.70    9.56
 -14  -2  -1  197.38    9.80
  14  -2   1  198.87    9.45
  14  -2   2  408.88   16.10
 -14  -2  -2  423.33   17.09
 -14  -2  -2  432.44   16.90
 -14  -2  -2  434.83   16.56
 -14  -2  -3    4.75    2.28
 -14  -2  -3    3.92    2.07
 -14   2  -3   11.83    2.53
 -14  -2  -3    7.17    2.29
 -14  -2  -4   17.13    3.24
 -14  -2  -4   21.03    3.73
 -14  -2  -4   19.73    3.09
 -14   2  -4   19.46    3.39
  14  -2   5   15.02    1.51
 -14   2  -5   19.77    3.40
 -14  -2  -5   19.72    3.59
 -14  -2  -5   21.34    3.85
 -14  -2  -5   15.13    1.53
 -14  -2  -6   82.35    3.75
 -14  -2  -6   68.92    6.76
 -14   2  -6   76.77    6.70
 -14  -2  -6   85.35    7.16
  14  -2   6   84.18    3.68
 -14  -2  -7  123.55    4.99
 -14  -2  -7  121.04    4.84
 -14   2  -7  130.77    9.04
  14  -2   7  123.15    4.89
 -14  -2  -7  113.76    8.70
 -14   2  -8    0.76    2.02
  14  -2   8    0.59    1.10
 -14  -2  -8    0.88    1.14
 -14  -2  -8    0.79    1.14
 -14  -2  -9   54.13    3.21
  14  -2   9   53.14    3.06
 -14  -2  -9   51.74    3.04
 -14  -2 -10  274.23    9.49
  14  -2  10  280.94    9.32
 -14  -2 -10  294.13   15.58
 -14  -2 -10  267.54    9.30
 -14   2 -10  268.01   15.16
  14  -2  11  607.73   18.14
 -14  -2 -11  608.80   18.37
 -14  -2 -12    0.55    1.27
  14  -2  12    0.65    1.21
 -14  -2 -13    9.25    1.71
 -14   2 -13   10.17    1.75
  14  -2  13    5.88    1.41
 -14  -2 -14   32.43    2.48
  14  -2  14   30.26    2.26
 -14   2 -14   28.96    2.34
 -14  -2 -15    1.01    1.17
 -14   2 -15    1.49    1.20
  14  -2  15    1.16    1.07
 -14  -2 -16   10.32    1.41
 -14   2 -16   10.34    1.42
 -14  -2 -17    0.45    0.79
 -14   2 -17    0.27    0.84
  14   4 -18   24.66    1.76
  14   4 -18   24.56    1.82
  14   4 -17    1.00    1.11
  14   4 -17    0.13    0.99
  14   4 -17    1.12    1.16
  14   4 -16    6.49    1.38
  14   4 -15    6.52    1.44
  14   4 -14   14.03    1.88
  14   4 -13    7.90    1.65
  14   4 -12   28.68    2.45
  14   4 -12   21.69    2.21
  14   4 -11    3.85    1.38
  14   4 -11    4.14    1.37
  14   4 -10    9.84    1.68
  14   4 -10    8.59    1.60
  14   4 -10    9.69    3.42
  14   4  -9  134.99    5.72
  14   4  -9  140.26    5.73
  14   4  -9  132.15   10.14
 -14  -4   9  150.97   10.37
 -14  -4   8   21.44    4.27
  14   4  -8   17.86    1.92
  14   4  -8   20.55    4.14
 -14  -4   7   20.30    3.75
  14   4  -7   18.20    1.98
  14   4  -7   11.09    2.95
  14   4  -6   30.81    2.28
  14   4  -6   31.32    4.82
  14   4  -6   32.99    2.40
  14   4  -5   35.43    2.44
  14   4  -5   38.75    2.54
  14   4  -5   39.96    5.29
  14   4  -4   19.85    1.85
  14   4  -4   19.45    3.68
  14   4  -4   16.42    1.77
 -14  -4   3  268.27   13.57
  14   4  -3  259.53    8.69
  14  -4  -2   59.59    2.98
  14   4  -2   55.62    3.10
 -14  -4   1   39.21    5.02
  14   4  -1   36.55    2.49
  14  -4  -1   38.03    4.89
  14  -4  -1   36.28    2.29
  14   4  -1   35.74    2.44
  14   4   0   59.10    3.19
  14  -4   0   58.14    3.00
  14   4   0   53.22    3.04
 -14  -4  -1  137.03    9.37
  14  -4   1  121.31    4.95
  14   4   1  136.17    5.25
  14   4   1  124.89    5.15
  14   4   2  239.39    8.13
  14   4   2  232.61    8.07
  14  -4   2  224.25    7.87
  14   4   3   41.25    2.69
 -14  -4  -3   39.24    5.08
  14  -4   3   35.67    2.36
  14   4   3   36.59    2.58
 -14  -4  -4  153.04   10.53
  14   4   4  155.30    6.00
  14  -4   4  143.20    5.64
 -14  -4  -5    6.48    1.34
 -14  -4  -5    1.63    2.19
  14  -4   5    5.48    1.27
  14   4   5    4.94    1.47
  14  -4   5    3.98    1.20
 -14  -4  -6  155.72   10.92
  14  -4   6  150.97    5.77
  14   4   6  138.49    5.88
 -14  -4  -6  148.13    5.79
 -14   4  -7    7.41    3.20
  14  -4   7   11.23    1.65
 -14  -4  -7    5.16    2.92
 -14  -4  -7   11.11    1.67
  14  -4   8   46.30    2.97
 -14  -4  -8   52.93    3.17
 -14  -4  -8   50.98    3.08
 -14  -4  -9   31.70    2.49
 -14  -4  -9   27.46    2.44
 -14  -4 -10   11.80    1.74
 -14  -4 -10   12.99    1.82
  14  -4  10   13.46    1.81
  14  -4  11   22.17    2.04
 -14  -4 -11   16.68    1.98
 -14  -4 -11   18.42    2.03
 -14  -4 -12   11.51    1.66
  14  -4  12   13.99    1.70
  14   4  13    7.21    1.45
  14  -4  13    6.98    1.33
  14   4  14    7.10    1.31
  14  -4  14    6.73    1.22
  14   4  15    0.49    0.89
  14  -4  15   -0.82    0.85
  14   6 -15    5.96    1.03
 -14  -6  14   13.62    1.37
 -14  -6  13    5.00    1.17
 -14  -6  12    9.61    1.42
 -14  -6  11   30.43    2.32
  14   6 -11   32.65    2.32
  14   6 -10    1.19    1.27
  14   6 -10    0.80    1.13
 -14  -6  10   -0.16    1.11
  14   6  -9   -1.61    1.40
  14   6  -9    0.51    1.24
 -14  -6   9    0.51    1.19
  14   6  -8    4.25    1.50
  14   6  -8    3.74    1.37
 -14  -6   8    2.60    1.30
 -14  -6   7   83.39    4.28
  14   6  -7   92.33    4.53
 -14  -6   6   16.29    1.95
  14   6  -6   20.34    2.20
  14   6  -6   16.34    2.04
  14   6  -5   90.15    4.49
  14   6  -5   91.23    4.46
  14   6  -4    3.28    1.37
  14   6  -3   50.19    3.29
  14   6  -2    5.23    1.55
  14   6  -1   13.94    2.04
  14  -6   0   20.82    1.98
  14   6   0   22.19    2.25
  14  -6   1  162.74    6.35
  14   6   1  163.66    6.61
  14  -6   2  101.57    4.58
  14   6   2   97.47    4.75
  14  -6   3    8.55    1.54
  14   6   3   12.15    1.83
 -14  -6  -4    0.17    1.30
  14  -6   4    1.65    1.11
 -14  -6  -5   59.01    3.33
  14  -6   5   55.91    3.21
 -14  -6  -6   22.94    2.10
  14  -6   6   27.66    2.17
 -14  -6  -7   -0.46    1.25
 -14  -6  -7    1.90    1.20
  14  -6   7    0.14    0.95
 -14  -6  -8    0.69    1.19
 -14  -6  -8    1.00    1.14
 -14  -6  -8    3.48    1.19
  14  -6   8    1.40    0.94
 -14  -6  -9   -0.88    1.18
 -14  -6  -9    1.44    1.10
 -14  -6  -9    1.15    1.01
 -14  -6 -10   15.79    1.60
 -14  -6 -10   19.78    1.73
 -14  -6 -11    2.45    0.93
  14   8  -6    2.61    0.88
  14   8  -5    1.59    0.85
  14   8  -4   30.65    1.91
  14   8  -3   -0.21    0.92
 -14  -8   2   -0.56    0.75
  14   8  -2    0.11    0.87
  14   8  -1   -0.21    0.82
 -14  -8   0    7.95    1.08
  14   8   0    2.31    1.12
 -14  -8  -1   12.59    1.22
  14   8   1    2.65    1.11
 -14  -8  -2    0.18    0.72
 -14  -8  -3    8.33    0.98
 -14  -8  -3    9.20    1.12
  15  -1 -21    6.12    1.03
  15   1 -21    8.62    1.11
  15   1 -21    7.57    1.03
  15  -1 -21    8.82    1.06
  15   1 -21    8.06    1.01
  15  -1 -20    1.95    1.07
  15   1 -20    2.04    1.04
  15   1 -20    1.96    1.00
  15  -1 -20    3.50    1.05
  15   1 -20    3.05    0.99
  15  -1 -19   -0.15    1.27
  15  -1 -19    1.63    1.13
  15   1 -19   -0.59    1.23
  15  -1 -19   -0.80    1.04
  15   1 -19    1.86    1.11
  15   1 -19    0.40    1.09
  15  -1 -18   63.72    3.63
  15   1 -18   72.22    3.67
  15   1 -18   61.82    3.50
  15  -1 -18   67.68    3.63
  15   1 -18   65.86    3.46
  15  -1 -18   62.58    3.40
  15   1 -18   75.04    3.60
  15   1 -17   30.30    2.53
  15  -1 -17   32.00    2.62
  15  -1 -17   32.10    2.61
  15   1 -17   33.74    2.60
  15   1 -17   32.70    2.50
  15  -1 -17   31.34    2.46
  15   1 -17   31.45    2.44
  15  -1 -16  210.81    7.89
  15   1 -16  193.96    7.62
  15   1 -16  196.89    7.71
  15  -1 -16  210.92    7.82
  15   1 -16  213.74    7.68
  15   1 -16  217.88    7.69
  15  -1 -16  215.00    7.70
  15  -1 -15   69.17    3.99
  15  -1 -15   81.54    4.13
  15   1 -15   79.57    4.12
  15   1 -15   77.46    3.97
  15   1 -15   74.20    3.89
  15   1 -15   76.98    3.88
  15  -1 -15   78.45    3.94
  15   1 -14    9.56    1.70
  15  -1 -14   10.39    1.68
  15   1 -14    9.03    1.63
  15  -1 -14   11.27    3.27
  15   1 -14   12.07    3.85
  15  -1 -14   14.07    3.97
  15  -1 -14   10.15    1.85
  15  -1 -14   12.89    1.83
  15   1 -14    7.11    1.61
  15   1 -14   10.83    1.64
  15  -1 -13   39.94    5.58
  15   1 -13   29.00    5.00
  15   1 -13   33.68    2.51
  15  -1 -13   31.75    4.75
  15  -1 -13   30.63    2.51
  15   1 -13   29.48    2.46
  15  -1 -13   31.09    2.41
  15   1 -13   29.28    2.39
  15   1 -13   37.89    2.51
  15   1 -13   37.46    2.65
  15  -1 -13   34.20    2.57
  15  -1 -12   36.15    5.43
  15   1 -12   29.28    4.78
  15   1 -12   47.43    2.76
  15   1 -12   34.75    2.58
  15  -1 -12   35.15    4.79
  15  -1 -12   42.45    2.72
  15   1 -12   41.41    2.65
  15  -1 -12   35.71    2.56
  15  -1 -12   42.27    2.64
  15   1 -12   40.12    2.58
 -15  -1  11   11.99    3.09
  15  -1 -11    7.87    1.35
  15   1 -11   11.16    1.49
  15   1 -11    8.27    1.41
  15  -1 -11   12.33    3.07
  15   1 -11   10.23    1.45
  15  -1 -11    3.77    2.22
  15   1 -11   10.48    2.98
  15  -1 -11   12.37    1.61
  15  -1 -11    9.41    1.41
  15   1 -11    8.85    1.48
  15  -1 -10  143.78    5.48
  15  -1 -10  134.84    9.00
  15  -1 -10  161.83   10.08
  15   1 -10  145.80    9.58
  15   1 -10  137.22    5.49
  15  -1 -10  141.32    5.54
  15   1 -10  146.28    5.51
 -15  -1  10  142.45    9.14
  15  -1 -10  146.31    5.33
  15   1 -10  146.75    5.43
  15   1 -10  148.28    5.45
  15  -1 -10  146.28    5.46
  15  -1 -10  141.48    5.36
  15   1 -10  145.36    5.39
  15  -1  -9  119.64    4.53
  15  -1  -9  111.73    4.31
  15   1  -9  109.75    4.34
  15   1  -9  102.76    4.42
  15  -1  -9  114.05    4.53
  15   1  -9  108.94    4.43
 -15  -1   9  113.43    7.71
  15  -1  -9  120.54    8.06
  15   1  -9  113.31    4.36
  15  -1  -9  112.54    4.36
  15  -1  -9   88.26    7.25
  15   1  -9  101.52    7.68
  15  -1  -9  112.51    4.41
  15   1  -9  107.97    4.36
  15  -1  -8  269.83   12.90
  15   1  -8  277.93   12.96
 -15  -1   8  260.41   12.49
  15  -1  -8  279.51   12.89
  15   1  -8  256.46   12.02
  15  -1  -7  246.38   12.14
  15   1  -7  266.04   12.38
 -15  -1   7  263.00   12.18
  15  -1  -7  280.09   12.44
  15   1  -6  293.98   13.04
 -15  -1   6  284.72   12.85
  15  -1  -6  306.24   13.23
  15  -1  -5  123.71    7.23
  15   1  -5  114.40    6.96
 -15  -1   5   98.08    6.64
  15  -1  -4  124.89    7.36
  15   1  -4  133.98    7.46
 -15  -1   4  130.65    7.46
  15  -1  -3    6.66    2.32
  15   1  -3    8.61    2.18
 -15  -1   3   10.99    2.54
  15  -1  -2  235.96   10.85
  15   1  -2  268.18   11.19
 -15  -1   2  251.49   11.15
  15  -1  -1   35.13    3.72
  15   1  -1   36.59    3.91
 -15   1   1   26.14    3.15
 -15  -1   0   13.32    2.41
  15  -1   0   12.72    2.73
  15   1   0   12.11    2.45
 -15   1   0   18.43    2.74
 -15  -1  -1    2.03    1.78
  15  -1   1    2.21    1.90
  15   1   1   -0.44    1.95
 -15   1  -1    4.95    1.88
 -15  -1  -1    2.22    2.02
 -15  -1  -2  266.37   11.74
 -15  -1  -2  269.33   11.94
 -15   1  -2  251.23   11.35
 -15  -1  -3    7.39    2.21
 -15  -1  -3    6.84    2.40
 -15  -1  -3    8.27    2.54
 -15   1  -3    8.41    2.35
 -15  -1  -4  111.03    7.76
 -15   1  -4  116.69    7.68
 -15  -1  -4  121.78    7.93
 -15  -1  -4  136.84    8.20
 -15  -1  -4  117.30    7.70
 -15   1  -4  117.60    7.74
 -15   1  -5    0.12    0.94
 -15  -1  -5    0.83    0.95
 -15  -1  -5    0.58    1.69
 -15   1  -5    1.74    1.96
  15  -1   5    0.11    0.97
 -15   1  -5    2.87    2.06
  15   1   5    0.70    0.96
  15  -1   5    0.12    0.97
 -15  -1  -5    3.60    2.53
 -15   1  -6  106.75    4.30
 -15  -1  -6   96.69    4.22
 -15  -1  -6  104.49    7.71
 -15   1  -6  101.56    7.65
  15  -1   6  103.62    4.19
 -15  -1  -6  103.31    7.68
 -15   1  -6  106.53    7.83
 -15   1  -7    3.12    1.21
 -15  -1  -7    2.27    1.13
 -15  -1  -7    0.69    2.18
 -15   1  -7   -0.69    2.18
 -15  -1  -7    3.43    2.25
 -15  -1  -7    3.18    1.20
 -15   1  -7   -0.69    1.93
  15  -1   7    2.89    1.08
 -15   1  -8    4.61    1.18
 -15  -1  -8    5.37    1.28
 -15  -1  -8    1.49    2.36
 -15   1  -8    2.24    2.44
 -15  -1  -8    5.08    1.31
 -15   1  -8    5.24    2.53
  15  -1   8    4.89    1.28
 -15   1  -9   31.16    2.43
 -15  -1  -9   32.94    2.47
 -15  -1  -9   28.87    4.77
 -15   1  -9   33.74    4.92
 -15  -1  -9   33.29    2.46
  15  -1   9   31.47    2.33
 -15   1  -9   38.59    5.24
 -15  -1 -10   82.63    4.18
 -15  -1 -10   92.86    4.29
 -15   1 -10   83.98    4.20
 -15   1 -10   98.60    8.52
 -15  -1 -10   78.88    7.82
 -15   1 -10   81.56    7.97
 -15   1 -11   10.72    1.77
 -15  -1 -11    7.45    1.73
 -15   1 -11    7.73    1.63
 -15  -1 -11   10.84    1.85
 -15   1 -12   61.30    3.55
 -15  -1 -12   56.27    3.42
 -15   1 -12   57.06    3.40
 -15  -1 -12   55.59    3.45
 -15  -1 -13   79.95    4.16
 -15   1 -13   88.69    4.28
 -15   1 -13   80.30    3.99
 -15  -1 -13   78.10    4.08
 -15  -1 -13   80.03    4.13
 -15  -1 -14   13.60    1.80
 -15   1 -14   11.06    1.75
  15   1  14   11.41    1.70
  15  -1  14   10.53    1.68
 -15   1 -14   13.26    1.79
 -15  -1 -14   12.01    1.78
 -15  -1 -15    1.20    1.21
 -15   1 -15    0.30    1.10
  15  -1  15   -0.14    1.13
  15   1  15   -0.28    1.20
 -15   1 -15   -0.84    1.31
 -15  -1 -15    0.15    1.21
 -15  -1 -16    1.26    0.98
 -15   1 -16    0.76    1.01
  15  -1  16   -0.12    0.99
  15   1  16   -0.12    0.98
 -15   1 -16    1.19    1.08
 -15  -1 -16   -0.25    1.09
 -15   1 -17    4.01    0.97
 -15  -1 -17    6.09    1.09
 -15  -1 -17    3.26    0.99
 -15   1 -17    4.15    1.04
  15   1  17    3.94    0.99
  15  -1  17    4.55    1.02
  15   3 -19   19.08    1.56
  15   3 -19   23.57    1.74
  15   3 -19   22.21    1.63
  15   3 -18   -0.12    1.11
  15   3 -18    1.22    0.97
  15   3 -18   -0.86    1.14
  15   3 -18    0.13    1.03
  15   3 -17    3.80    1.29
  15   3 -17    2.66    1.22
  15   3 -17    4.02    1.37
  15   3 -17    5.19    1.24
  15   3 -16   27.79    2.33
  15   3 -16   28.56    2.39
  15   3 -16   30.05    2.32
  15   3 -15   12.26    1.80
  15   3 -15   10.95    1.58
  15   3 -14    6.49    1.59
  15   3 -14   10.62    1.61
  15   3 -13   18.45    2.12
  15  -3 -12    7.64    3.37
 -15  -3  12    9.62    3.31
  15   3 -12   10.60    1.78
  15  -3 -11   21.84    4.20
  15   3 -11   17.17    3.83
 -15  -3  11   22.66    4.41
  15   3 -11   24.36    2.23
  15   3 -10  134.05    9.62
 -15  -3  10  135.59    9.79
  15  -3 -10  124.84    9.30
  15   3 -10  123.10    5.31
  15  -3  -9   59.04    6.08
 -15  -3   9   45.93    5.61
  15   3  -9   56.99    6.17
  15   3  -9   53.07    3.11
  15   3  -8  268.68   14.06
 -15  -3   8  276.55   14.13
  15  -3  -8  275.89   13.94
  15   3  -8  272.75    9.14
 -15  -3   7    2.00    2.04
  15   3  -7    6.86    2.84
  15   3  -7    2.05    1.16
 -15  -3   6   -1.26    2.50
  15   3  -6    0.14    1.06
  15   3  -6   -0.66    2.23
  15   3  -5   84.88    3.81
 -15  -3   5   85.07    6.72
  15   3  -4  217.95    7.47
 -15  -3   4  237.69   11.83
 -15  -3   3  102.95    7.35
 -15  -3   3  118.66    7.82
  15   3  -3  117.64    4.61
  15   3  -3  114.06    4.60
 -15  -3   2  390.81   16.13
 -15  -3   2  388.91   16.01
  15   3  -2  372.42   11.51
  15   3  -2  371.72   11.48
  15   3  -1   38.79    2.41
 -15  -3   1   39.56    4.71
 -15  -3   1   36.13    4.49
  15   3  -1   39.93    2.49
  15   3   0    5.11    1.36
  15  -3   0    3.36    1.07
  15   3   0    5.87    1.21
 -15  -3   0    5.77    2.44
 -15  -3   0    6.40    2.26
  15   3   1   23.39    2.02
  15   3   1   24.50    1.96
  15  -3   1   25.35    1.84
 -15  -3  -1   24.98    3.97
  15  -3   2   15.52    1.51
  15   3   2   16.22    1.74
  15   3   2   17.08    1.83
 -15  -3  -2   18.23    3.43
 -15  -3  -2   10.33    2.81
 -15  -3  -3    3.98    2.31
 -15  -3  -3    1.37    2.47
  15   3   3    3.33    1.30
  15  -3   3    3.07    0.98
  15  -3   3    0.99    1.01
 -15  -3  -4    0.71    2.31
 -15  -3  -4   -0.73    2.23
  15  -3   4    0.93    1.05
 -15  -3  -5   30.56    4.69
  15  -3   5   30.10    2.18
 -15   3  -5   25.72    4.15
 -15  -3  -5   27.83    2.20
  15  -3   6  310.69   10.43
 -15   3  -6  329.79   16.04
 -15  -3  -6  328.07   16.53
 -15  -3  -6  346.53   10.74
 -15  -3  -7   85.40    4.22
 -15   3  -7   88.03    7.86
  15  -3   7   89.47    4.16
 -15  -3  -7   90.63    4.14
 -15  -3  -7   89.76    8.20
  15  -3   8   30.17    2.37
 -15   3  -8   34.14    5.08
 -15  -3  -8   28.64    2.34
 -15  -3  -8   27.83    2.45
  15  -3   9   19.27    2.02
 -15  -3  -9   22.35    2.10
 -15  -3  -9   16.61    2.04
  15  -3  10    7.23    1.50
 -15  -3 -10    5.87    1.52
 -15  -3 -10    6.67    1.58
  15  -3  11   13.17    1.77
 -15  -3 -11   11.72    1.83
  15  -3  12   40.08    2.71
 -15  -3 -12   41.89    2.89
  15  -3  13   40.02    2.63
 -15  -3 -13   40.81    2.75
  15  -3  14   86.58    3.77
 -15  -3 -14   84.32    3.94
  15  -3  15    5.37    1.10
  15   3  16    0.68    0.84
  15   5 -17   17.63    1.42
  15   5 -17   19.74    1.46
  15   5 -17   15.59    1.31
  15   5 -16    1.65    1.01
  15   5 -16    1.50    0.96
  15   5 -16    1.37    0.96
  15   5 -15   25.40    1.95
  15   5 -15   21.60    1.83
  15   5 -14    1.33    1.19
  15   5 -14    2.96    1.14
 -15  -5  14    0.55    1.06
  15   5 -13   17.34    1.80
  15   5 -13   16.07    1.84
 -15  -5  13   14.04    1.76
  15   5 -12    2.23    1.23
  15   5 -12    2.14    1.32
  15   5 -11   23.99    2.25
  15   5 -11   18.67    2.01
  15   5 -10  127.41    5.55
  15   5 -10  129.71    5.47
  15   5  -9  148.09    6.18
  15   5  -9  149.51    6.04
  15   5  -8   72.22    3.75
  15   5  -8   63.47    3.79
  15   5  -7   28.21    2.41
  15   5  -7   25.96    2.45
  15   5  -6   14.55    1.83
 -15  -5   5  111.55    9.27
  15   5  -5  118.72    9.48
  15   5  -5  109.88    4.97
 -15  -5   4   71.83    7.41
  15   5  -4   80.81    7.76
  15   5  -4   68.74    3.77
 -15  -5   3    5.92    2.78
  15   5  -3    7.53    3.32
  15   5  -3    9.47    1.74
 -15  -5   2   28.84    4.83
  15   5  -2   33.50    2.62
  15   5  -1   23.95    2.27
 -15  -5   1   31.56    4.99
  15  -5  -1   26.04    2.15
 -15  -5   0    4.29    2.61
  15  -5   0    0.16    1.06
 -15  -5  -1   20.70    4.42
  15  -5   1   24.81    2.16
 -15  -5  -2    6.09    2.95
  15  -5   2    8.81    1.52
  15  -5   3   51.86    3.10
 -15  -5  -4    2.34    1.27
  15  -5   4    1.67    1.13
 -15  -5  -5  436.98   13.79
  15  -5   5  449.77   13.81
 -15  -5  -6  208.98    7.70
  15  -5   6  217.08    7.65
 -15  -5  -7   11.88    1.78
  15  -5   8   31.28    2.35
 -15  -5  -8   35.74    2.60
  15  -5   9   21.12    1.93
 -15  -5  -9   19.64    2.01
 -15  -5  -9   17.56    1.97
  15  -5  10    1.51    1.12
 -15  -5 -10   -0.14    1.13
 -15  -5 -10    2.95    1.26
  15  -5  11   -0.75    1.09
 -15  -5 -11   -0.63    1.03
 -15  -5 -11    0.53    1.09
  15  -5  12    1.64    1.02
  15  -5  13   29.08    1.79
 -15  -7  11   -0.48    0.81
 -15  -7  10   -0.53    0.89
  15   7 -10   -0.86    0.90
 -15  -7   9   -0.35    0.93
  15   7  -9   -0.61    0.94
 -15  -7   8    2.80    1.03
  15   7  -8    4.32    1.19
  15   7  -8    4.92    1.17
  15   7  -7    1.14    1.13
  15   7  -7    1.29    1.07
  15   7  -6    2.95    1.31
  15   7  -6    1.66    1.21
  15   7  -5    9.31    1.51
  15   7  -5    7.21    1.49
  15   7  -4   32.03    2.45
  15   7  -4   29.82    2.28
  15   7  -3    2.45    1.24
  15   7  -2   23.17    2.16
  15   7  -1    5.89    1.42
  15   7   0   29.46    2.34
  15   7   1   11.91    1.74
 -15  -7  -1   10.16    1.43
 -15  -7  -2   20.15    1.89
 -15  -7  -2   22.35    1.92
  15   7   2   25.91    2.14
 -15  -7  -3   14.47    1.63
 -15  -7  -3   14.58    1.59
  15   7   3   14.70    1.70
 -15  -7  -4    1.73    0.99
 -15  -7  -4    1.13    1.01
  15   7   4    0.80    1.05
 -15  -7  -5   11.76    1.44
 -15  -7  -5   13.49    1.51
 -15  -7  -6    2.06    0.95
 -15  -7  -6    2.29    0.99
 -15  -7  -7    5.15    1.02
 -15  -7  -7    5.66    1.06
 -15  -7  -8   18.85    1.42
 -15  -7  -8   19.71    1.41
  16   0 -21    0.67    0.89
  16   0 -21   -0.09    0.78
  16   0 -20   15.77    1.63
  16   0 -20   12.51    1.45
  16   0 -19    1.37    0.98
  16   0 -19   -0.60    1.22
  16   0 -19   -0.91    1.22
  16   0 -19    1.09    1.12
  16   0 -18   -0.58    1.08
  16   0 -18    0.17    1.29
  16   0 -18   -0.52    1.29
  16   0 -18   -0.16    1.23
  16   0 -17   -0.16    1.21
  16   0 -17   -0.93    1.34
  16   0 -17   -0.51    1.32
  16   0 -17    0.56    1.34
  16   0 -16   24.75    2.39
  16   0 -16   23.28    2.14
  16   0 -16   16.55    1.96
  16   0 -16   17.95    2.14
  16   0 -15    0.35    1.24
  16   0 -15    0.34    1.16
  16   0 -15   -1.15    1.44
  16   0 -15    1.16    1.22
  16   0 -14  135.76    5.67
  16   0 -14  140.57    5.61
  16   0 -14  133.85    5.50
  16   0 -14  128.65    5.64
  16   0 -13   -0.87    1.21
  16   0 -13   -0.90    2.41
  16   0 -13    0.16    1.11
  16   0 -13   -0.32    1.15
  16   0 -13    0.18    1.17
  16   0 -12   44.81    2.78
  16   0 -12   48.01    2.87
  16   0 -12   52.41    3.00
  16   0 -12   56.35    6.52
  16   0 -12   47.80    2.84
  16   0 -12   45.79    2.91
  16   0 -11    0.94    1.18
  16   0 -11    0.41    1.16
  16   0 -11    0.29    1.15
  16   0 -11    0.30    1.07
  16   0 -11   -0.77    1.85
  16   0 -11   -0.98    1.17
  16   0 -11    0.75    1.05
  16   0 -11    2.62    2.14
  16   0 -10  223.13    7.44
  16   0 -10  229.77    7.61
  16   0 -10  224.84   11.80
  16   0 -10  205.62    7.56
  16   0 -10  220.06   12.39
  16   0 -10  213.17    7.44
  16   0 -10  228.20    7.49
  16   0 -10  211.04    7.35
  16   0  -9    0.12    0.92
  16   0  -9   -0.12    1.08
  16   0  -9   -3.24    2.63
  16   0  -9   -0.64    0.97
  16   0  -9   -1.15    1.61
  16   0  -9    1.00    0.97
  16   0  -9   -0.48    0.96
  16   0  -9    0.40    1.00
  16   0  -8    0.12    0.94
  16   0  -8   -0.71    0.96
  16   0  -8   -1.19    1.88
  16   0  -8    1.07    1.93
  16   0  -7    3.29    1.97
 -16   0   6   19.26    3.10
  16   0  -6   25.00    3.55
 -16   0   5   -0.42    1.64
  16   0  -5    0.48    1.72
 -16   0   4   26.12    3.37
  16   0  -4   32.96    3.83
 -16   0   3    1.65    1.64
  16   0  -3    0.45    1.69
  16   0  -2  223.56   10.46
  16   0  -1   -0.89    1.99
 -16   0   1   -1.26    1.59
  16   0   0  306.76   13.32
 -16   0   0  328.79   13.37
 -16   0  -1    0.46    1.97
  16   0   1   -0.47    1.88
 -16   0  -1    0.83    1.45
 -16   0  -2    1.38    1.65
 -16   0  -2   -0.49    1.93
 -16   0  -3    0.50    1.65
 -16   0  -4  159.57    9.19
 -16   0  -4  143.49    8.87
 -16   0  -4  133.61    8.43
 -16   0  -5    0.38    0.98
 -16   0  -5    0.61    1.92
  16   0   5   -0.25    1.00
 -16   0  -5    0.62    1.88
 -16   0  -6    2.89    1.18
 -16   0  -6    0.66    2.17
 -16   0  -6    2.01    2.33
 -16   0  -7    1.34    1.07
 -16   0  -7   -0.72    2.01
 -16   0  -7    1.45    2.30
 -16   0  -8   75.80    3.82
 -16   0  -8   73.48    7.06
 -16   0  -9   -0.83    2.34
 -16   0  -9   -0.82    2.31
 -16   0  -9    1.54    1.26
 -16   0 -10    7.41    1.56
 -16   0 -10    5.32    2.81
 -16   0 -10    4.30    2.83
 -16   0 -10   10.53    1.71
 -16   0 -11    0.84    1.38
 -16   0 -11    0.19    1.43
 -16   0 -12  257.22    8.82
 -16   0 -12  243.86    8.91
  16   0  13   -0.52    1.28
 -16   0 -13   -1.16    1.45
 -16   0 -13    0.18    1.24
 -16   0 -14  226.32    8.05
  16   0  14  228.42    7.94
 -16   0 -14  220.76    7.87
  16   0  15    0.42    1.06
 -16   0 -15    0.15    1.16
 -16   0 -15    1.71    1.16
  16   0  16   -0.23    1.02
 -16   0 -16    0.62    1.01
 -16   0 -16    0.12    0.98
  16   0  17    0.45    0.80
 -16   0 -17   -0.54    0.93
 -16   0 -17   -0.10    0.76
  16   2 -20    1.62    0.89
  16   2 -19   12.27    1.41
  16  -2 -19    9.43    1.47
  16  -2 -18   21.84    2.14
  16   2 -18   21.89    2.00
  16  -2 -17   56.22    3.32
  16  -2 -17   63.36    3.59
  16   2 -17   65.30    3.39
  16   2 -17   65.63    3.44
  16   2 -17   66.02    3.39
  16  -2 -16    9.85    1.63
  16   2 -16    8.85    1.68
  16  -2 -16    9.36    1.58
  16   2 -16    9.20    1.57
  16  -2 -16    9.19    1.69
  16   2 -16    8.56    1.66
  16   2 -15  253.19    8.90
  16  -2 -15  275.49    9.30
  16  -2 -15  251.43    8.97
  16  -2 -15  248.70    8.76
  16   2 -15  270.74    9.04
  16   2 -15  255.81    8.91
  16  -2 -14   68.92    3.71
  16   2 -14   65.04    3.61
  16  -2 -14   70.38    3.86
  16   2 -14   72.41    3.79
  16   2 -14   63.78    3.74
  16   2 -13   16.66    1.97
  16  -2 -13   19.55    3.96
  16  -2 -13   15.53    1.98
  16   2 -13   19.75    2.11
 -16  -2  13   14.40    3.75
  16   2 -12   94.12    4.27
  16   2 -12   92.55    4.45
 -16  -2  12   90.47    8.01
  16  -2 -12   89.59    8.06
  16  -2 -12   91.82    4.35
  16   2 -11  155.95    6.04
  16   2 -11  163.05    6.33
  16  -2 -11  166.52   10.77
  16  -2 -11  163.16    6.23
  16   2 -10  236.72    7.96
  16  -2 -10  237.24    8.08
  16   2 -10  230.03    8.14
 -16  -2  10  239.68   13.20
  16  -2 -10  242.27   13.12
  16   2  -9    0.91    1.02
  16  -2  -9    2.39    1.18
  16   2  -9    0.74    1.01
 -16  -2   9    4.12    2.25
  16   2  -8   25.05    2.00
  16  -2  -8   20.85    1.82
  16  -2  -8   17.62    3.37
 -16  -2   8   23.26    3.90
  16   2  -8   17.08    3.27
  16  -2  -7   44.49    5.00
  16   2  -7   59.75    2.99
  16  -2  -7   59.10    2.94
  16   2  -7   59.61    5.59
 -16  -2   7   54.72    5.43
  16  -2  -6    1.63    0.95
  16  -2  -6    2.11    2.00
  16   2  -6    0.87    1.02
  16  -2  -6    2.73    1.73
 -16  -2   6    1.15    1.76
  16  -2  -5    2.49    1.73
  16  -2  -5    3.58    1.98
 -16  -2   5    0.55    2.02
  16  -2  -4  264.78   12.06
  16  -2  -4  259.49   12.14
 -16  -2   4  276.18   12.70
  16  -2  -3  201.20   10.02
 -16  -2   3  211.83   10.73
  16  -2  -2  473.80   17.84
 -16  -2   2  475.90   18.40
  16  -2  -1   68.89    5.39
 -16  -2   1   70.10    5.43
  16  -2   0   41.42    4.28
 -16  -2   0   48.23    4.67
  16  -2   1   72.96    5.72
 -16  -2  -1   57.78    5.48
  16   2   2   14.91    1.58
  16  -2   2   16.45    3.16
 -16  -2  -2   16.97    3.34
 -16  -2  -2   11.66    2.68
 -16  -2  -2   12.34    2.75
  16  -2   3    9.28    2.62
 -16  -2  -3   13.39    3.03
 -16  -2  -3   10.74    2.99
 -16  -2  -3    9.62    3.12
  16  -2   3    9.62    1.28
 -16  -2  -4    2.35    1.99
 -16   2  -4    1.17    2.10
  16  -2   4    3.41    1.14
 -16  -2  -4    5.12    2.42
 -16  -2  -4    4.77    2.44
 -16   2  -5    1.29    1.96
  16  -2   5    2.96    1.13
 -16  -2  -5    2.06    2.01
 -16  -2  -5    1.45    2.21
 -16  -2  -6   34.75    2.38
 -16   2  -6   36.48    4.79
  16  -2   6   34.21    2.42
 -16  -2  -6   36.89    4.95
 -16  -2  -6   32.39    4.92
 -16   2  -7   56.92    6.18
 -16  -2  -7   55.70    3.17
  16  -2   7   53.14    3.04
 -16   2  -8   22.74    4.40
  16  -2   8   26.69    2.20
 -16  -2  -8   29.29    2.37
 -16  -2  -9   66.50    3.70
 -16   2  -9   77.01    7.83
  16  -2   9   67.16    3.56
 -16  -2  -9   72.92    3.63
  16  -2   9   70.31    3.64
  16  -2  10   41.79    2.85
 -16  -2 -10   41.02    2.91
  16  -2  10   46.29    2.88
  16  -2  11    9.37    1.55
  16  -2  11    7.44    1.52
 -16  -2 -11   11.57    1.81
  16  -2  12    2.71    1.23
  16  -2  12    6.79    1.41
 -16  -2 -12    4.48    1.47
 -16  -2 -13    0.84    1.25
  16  -2  13    1.04    1.11
  16  -2  14   81.61    3.60
 -16   2 -14   75.66    3.56
 -16   2 -15   31.19    2.10
 -16  -2 -15   28.11    2.11
 -16   2 -16   27.91    1.83
 -16  -2 -16   25.56    1.79
  16   4 -18   32.35    1.91
  16   4 -18   30.41    1.87
  16   4 -18   26.01    1.79
  16   4 -17    3.73    1.20
  16   4 -17    2.07    1.15
  16   4 -17    3.36    1.09
  16   4 -16    3.12    1.32
  16   4 -16    3.37    1.22
  16   4 -15   13.67    1.85
  16   4 -15   16.95    1.82
  16   4 -14    6.25    1.49
  16   4 -14    4.74    1.58
  16   4 -13   67.10    3.73
  16   4 -12   76.36    4.09
  16   4 -11  145.91    6.15
  16   4 -11  166.91    6.46
  16   4 -10   28.10    2.38
  16   4 -10   24.85    2.37
  16   4  -9    8.81    3.16
  16   4  -9    7.26    1.63
  16   4  -9   12.21    1.74
  16   4  -8   70.76    3.75
  16   4  -8   58.40    6.78
 -16  -4   8   76.40    7.45
  16   4  -7   26.77    4.67
 -16  -4   7   19.20    3.88
  16   4  -7   19.80    2.03
  16   4  -6   95.36    8.37
 -16  -4   6  101.43    8.12
  16   4  -6   98.09    4.49
  16   4  -5   83.60    7.70
  16   4  -5   78.07    3.90
  16   4  -5   83.47    3.93
 -16  -4   4   13.64    3.17
  16   4  -4   14.84    3.51
  16   4  -4   10.82    1.63
  16   4  -4   10.92    1.56
 -16  -4   3   17.29    3.48
  16   4  -3   20.44    2.00
  16   4  -2    6.83    1.46
 -16  -4   2    4.36    2.22
  16   4  -1   67.48    3.63
 -16  -4   1   78.91    7.13
  16   4  -1   72.20    3.64
 -16  -4   0   89.25    7.80
  16   4   0   85.15    4.05
  16   4   0   87.27    4.14
  16  -4   0   83.03    3.90
 -16  -4  -1    5.36    2.67
  16   4   1    4.37    1.53
  16  -4   1    4.00    1.21
  16   4   1    4.91    1.49
 -16  -4  -2    2.36    2.00
  16   4   2    2.63    1.58
  16  -4   2    5.56    1.26
  16   4   2    3.85    1.38
  16  -4   3    4.71    1.19
  16   4   3    4.30    1.35
  16   4   3    5.16    1.61
  16   4   4   72.00    3.88
  16  -4   4   77.88    3.73
  16   4   4   71.91    3.85
 -16  -4  -5   43.30    5.78
  16   4   5   47.24    3.06
 -16  -4  -5   40.38    2.66
  16   4   5   43.95    3.02
  16  -4   5   45.89    2.79
  16  -4   5   42.65    2.70
 -16  -4  -6    4.25    1.37
  16  -4   6    5.03    1.34
  16   4   6    4.82    1.50
  16  -4   7   93.74    4.41
  16   4   7  101.30    4.80
 -16  -4  -7   98.04    4.49
  16  -4   8    3.88    1.38
  16   4   8    3.01    1.41
 -16  -4  -8    3.05    1.31
  16   4   9   89.12    4.42
  16  -4   9   79.95    4.01
 -16  -4  -9   80.92    4.07
  16  -4  10   98.94    4.48
  16   4  10  100.52    4.74
 -16  -4 -10  100.24    4.55
  16   4  11   22.59    2.27
  16  -4  11   27.59    2.17
  16  -4  12    5.44    1.35
  16   4  12    3.56    1.28
  16   4  13   21.72    1.89
  16  -4  13   20.55    1.75
  16  -4  14    8.81    1.20
  16   4  14    6.87    1.19
 -16  -6  14   11.60    1.21
 -16  -6  13   -1.36    1.00
 -16  -6  12   72.00    3.40
  16   6 -11   14.60    1.69
 -16  -6  11   14.56    1.69
  16   6 -10    4.68    1.44
 -16  -6  10    3.09    1.25
 -16  -6   9   20.54    2.01
  16   6  -9   17.83    2.00
  16   6  -9   23.73    2.08
 -16  -6   8   44.72    2.93
  16   6  -8   49.75    3.02
  16   6  -8   45.92    3.05
  16   6  -7    2.57    1.40
  16   6  -7    3.87    1.39
 -16  -6   7    2.50    1.16
 -16  -6   6   74.39    3.74
  16   6  -6   65.08    3.76
  16   6  -6   65.35    3.69
  16   6  -5  221.59    8.21
  16   6  -5  227.94    8.31
  16   6  -4    9.82    1.73
  16   6  -3   27.04    2.44
  16   6  -2    5.93    1.62
  16   6  -1  116.60    5.26
  16   6   0    7.44    1.68
  16   6   1   63.47    3.71
  16   6   2    3.36    1.43
  16   6   3   17.73    2.11
 -16  -6  -3   16.62    1.84
 -16  -6  -4    1.87    1.23
 -16  -6  -5    3.65    1.24
 -16  -6  -6   22.30    2.04
 -16  -6  -7    3.29    1.23
 -16  -6  -8    6.43    1.28
 -16  -6  -8    5.86    1.27
 -16  -6  -9    1.69    0.94
 -16  -6  -9    3.02    0.96
 -16  -6 -10    6.88    1.17
  16   8  -4   13.45    1.24
  16   8  -3    3.50    0.92
  16   8  -2    2.86    0.90
 -16  -8   2    2.55    0.76
  16   8  -1    0.09    0.78
 -16  -8   0    0.07    0.65
  16   8   0    0.09    0.70
  17  -1 -20   14.42    1.55
  17   1 -20   11.53    1.42
  17   1 -20   14.94    1.42
  17   1 -20   16.46    1.47
  17  -1 -20   14.91    1.41
  17  -1 -19    4.49    1.34
  17  -1 -19    0.84    1.12
  17   1 -19    0.96    1.09
  17   1 -19    1.38    0.98
  17  -1 -19    2.38    1.07
  17   1 -19    1.25    1.01
  17  -1 -18    6.88    1.57
  17  -1 -18    7.43    1.53
  17   1 -18    6.07    1.39
  17  -1 -18    4.51    1.28
  17   1 -18    6.53    1.42
  17   1 -18    5.57    1.31
  17  -1 -17   74.59    3.76
  17   1 -17   76.57    3.76
  17   1 -17   71.56    3.70
  17  -1 -17   66.97    3.84
  17  -1 -17   69.41    3.81
  17   1 -17   77.56    3.92
  17  -1 -16    1.54    1.42
  17  -1 -16    1.69    1.40
  17   1 -16    0.37    1.34
  17  -1 -16    0.34    1.27
  17   1 -16    0.17    1.15
  17   1 -16    1.91    1.39
  17   1 -16    1.71    1.33
  17   1 -15  107.59    4.82
  17  -1 -15  100.85    4.92
  17   1 -15   98.10    4.82
  17  -1 -15  103.19    4.90
  17   1 -15  114.81    4.90
  17   1 -15  104.26    4.72
  17  -1 -15  109.15    4.82
  17  -1 -14   22.15    2.30
  17  -1 -14   23.13    2.23
  17   1 -14   22.03    2.17
  17  -1 -14   22.38    2.22
  17   1 -14   25.74    2.30
  17   1 -14   23.87    2.21
  17   1 -14   20.90    2.13
  17   1 -13   76.58    3.94
  17  -1 -13   93.01    7.98
  17  -1 -13   80.68    4.05
  17   1 -13   76.01    3.84
  17  -1 -13   72.45    7.96
  17   1 -13   64.61    7.28
  17  -1 -13   76.75    3.98
  17   1 -13   68.65    3.82
  17  -1 -13   77.29    3.82
  17   1 -13   77.32    3.84
  17   1 -13   77.57    3.88
  17  -1 -12    8.79    1.57
  17   1 -12   10.70    1.59
  17   1 -12    8.53    1.61
  17  -1 -12    8.54    2.94
  17  -1 -12    6.54    1.54
  17  -1 -12    9.67    1.56
  17   1 -12    7.31    1.46
  17  -1 -12    4.32    3.11
  17   1 -12   11.12    3.47
  17   1 -12   10.07    1.68
  17  -1 -12    8.79    1.51
  17   1 -12    9.41    1.57
  17  -1 -11    9.11    1.61
  17   1 -11   14.18    1.79
  17  -1 -11    9.65    3.34
  17   1 -11   11.93    3.37
  17  -1 -11    8.47    1.44
  17   1 -11   10.31    1.53
  17  -1 -11    9.63    1.54
  17   1 -11   12.17    1.61
  17  -1 -11   11.52    1.64
  17   1 -11   12.07    1.60
  17  -1 -11    9.77    1.55
  17   1 -11    8.42    1.48
  17  -1 -11   13.29    3.19
  17   1 -10   -0.75    1.09
  17  -1 -10    0.30    1.05
  17   1 -10   -0.72    1.07
  17  -1 -10    0.15    1.10
  17  -1 -10    0.69    2.42
 -17  -1  10    0.66    2.17
  17  -1 -10   -0.58    1.08
  17   1 -10    0.29    1.01
  17   1 -10    1.12    1.15
  17  -1 -10   -0.83    1.18
  17   1 -10    0.14    1.06
  17  -1 -10    0.74    1.99
  17   1 -10   -1.47    2.56
  17  -1 -10   -0.40    1.07
  17   1 -10    1.26    1.08
  17  -1  -9  106.72    4.32
  17   1  -9  105.55    4.36
  17   1  -9  114.68    4.46
  17  -1  -9  107.22    4.41
 -17  -1   9  108.19    7.88
  17  -1  -9  112.29    8.18
  17   1  -9  106.55    4.34
  17  -1  -9  100.78    4.29
  17   1  -9  105.95    4.41
  17  -1  -9  100.89    4.26
  17  -1  -9   99.42    7.92
  17   1  -9  106.44    8.15
  17   1  -9  107.23    4.47
  17  -1  -9  105.64    4.47
  17  -1  -9  104.83    4.43
  17  -1  -8  456.58   12.76
  17   1  -8  450.08   12.81
  17   1  -8  464.69   12.88
  17  -1  -8  461.36   12.88
 -17  -1   8  484.08   18.36
  17  -1  -8  464.90   18.43
  17   1  -8  465.04   12.97
  17  -1  -8  483.52   13.06
  17  -1  -8  471.32   18.74
  17   1  -8  455.64   18.42
  17  -1  -8  463.53   12.90
  17  -1  -8  453.29   12.81
  17  -1  -8  454.39   12.80
  17   1  -8  447.85   12.76
  17  -1  -7  299.77    9.37
  17   1  -7  303.79    9.38
  17   1  -7  295.52    9.35
  17  -1  -7  318.78   14.30
  17   1  -7  319.44   14.22
  17  -1  -7  298.44    9.46
  17   1  -7  292.28    9.41
  17  -1  -7  313.99   14.16
 -17  -1   7  308.24   13.85
  17  -1  -7  298.73    9.41
 -17  -1   6   12.77    2.93
  17  -1  -6    7.18    2.62
  17   1  -6   17.99    3.17
 -17  -1   5  359.09   15.22
  17  -1  -5  355.45   15.21
  17   1  -5  389.27   15.59
 -17  -1   4   30.58    3.80
  17  -1  -4   36.09    4.12
  17   1  -4   25.69    3.63
 -17  -1   3    1.48    1.77
  17  -1  -3    0.98    1.76
  17   1  -3    1.45    1.92
  17  -1  -2   33.56    3.92
  17   1  -2   30.69    3.81
  17  -1  -1    4.42    2.20
  17   1  -1    8.71    2.35
 -17   1   1    4.34    1.84
  17  -1   0  208.39   10.63
  17   1   0  211.48   10.62
 -17   1   0  234.18   10.68
 -17  -1   0  213.65   10.77
  17  -1   1    5.74    2.26
  17   1   1    7.21    2.43
 -17   1  -1    5.36    2.03
 -17  -1  -1    9.40    2.65
  17  -1   2  371.87   15.65
  17   1   2  358.64   15.48
 -17  -1  -2  361.12   15.31
 -17  -1  -2  365.08   15.50
 -17  -1  -3    4.47    1.08
 -17   1  -3    5.66    1.19
  17  -1   3    7.57    1.20
  17  -1   3    7.68    1.26
  17   1   3    7.02    1.22
 -17   1  -3    6.42    2.31
 -17  -1  -3    2.44    2.42
 -17  -1  -3    4.98    2.20
 -17  -1  -3    2.30    2.18
  17   1   4    7.71    1.31
  17  -1   4    7.54    1.32
  17  -1   4    9.47    1.35
 -17   1  -4    5.30    2.40
 -17   1  -4    9.24    2.61
 -17  -1  -4   11.47    2.94
 -17  -1  -4   12.21    3.27
 -17  -1  -4    7.55    1.27
 -17   1  -4    8.07    1.33
  17   1   5   -0.13    0.99
  17  -1   5   -0.13    1.00
  17  -1   5    0.13    1.07
 -17   1  -5   -0.64    2.18
 -17  -1  -5   -1.32    2.01
 -17   1  -5    1.98    2.49
 -17  -1  -5   -0.68    2.07
 -17  -1  -5    0.27    0.98
 -17   1  -5   -0.14    1.03
  17  -1   6   11.75    1.60
  17   1   6   12.92    1.56
  17  -1   6    8.81    1.40
 -17   1  -6   11.94    3.21
 -17  -1  -6   11.32    3.06
 -17   1  -6   14.18    3.56
 -17  -1  -6   10.05    2.93
 -17  -1  -6   11.21    1.58
 -17   1  -6   11.52    1.52
 -17  -1  -7    1.56    1.27
 -17   1  -7    0.63    1.12
  17  -1   7    2.17    1.18
 -17  -1  -7    3.05    3.02
 -17   1  -7    0.76    1.94
  17  -1   7    0.76    1.13
  17   1   7    2.58    1.15
 -17   1  -7    0.76    2.57
 -17  -1  -8    0.83    1.13
 -17   1  -8    0.17    1.23
  17  -1   8    0.32    1.15
  17   1   8    0.48    1.24
  17  -1   8    1.21    1.23
 -17  -1  -8    0.81    2.37
 -17   1  -8    1.62    2.37
 -17   1  -8    4.07    2.18
 -17   1  -9   22.32    4.32
  17  -1   9   18.99    2.01
 -17  -1  -9   19.77    2.11
 -17   1  -9   18.03    2.06
  17   1   9   21.21    2.07
  17  -1   9   20.59    1.95
 -17  -1  -9   16.79    1.96
 -17  -1  -9   14.54    3.86
  17  -1  10   25.32    2.27
 -17  -1 -10   28.05    2.37
  17   1  10   20.98    2.14
 -17  -1 -10   25.55    2.32
 -17   1 -10   22.30    2.26
  17  -1  11   18.43    2.07
  17   1  11   15.00    1.93
 -17  -1 -11   15.00    1.96
 -17   1 -11   18.12    2.07
 -17  -1 -12    0.89    1.29
 -17  -1 -12   -1.08    1.38
 -17   1 -12    1.25    1.34
  17  -1  12    1.37    1.34
  17   1  12    0.68    1.34
 -17  -1 -13    0.67    1.29
 -17  -1 -13    1.18    1.26
 -17   1 -13    2.02    1.22
 -17   1 -13   -1.06    1.19
  17  -1  13   -1.45    1.31
  17   1  13    0.32    1.23
 -17  -1 -14  342.56   11.05
 -17   1 -14  342.87   11.03
 -17  -1 -14  342.95   11.02
 -17   1 -14  360.24   10.93
  17  -1  14  334.31   10.88
  17   1  14  337.34   10.88
 -17  -1 -15    1.30    1.10
 -17  -1 -15    1.96    1.08
 -17   1 -15    2.47    1.21
 -17   1 -15    4.05    1.20
  17  -1  15    2.96    1.07
  17   1  15    1.59    1.03
 -17  -1 -16   24.22    1.73
 -17   1 -16   23.15    1.75
 -17  -1 -16   19.51    1.66
 -17   1 -16   24.91    1.75
  17  -1  16   23.73    1.70
  17   1  16   24.68    1.68
  17   3 -19    2.28    0.91
  17   3 -19    2.89    0.96
  17   3 -18   62.44    3.04
  17   3 -18   64.23    3.05
  17   3 -18   66.76    3.13
  17   3 -17    3.57    1.15
  17  -3 -17    0.14    1.10
  17   3 -17    3.08    1.16
  17   3 -17    2.08    1.16
  17   3 -17    2.46    1.29
  17  -3 -16   24.86    2.26
  17   3 -16   30.54    2.31
  17   3 -16   29.09    2.24
  17   3 -16   28.04    2.35
  17  -3 -15   26.41    2.39
  17   3 -15   32.39    2.47
  17   3 -15   32.38    2.41
  17   3 -15   31.65    2.55
  17   3 -14   17.72    2.03
  17  -3 -14   13.28    1.83
  17   3 -14   15.64    1.86
  17   3 -14   18.55    2.20
  17   3 -13   57.03    3.53
  17  -3 -13   55.60    3.37
  17   3 -12   79.15    4.14
  17  -3 -12   78.53    4.03
  17   3 -11  100.10    4.76
 -17  -3  11  110.63    9.01
  17  -3 -11   92.83    8.33
  17  -3 -11  102.65    4.61
  17  -3 -10    1.13    1.25
  17   3 -10    0.18    1.30
  17   3 -10    1.63    2.48
  17  -3 -10   -1.59    2.69
 -17  -3  10    0.83    2.22
  17  -3  -9   32.21    2.39
 -17  -3   9   31.84    5.03
  17   3  -9   29.93    4.80
  17   3  -9   41.49    2.79
  17  -3  -8    6.37    2.69
  17   3  -8    4.57    2.74
 -17  -3   8   10.62    3.15
  17   3  -8   10.57    1.58
  17   3  -7  154.70    5.91
 -17  -3   7  157.52   10.18
  17   3  -6    1.69    1.09
  17   3  -6   -0.72    2.65
 -17  -3   6    1.38    2.48
  17   3  -5   79.23    3.77
 -17  -3   5   69.68    6.49
 -17  -3   4   18.64    3.54
  17   3  -4   12.82    1.58
 -17  -3   3    3.76    2.37
  17   3  -3    4.71    1.42
  17   3  -3    3.30    1.19
  17   3  -2   62.94    3.24
 -17  -3   2   68.97    6.06
  17   3  -2   61.85    3.19
 -17  -3   2   54.87    5.49
  17   3  -1   23.54    2.02
 -17  -3   1   23.40    3.88
 -17  -3   1   28.43    4.17
  17   3  -1   29.33    2.22
 -17  -3   0    5.41    2.34
  17   3   0    6.00    1.46
  17   3   0    7.87    1.39
 -17  -3   0    8.58    2.90
 -17  -3   0    7.65    2.64
  17   3   1   32.13    2.39
 -17  -3  -1   33.12    4.56
  17   3   1   32.38    2.36
  17   3   2   36.95    2.55
 -17  -3  -2   37.50    4.91
 -17  -3  -2   38.55    5.10
  17  -3   2   41.65    2.40
  17   3   2   39.58    2.58
 -17  -3  -3    1.47    2.32
 -17  -3  -3    2.30    2.43
  17   3   3    1.71    1.43
  17  -3   3    0.83    1.03
  17   3   3    2.08    1.26
  17   3   4  100.07    4.56
  17  -3   4   99.02    4.32
 -17  -3  -4   88.63    8.07
 -17  -3  -4   92.26    8.12
 -17  -3  -5   11.30    3.35
  17  -3   5    7.37    1.41
 -17  -3  -6   59.88    3.28
  17  -3   6   53.95    3.15
 -17  -3  -6   53.95    6.42
 -17  -3  -7   -1.39    1.47
 -17   3  -7   -0.82    2.50
  17  -3   7    0.17    1.14
 -17  -3  -7    0.87    2.22
  17  -3   8    3.08    1.37
 -17  -3  -8    5.38    1.48
  17  -3   9   16.37    1.95
 -17  -3  -9   16.22    2.05
 -17  -3  -9   14.77    1.95
 -17  -3 -10    5.43    1.58
  17  -3  10    3.21    1.36
 -17  -3 -11    8.71    1.64
  17  -3  11    8.71    1.64
 -17  -3 -12   56.75    3.28
  17  -3  12   59.14    3.22
 -17  -3 -13    2.75    1.22
  17  -3  13    6.26    1.28
  17   3  14   15.25    1.64
  17  -3  14   13.56    1.44
  17   3  15    1.12    0.91
  17   5 -16   29.05    1.85
  17   5 -16   31.50    1.90
  17   5 -16   31.93    1.89
  17   5 -15   -0.54    1.03
  17   5 -15   -0.12    0.95
 -17  -5  14    0.13    0.88
  17   5 -14    0.37    1.14
  17   5 -14   -0.80    1.04
  17   5 -13    8.38    1.43
 -17  -5  13    7.02    1.39
  17   5 -13    8.24    1.49
  17   5 -12    2.26    1.28
  17   5 -12    3.71    1.31
  17   5 -11    4.52    1.38
  17   5 -11    3.74    1.35
  17   5 -10   10.60    1.77
  17   5 -10   11.08    1.78
  17   5  -9   13.39    1.87
  17   5  -9   12.54    1.76
  17   5  -8  220.65    8.35
  17   5  -8  236.39    8.36
  17   5  -7  120.32    5.23
  17   5  -7  118.66    5.26
  17   5  -6   16.66    1.97
  17   5  -6   16.43    1.93
  17   5  -5   16.65    2.02
  17   5  -5   13.67    1.93
  17   5  -4   54.39    3.24
  17   5  -4   50.41    3.22
  17   5  -3    3.16    1.35
  17   5  -3    4.11    1.43
  17   5  -2   -0.19    1.36
  17   5  -2    1.79    1.33
  17   5  -1  166.00    6.53
  17   5  -1  158.02    6.38
  17   5   0   42.34    2.88
  17   5   1   20.17    2.11
  17   5   2   11.03    1.76
  17   5   3    3.62    1.46
  17   5   4  160.84    6.41
  17   5   5    9.50    1.72
 -17  -5  -5    8.31    1.51
  17   5   6    0.88    1.29
 -17  -5  -6    3.23    1.35
 -17  -5  -7    1.26    1.20
  17   5   7    0.85    1.23
 -17  -5  -8   10.88    1.59
  17   5   8    8.18    1.62
  17  -5   8   10.38    1.53
 -17  -5  -9    3.11    1.24
  17   5   9    1.48    1.18
  17  -5   9    1.21    1.10
  17  -5  10    8.83    1.34
  17   5  10   12.34    1.53
  17  -5  11    9.08    1.29
  17  -5  12    4.62    0.97
 -17  -7  10    0.75    0.76
  17   7  -9   30.79    1.93
 -17  -7   9   28.24    1.85
  17   7  -8   11.03    1.35
  17   7  -8   11.96    1.46
 -17  -7   8   10.28    1.24
  17   7  -7   47.37    2.61
  17   7  -7   42.67    2.57
  17   7  -6    2.46    1.09
  17   7  -6   -0.68    1.11
  17   7  -5   12.45    1.58
  17   7  -5   12.41    1.59
  17   7  -4  199.48    7.21
  17   7  -4  211.09    7.26
  17   7  -3   62.48    3.33
  17   7  -3   64.90    3.29
  17   7  -2    2.72    1.27
  17   7  -1   26.35    2.17
  17   7   0   49.58    2.95
  17   7   1   15.51    1.74
 -17  -7  -2    3.27    1.10
  17   7   2    0.69    1.13
 -17  -7  -2    2.73    1.02
 -17  -7  -3    6.87    1.20
 -17  -7  -3    6.67    1.21
 -17  -7  -4   -0.53    0.87
 -17  -7  -4    1.04    0.89
 -17  -7  -5    2.06    0.91
 -17  -7  -5    0.75    0.82
  17   7   5    0.53    1.00
 -17  -7  -6    4.78    0.99
 -17  -7  -6    4.81    0.97
  18   0 -20    1.13    0.92
  18   0 -20    1.03    0.95
  18   0 -19   -0.47    1.02
  18   0 -19   -0.13    1.11
  18   0 -19   -0.14    1.09
  18   0 -19   -1.41    1.24
  18   0 -18   14.29    1.68
  18   0 -18   13.33    1.68
  18   0 -18   13.95    1.80
  18   0 -18   16.48    1.88
  18   0 -17   -0.47    1.17
  18   0 -17   -0.16    1.39
  18   0 -17    3.03    1.45
  18   0 -17   -0.90    1.38
  18   0 -16   33.69    2.66
  18   0 -16   32.81    2.69
  18   0 -16   33.51    2.50
  18   0 -16   31.61    2.55
  18   0 -15    0.68    1.28
  18   0 -15   -0.71    1.23
  18   0 -15    0.95    1.42
  18   0 -15    0.77    1.29
  18   0 -14  317.31   10.72
  18   0 -14  319.76   10.68
  18   0 -14  338.11   11.00
  18   0 -14  324.50   10.93
  18   0 -13   -0.94    2.09
  18   0 -13    0.34    1.31
  18   0 -13   -0.64    1.27
  18   0 -13    0.66    1.20
  18   0 -13    0.18    1.20
  18   0 -13    1.10    1.34
  18   0 -12  252.88    9.00
  18   0 -12  277.19   15.51
  18   0 -12  279.37    9.17
  18   0 -12  270.79    9.06
  18   0 -12  285.17    9.28
  18   0 -12  256.24    9.15
  18   0 -11    0.15    1.07
  18   0 -11    0.32    1.20
  18   0 -11    0.83    2.42
  18   0 -11   -1.07    1.21
  18   0 -11    0.15    1.16
  18   0 -11    4.26    2.54
  18   0 -11    1.01    1.16
  18   0 -11    0.16    1.12
  18   0 -10  274.20   13.89
  18   0 -10  274.69    9.00
  18   0 -10  255.97    9.01
  18   0 -10  265.94   14.35
  18   0 -10  264.18    8.91
  18   0 -10  267.71    8.88
  18   0 -10  277.60    8.96
  18   0 -10  270.38    8.90
  18   0  -9    0.53    1.00
  18   0  -9   -0.71    1.05
  18   0  -9   -0.71    2.41
  18   0  -9   -0.41    1.03
  18   0  -9    1.59    1.12
  18   0  -9    2.55    2.23
  18   0  -9   -0.68    1.02
  18   0  -9   -0.44    1.06
  18   0  -8   61.32    3.10
  18   0  -8   67.69    3.16
  18   0  -8   61.67    3.15
  18   0  -8   63.14    3.11
  18   0  -8   62.23    6.12
  18   0  -8   58.12    3.13
  18   0  -8   69.97    3.20
  18   0  -8   69.63    6.19
  18   0  -7    0.62    1.81
  18   0  -7    0.36    0.95
  18   0  -7   -0.36    1.05
  18   0  -7   -0.12    0.96
  18   0  -7   -0.52    1.07
  18   0  -7    0.47    0.98
  18   0  -6  215.79   11.13
  18   0  -6  198.04    6.81
 -18   0   5    0.49    1.56
  18   0  -5   -1.11    2.15
  18   0  -4   40.11    4.57
  18   0  -3   -0.52    2.03
 -18   0   2   65.98    5.43
  18   0  -2   66.15    5.68
 -18   0   1   -0.50    1.97
  18   0  -1   -0.53    1.78
 -18   0   0  281.73   12.66
  18   0   0  259.94   12.54
 -18   0  -1    1.61    1.82
  18   0   1   -1.12    2.16
 -18   0  -2  577.76   16.06
  18   0   2  538.39   15.90
  18   0   2  527.58   21.09
 -18   0  -2  586.77   21.39
  18   0   2  535.55   15.99
  18   0   3    0.38    1.09
  18   0   3   -0.12    1.02
 -18   0  -3   -1.73    2.07
 -18   0  -3    0.50    1.01
  18   0   4  622.63   18.19
  18   0   4  627.66   18.06
 -18   0  -4  624.98   18.26
 -18   0  -4  633.67   24.12
 -18   0  -4  642.47   23.99
 -18   0  -5    1.58    1.07
 -18   0  -5    0.68    2.16
  18   0   5   -0.85    1.01
 -18   0  -5   -1.40    2.21
  18   0   6  190.81    6.97
 -18   0  -6  195.80    7.03
 -18   0  -6  207.38   12.01
 -18   0  -6  195.99   11.82
 -18   0  -7    0.16    1.11
 -18   0  -7    0.79    2.21
  18   0   7    0.96    1.30
 -18   0  -7    0.80    2.34
  18   0   8   70.06    3.66
 -18   0  -8   68.20    3.70
 -18   0  -8   65.13    7.02
 -18   0  -8   72.84    7.23
  18   0   9    0.70    1.24
 -18   0  -9   -0.54    1.34
 -18   0  -9    0.89    2.60
  18   0  10  179.93    6.91
 -18   0 -10  178.15    6.96
 -18   0 -11    1.30    1.48
  18   0  11    0.18    1.32
 -18   0 -12   51.58    3.28
  18   0  12   56.84    3.30
 -18   0 -12   53.61    3.22
 -18   0 -13    0.30    1.28
  18   0  13   -0.80    1.19
 -18   0 -13    1.35    1.22
  18   0  14   25.40    2.05
 -18   0 -14   22.33    2.02
 -18   0 -14   27.85    2.19
 -18   0 -15    0.13    0.96
  18   0  15   -1.20    0.96
 -18   0 -15   -0.74    1.06
 -18   0 -16  105.68    4.06
  18   0  16  114.60    4.06
  18   2 -20    2.76    0.85
  18   2 -19   -0.22    0.97
  18  -2 -19   -0.74    1.11
  18   2 -18   12.21    1.61
  18  -2 -18   14.98    1.77
  18   2 -18   16.51    1.69
  18   2 -17   -1.05    1.25
  18   2 -17    0.72    1.29
  18  -2 -17    1.38    1.24
  18  -2 -17   -0.50    1.43
  18   2 -16   87.15    4.04
  18   2 -16   73.76    3.77
  18  -2 -16   80.05    3.96
  18  -2 -16   81.97    3.89
  18   2 -16   80.25    3.97
  18  -2 -16   75.47    4.07
  18   2 -15   25.19    2.28
  18   2 -15   24.58    2.24
  18  -2 -15   28.84    2.51
  18   2 -15   33.46    2.53
  18  -2 -15   27.85    2.30
  18  -2 -15   28.09    2.36
  18  -2 -14   58.34    3.43
  18  -2 -14   67.38    3.69
  18   2 -14   54.10    3.46
  18  -2 -14   58.01    3.30
  18   2 -14   59.31    3.50
  18   2 -14   64.25    3.54
  18  -2 -13  170.21    6.67
  18   2 -13  175.40    6.73
  18   2 -13  183.98    6.75
  18  -2 -13  167.91    6.79
  18   2 -13  176.76    6.92
  18   2 -12    3.99    1.37
 -18  -2  12    5.87    2.56
  18   2 -12    4.61    1.35
  18  -2 -12    8.48    3.12
  18  -2 -12    1.44    1.32
  18   2 -12    2.86    1.55
  18   2 -11  382.22   12.43
  18   2 -11  384.18   12.19
 -18  -2  11  410.49   18.89
  18  -2 -11  386.29   18.53
  18  -2 -11  392.12   12.44
  18   2 -11  391.47   12.30
  18   2 -10  102.00    4.68
 -18  -2  10  102.97    8.60
  18   2 -10  110.72    4.61
  18  -2 -10  109.99    4.74
  18   2 -10  111.47    4.72
  18   2  -9  154.90    5.49
  18  -2  -9  155.87    9.96
 -18  -2   9  148.87    9.85
  18   2  -9  153.76    5.23
  18  -2  -9  157.95    5.42
  18  -2  -8    5.18    1.25
  18  -2  -8    3.44    2.40
 -18  -2   8    2.80    2.14
  18   2  -8    4.21    1.27
  18   2  -8   -0.13    1.23
 -18  -2   7   14.71    3.26
  18   2  -7   19.17    3.51
  18  -2  -7   17.21    1.72
  18   2  -7   12.89    1.63
  18  -2  -7   11.00    2.75
  18   2  -6  102.76    4.38
  18  -2  -6  112.36    4.41
  18  -2  -6  103.71    7.54
  18  -2  -5   10.39    2.64
 -18  -2   5    8.06    2.47
  18   2  -5   10.49    1.48
  18   2  -4   30.29    2.09
 -18  -2   4   21.16    3.72
  18  -2  -4   30.31    3.94
  18  -2  -3  143.49    8.55
 -18  -2   3  146.75    9.06
  18   2  -3  131.79    5.05
  18   2  -3  135.29    5.13
  18   2  -2   42.26    2.49
  18  -2  -2   40.28    4.45
  18   2  -2   35.57    2.38
  18   2  -1    4.35    1.19
  18  -2  -1    2.37    1.05
  18  -2  -1    4.32    1.94
  18   2  -1    4.22    1.30
  18  -2   0    2.76    1.87
  18  -2   0    6.21    1.23
  18   2   0    4.43    1.17
 -18  -2   0    5.32    2.34
  18   2   0    4.72    1.26
  18   2   1   -0.40    1.09
 -18  -2  -1    0.58    1.98
 -18  -2  -1   -0.60    2.22
  18  -2   1    0.37    1.07
 -18  -2  -2   20.08    3.84
 -18  -2  -2   25.58    4.03
 -18  -2  -2   26.00    3.96
  18   2   2   24.53    2.04
  18  -2   2   22.73    1.88
  18   2   3   11.36    1.58
  18  -2   3   12.89    1.52
 -18  -2  -3   16.70    3.70
 -18  -2  -3   13.29    3.19
 -18  -2  -3   17.43    3.54
  18  -2   4  156.77    5.90
 -18  -2  -4  153.81   10.37
 -18  -2  -4  171.74   10.91
  18  -2   5   32.31    2.34
 -18  -2  -5   30.23    4.68
 -18  -2  -5   34.53    5.33
 -18   2  -5   36.59    4.94
  18  -2   6   -0.47    1.16
 -18  -2  -6    1.68    2.66
 -18   2  -6   -3.03    2.56
  18  -2   7   61.09    3.27
 -18  -2  -7   49.61    3.08
 -18   2  -7   46.16    5.86
 -18  -2  -8   27.49    2.30
  18  -2   8   24.24    2.19
  18  -2   8   20.82    1.99
 -18   2  -8   18.77    4.31
 -18  -2  -9   72.53    3.78
  18  -2   9   67.84    3.66
  18  -2   9   69.60    3.63
 -18  -2 -10   26.85    2.42
  18  -2  10   26.56    2.28
  18  -2  10   25.28    2.22
 -18  -2 -11   43.97    3.02
  18  -2  11   39.24    2.67
  18  -2  11   44.09    2.78
  18  -2  12    2.68    1.25
  18  -2  12    2.07    1.22
 -18  -2 -12    1.50    1.35
  18  -2  13    3.34    1.15
 -18  -2 -13    6.07    1.40
 -18  -2 -14    9.47    1.48
 -18  -2 -15  111.23    4.29
  18   4 -18   14.13    1.30
  18   4 -18   12.70    1.22
  18   4 -18   13.30    1.23
  18   4 -17   50.69    2.62
  18   4 -17   47.76    2.56
  18   4 -17   55.11    2.59
  18   4 -16    1.51    1.21
  18   4 -16    3.00    1.15
  18   4 -15    6.63    1.43
  18   4 -15    4.59    1.27
  18   4 -14   27.83    2.35
  18   4 -14   31.87    2.40
  18   4 -14   31.60    2.40
  18   4 -13   21.84    2.19
  18   4 -13   26.26    2.33
  18   4 -12   93.12    4.40
  18   4 -12   98.16    4.67
  18   4 -11   16.30    1.92
  18   4 -11   17.04    2.03
  18   4 -10   10.62    1.76
  18   4 -10   10.02    1.68
  18   4  -9   23.11    2.25
  18   4  -9   21.57    2.24
 -18  -4   8   61.92    6.76
  18   4  -8   59.81    3.51
 -18  -4   7   60.88    6.59
  18   4  -7   71.00    7.27
  18   4  -7   66.46    3.66
 -18  -4   6   39.31    5.37
  18   4  -6   31.09    5.16
  18   4  -6   41.17    2.86
  18   4  -5    0.71    1.16
  18   4  -5    1.70    2.39
  18   4  -4   23.18    2.15
  18   4  -4   26.06    4.48
  18   4  -3   78.89    4.01
  18   4  -2  152.17    5.99
 -18  -4   2  130.43    9.71
  18   4  -1  122.34    5.39
  18   4  -1  139.48    5.56
 -18  -4   1  119.99    9.22
  18   4   0   10.39    1.81
  18   4   0    8.90    1.65
 -18  -4   0    7.94    3.01
  18   4   1   72.85    3.93
  18   4   1   75.35    3.89
 -18  -4  -1   71.52    7.13
  18   4   2    4.68    1.47
 -18  -4  -2    5.03    2.83
  18   4   2    4.76    1.57
  18   4   3    3.66    1.50
  18   4   3    2.85    1.56
 -18  -4  -3    0.86    2.42
  18   4   4   44.96    3.08
  18   4   4   47.91    3.17
  18   4   5    1.25    1.51
  18  -4   5    2.10    1.22
  18   4   5    0.38    1.36
  18   4   6   10.45    1.89
  18   4   6    8.36    1.74
  18  -4   6    9.25    1.59
  18   4   7   14.54    1.95
  18  -4   7   17.64    1.98
 -18  -4  -8  140.33    5.61
  18   4   8  137.39    5.83
  18  -4   8  138.14    5.60
 -18  -4  -9   24.40    2.10
  18  -4   9   25.08    2.21
  18   4   9   20.34    2.19
  18  -4  10   11.18    1.61
  18   4  10   12.87    1.78
  18  -4  11    2.03    1.09
  18   4  11    2.24    1.24
  18   4  12   16.74    1.78
  18  -4  12   18.78    1.65
  18  -4  13   14.37    1.34
  18   4  13   11.59    1.41
 -18  -6  14   12.77    1.19
 -18  -6  13    3.69    0.94
 -18  -6  12   42.45    2.44
 -18  -6  11   13.51    1.59
  18   6 -11   14.36    1.65
 -18  -6  10   16.30    1.76
  18   6 -10   21.02    1.96
 -18  -6   9    0.60    1.05
  18   6  -9    2.08    1.27
 -18  -6   8    1.70    1.17
  18   6  -8   -1.01    1.34
  18   6  -8    0.77    1.13
  18   6  -7   56.11    3.25
  18   6  -7   61.57    3.53
 -18  -6   7   61.85    3.31
  18   6  -6   33.40    2.49
  18   6  -6   33.65    2.68
  18   6  -5  116.93    5.10
  18   6  -4    2.34    1.40
  18   6  -3  100.17    4.72
  18   6  -2   36.45    2.74
  18   6  -1   82.07    4.24
  18   6   0   19.28    2.17
  18   6   1    2.54    1.39
  18   6   2   72.72    3.89
  18   6   3    3.98    1.39
  18   6   4    7.13    1.61
  18   6   5   12.18    1.71
 -18  -6  -5   12.31    1.53
 -18  -6  -6    1.89    1.11
 -18  -6  -7    5.38    1.23
 -18  -6  -7    6.97    1.21
 -18  -6  -8    3.02    0.99
 -18  -6  -8    2.71    0.98
  18   6   8    0.79    1.07
 -18  -6  -9   10.48    1.22
 -18  -6  -9   11.62    1.24
  19  -1 -20    0.99    0.84
  19   1 -20    1.88    0.81
  19  -1 -20   -0.61    0.87
  19   1 -20    1.09    0.89
  19  -1 -19    0.23    0.97
  19   1 -19    1.83    1.00
  19  -1 -19    1.67    1.07
  19   1 -19    1.14    1.04
  19  -1 -19    1.87    1.20
  19   1 -19    0.81    1.00
  19  -1 -18    5.86    1.37
  19   1 -18    6.66    1.40
  19  -1 -18   11.07    1.62
  19   1 -18    7.48    1.42
  19  -1 -18    7.70    1.52
  19   1 -18    9.11    1.43
  19  -1 -17    2.00    1.25
  19   1 -17    2.91    1.25
  19   1 -17    0.14    1.26
  19  -1 -17    1.53    1.30
  19   1 -17    1.68    1.34
  19  -1 -17    1.92    1.36
  19   1 -17    2.49    1.24
  19  -1 -16    1.16    1.20
  19   1 -16    0.50    1.24
  19   1 -16    1.57    1.36
  19  -1 -16    2.55    1.36
  19   1 -16    2.71    1.40
  19  -1 -16    0.37    1.35
  19   1 -16   -0.50    1.27
  19   1 -15   21.22    2.11
  19  -1 -15   16.71    2.12
  19  -1 -15   21.66    2.19
  19   1 -15   14.33    1.95
  19  -1 -15   21.32    2.14
  19   1 -15   16.13    2.00
  19   1 -15   20.51    2.15
  19  -1 -14   20.95    2.28
  19  -1 -14   25.12    2.25
  19   1 -14   21.61    2.14
  19   1 -14   23.85    2.34
  19   1 -14   17.71    2.09
  19   1 -14   24.61    2.29
  19  -1 -14   25.02    2.35
  19  -1 -13  128.91    5.70
  19  -1 -13  137.81    5.77
  19   1 -13  144.42    5.84
  19  -1 -13  136.72    5.55
  19   1 -13  138.18    5.64
  19  -1 -13  133.86    5.59
  19   1 -13  141.12    5.68
  19   1 -13  125.43    5.48
  19  -1 -12    1.32    1.22
  19   1 -12    4.61    1.41
  19   1 -12    2.81    1.40
  19  -1 -12    1.64    2.59
  19  -1 -12    5.56    1.53
  19  -1 -12    1.23    1.20
  19   1 -12    2.45    1.25
  19   1 -12    3.50    1.31
  19  -1 -12    0.79    1.20
  19  -1 -12    3.62    2.54
  19   1 -12    1.79    2.73
  19  -1 -11  213.30    7.45
  19   1 -11  214.11    7.54
  19  -1 -11  203.27    7.65
  19   1 -11  211.66    7.68
  19  -1 -11  216.09    7.63
  19  -1 -11  209.19   12.56
  19  -1 -11  206.06    7.57
  19   1 -11  214.59    7.59
  19  -1 -11  216.11   13.30
  19   1 -11  208.65   12.87
  19  -1 -11  212.05    7.50
  19   1 -11  199.07    7.40
  19   1 -11  209.76    7.50
  19  -1 -10   59.62    3.20
  19   1 -10   60.40    3.26
  19  -1 -10   60.17    3.30
  19   1 -10   71.14    3.46
  19  -1 -10   61.69    3.27
  19   1 -10   61.87    3.28
  19   1 -10   69.46    3.45
  19  -1 -10   65.42    3.44
  19  -1 -10   65.33    6.59
  19  -1 -10   62.62    6.61
  19   1 -10   58.73    6.61
  19   1 -10   63.41    3.39
  19  -1 -10   59.95    3.38
  19   1  -9   -0.14    1.11
  19  -1  -9   -0.30    1.14
  19   1  -9   -0.29    1.07
 -19  -1   9    2.04    2.50
  19  -1  -9   -0.45    1.03
  19  -1  -9   -1.42    2.25
  19  -1  -9    0.71    1.01
  19   1  -9   -0.14    1.13
  19   1  -9   -0.29    1.30
  19  -1  -9    0.31    1.07
  19   1  -9    0.46    1.14
  19  -1  -9   -0.75    2.20
  19   1  -9    0.74    2.43
  19   1  -8  480.36   13.41
  19  -1  -8  469.39   13.43
  19   1  -8  494.02   13.49
 -19  -1   8  509.35   19.56
  19  -1  -8  488.19   13.50
  19  -1  -8  494.29   19.57
  19   1  -8  487.25   13.42
  19  -1  -8  473.49   13.36
  19  -1  -8  486.93   19.78
  19   1  -8  486.61   19.65
  19  -1  -8  502.56   13.62
  19   1  -8  477.44   13.52
  19  -1  -7    0.83    1.07
  19   1  -7    0.27    1.07
 -19  -1   7   -0.62    2.30
  19  -1  -7   -0.40    0.95
  19  -1  -7    0.64    2.10
  19   1  -7    0.13    0.99
  19  -1  -7    1.32    2.37
  19   1  -7    0.66    2.14
  19  -1  -7    0.76    1.00
  19   1  -7    0.64    0.98
  19   1  -7    0.13    1.22
  19  -1  -6   78.07    6.50
  19   1  -6   82.03    6.67
  19  -1  -6   83.84    3.37
  19  -1  -6   76.37    3.32
  19   1  -6   77.71    3.34
 -19  -1   6   83.84    6.59
 -19  -1   5  191.68    9.92
  19   1  -5  179.69    5.39
  19  -1  -5  177.39    5.38
  19  -1  -5  175.94    9.64
  19   1  -5  172.99    9.65
  19  -1  -4    6.40    2.46
  19   1  -4    0.57    1.75
  19  -1  -4    1.21    1.05
  19   1  -4    2.40    1.00
 -19  -1   4    5.78    2.49
  19  -1  -3    8.20    1.26
  19  -1  -3    7.47    2.44
  19   1  -3    6.80    2.25
  19   1  -2    6.36    1.19
  19  -1  -2    5.70    2.37
  19   1  -2    3.94    2.19
  19   1  -1   81.91    3.54
  19  -1  -1   79.27    3.52
  19  -1  -1   81.61    3.56
  19   1  -1   83.88    3.55
 -19  -1   1   73.58    6.24
  19  -1  -1   85.74    6.67
  19   1  -1   76.08    6.34
  19  -1   0  238.18    7.74
  19   1   0  233.84    7.70
  19  -1   0  229.30    7.70
  19   1   0  233.80    7.70
 -19   1   0  250.96   11.87
 -19  -1   0  232.39   12.10
  19  -1   0  243.18   12.12
  19   1   0  250.31   12.22
  19  -1   1  458.93   18.62
  19   1   1  428.62   18.20
 -19  -1  -1  422.83   13.24
 -19   1  -1  450.89   13.32
  19  -1   1  458.58   13.37
  19   1   1  435.99   13.24
  19  -1   1  452.55   13.36
  19   1   1  455.59   13.36
 -19  -1  -1  475.21   18.80
 -19  -1  -2    0.77    0.97
 -19   1  -2    1.02    1.05
  19  -1   2    0.63    2.00
  19   1   2    1.88    2.05
  19  -1   2    0.26    1.03
 -19  -1  -2    2.52    1.85
  19  -1   2    0.77    0.99
  19   1   2    1.40    0.97
 -19   1  -3   94.61    4.10
 -19  -1  -3   96.56    4.13
  19  -1   3  101.75    7.74
  19   1   3   99.33    7.84
  19  -1   3   91.98    4.07
 -19  -1  -3   87.69    7.48
  19  -1   3   99.57    4.15
  19   1   3   92.84    4.05
 -19  -1  -3   94.71    7.54
  19  -1   4   47.03    2.78
 -19  -1  -4   49.99    2.84
 -19   1  -4   49.66    2.81
 -19  -1  -4   46.50    5.57
 -19   1  -4   53.91    5.91
 -19   1  -4   46.93    5.34
  19   1   4   54.73    2.91
  19  -1   4   47.30    2.76
 -19  -1  -4   44.02    5.24
  19   1   4   54.17    5.92
  19  -1   4   42.79    5.49
 -19  -1  -5    8.17    1.37
 -19   1  -5    7.12    1.37
 -19  -1  -5    5.31    2.80
  19  -1   5    7.34    1.46
  19   1   5    5.34    1.29
 -19   1  -5    6.45    2.65
  19  -1   5    7.43    1.38
 -19  -1  -5    4.43    2.73
 -19   1  -5   11.84    3.49
 -19  -1  -6  135.74    5.56
 -19   1  -6  138.54    5.56
 -19  -1  -6  144.61   10.17
  19  -1   6  141.59    5.49
  19  -1   6  138.34    5.52
  19   1   6  130.28    5.43
 -19   1  -6  142.90   10.04
 -19  -1  -6  143.43   10.03
 -19   1  -6  130.29    9.60
 -19   1  -7   -0.82    2.60
 -19  -1  -7    0.34    1.17
 -19   1  -7    2.37    1.26
  19  -1   7    2.04    1.20
 -19  -1  -7    1.66    2.52
 -19   1  -7   -3.32    2.53
  19  -1   7    0.50    1.15
  19   1   7    0.33    1.11
 -19   1  -8   33.65    5.18
 -19  -1  -8   33.62    5.18
 -19   1  -8   35.40    5.34
 -19  -1  -8   36.32    2.68
 -19   1  -8   37.08    2.69
  19  -1   8   32.10    2.45
  19  -1   8   32.22    2.55
  19   1   8   33.67    2.57
 -19  -1  -9   53.32    3.33
 -19   1  -9   62.43    3.48
  19  -1   9   48.59    3.07
  19  -1   9   54.47    3.29
  19   1   9   64.67    3.46
 -19  -1 -10    1.09    1.28
 -19   1 -10    0.18    1.33
  19  -1  10    0.53    1.23
  19   1  10   -0.17    1.26
 -19  -1 -11    0.71    1.28
 -19   1 -11    0.18    1.36
 -19  -1 -11    0.35    1.29
  19  -1  11    1.02    1.29
  19   1  11   -0.68    1.21
 -19  -1 -12   -0.84    1.27
 -19   1 -12    0.17    1.17
 -19  -1 -12   -0.17    1.26
  19  -1  12   -0.80    1.18
  19   1  12    1.12    1.26
 -19   1 -13    0.46    1.20
 -19  -1 -13   -0.15    1.21
  19  -1  13    1.16    1.14
  19   1  13    0.43    1.07
 -19  -1 -13    1.66    1.23
 -19  -1 -14   47.50    2.73
 -19   1 -14   53.99    2.86
  19  -1  14   51.98    2.74
  19   1  14   50.96    2.72
 -19  -1 -14   49.23    2.79
 -19   1 -15    0.64    0.93
 -19  -1 -15   -0.32    0.94
  19  -1  15   -0.41    0.85
  19   1  15    0.10    0.82
 -19  -1 -15    0.32    0.85
 -19   1 -15   -0.11    0.88
  19   3 -19    0.08    0.86
  19   3 -18   11.98    1.41
  19   3 -18    9.82    1.29
  19   3 -18   10.03    1.25
  19  -3 -17   22.00    1.92
  19   3 -17   24.25    1.99
  19   3 -17   23.78    1.90
  19   3 -17   23.88    1.88
  19   3 -16   15.13    1.83
  19   3 -16   14.02    1.63
  19  -3 -16   12.65    1.67
  19   3 -16   13.63    1.65
  19   3 -15    3.34    1.51
  19   3 -15    4.03    1.34
  19   3 -15    4.48    1.27
  19  -3 -15    3.32    1.32
  19  -3 -14    6.12    1.54
  19   3 -14    5.53    1.59
  19   3 -14    3.35    1.56
  19   3 -13    7.39    1.62
  19  -3 -13    6.78    1.57
  19   3 -13    9.26    1.68
  19   3 -12   76.05    4.04
  19  -3 -12   67.31    3.70
  19   3 -12   71.02    3.84
  19   3 -11  128.87    5.61
  19  -3 -11  131.63    5.47
  19   3 -11  124.73    5.36
  19  -3 -10   54.65    6.25
  19   3 -10   58.25    3.26
  19  -3 -10   49.20    3.08
  19   3 -10   51.65    3.29
 -19  -3   9  149.61   10.18
  19  -3  -9  126.84    9.39
  19   3  -9  144.61   10.04
  19   3  -9  140.69    5.27
  19  -3  -9  140.45    5.04
  19   3  -8   27.03    2.39
  19   3  -8   33.06    5.11
  19  -3  -8   28.48    2.31
 -19  -3   8   25.01    4.43
  19   3  -7   -0.79    2.59
  19   3  -7    2.04    1.24
  19  -3  -7    1.52    1.21
 -19  -3   7   -0.78    2.55
  19   3  -6  218.77    8.18
  19  -3  -6  255.54    8.19
  19   3  -6  234.03   13.42
 -19  -3   6  231.67   13.25
  19   3  -5  189.29    7.00
  19  -3  -5  197.89    6.84
 -19  -3   4   37.14    5.05
  19   3  -4   40.87    2.69
  19   3  -3   -0.16    1.19
  19   3  -3   -0.15    1.24
 -19  -3   3    0.70    2.44
  19   3  -2  163.17    6.29
  19   3  -2  169.97    6.32
 -19  -3   1  130.47    9.26
 -19  -3   1  127.61    8.92
  19   3  -1  130.19    5.27
  19   3  -1  125.74    5.21
 -19  -3   0    3.40    2.23
 -19  -3   0    9.01    2.93
 -19  -3   0    2.23    2.52
  19   3   0    3.00    1.46
  19   3   0    4.18    1.27
  19   3   1  103.16    4.62
  19   3   1  106.67    4.65
 -19  -3  -1   99.30    8.06
 -19  -3  -1   88.24    8.03
  19   3   2  244.32    8.70
  19   3   2  263.95    8.86
  19  -3   2  248.87    8.46
 -19  -3  -2  254.97   14.30
 -19  -3  -2  251.92   13.83
  19  -3   3   20.27    2.03
 -19  -3  -3   16.66    3.83
 -19  -3  -3   26.95    4.70
  19   3   3   19.59    2.08
  19   3   3   20.53    2.21
  19  -3   4    2.52    1.22
 -19  -3  -4   -1.65    2.09
 -19  -3  -4   -0.88    2.68
  19   3   4    1.43    1.34
  19   3   4    0.17    1.45
  19   3   5    6.80    1.58
 -19  -3  -5    7.72    3.16
  19  -3   5    7.05    1.48
  19   3   6   31.20    2.64
  19  -3   6   35.61    2.62
 -19  -3  -7   15.81    1.88
  19   3   7   10.86    1.85
  19  -3   7   12.54    1.84
 -19  -3  -8    4.94    1.44
  19   3   8    4.00    1.56
  19  -3   8    5.50    1.49
 -19  -3  -9   46.63    3.12
  19  -3   9   58.70    3.25
 -19  -3 -10   19.14    2.07
  19   3  10   18.40    2.14
  19  -3  10   20.58    2.06
 -19  -3 -11    1.74    1.36
  19   3  11    0.83    1.35
  19  -3  11    2.23    1.18
 -19  -3 -12    3.14    1.18
  19   3  12    1.19    1.19
  19  -3  12    0.79    1.00
  19   3  13   40.09    2.49
  19  -3  13   39.20    2.27
  19   3  14   -0.41    0.82
  19  -3  14    0.35    0.76
  19   5 -16   13.24    1.24
  19   5 -16   15.18    1.30
  19   5 -16   14.50    1.28
 -19  -5  15    1.68    0.84
  19   5 -15    1.06    0.95
  19   5 -15    0.86    0.90
  19   5 -14   18.34    1.65
 -19  -5  14   16.98    1.63
  19   5 -13   35.81    2.40
  19   5 -13   35.57    2.39
  19   5 -12   18.67    1.84
  19   5 -12   19.49    2.02
  19   5 -11   54.75    3.14
  19   5 -11   47.85    3.00
  19   5 -10   72.73    3.90
  19   5 -10   77.35    3.91
  19   5  -9   33.29    2.63
  19   5  -9   39.69    2.79
  19   5  -8   15.78    2.07
  19   5  -8   20.48    2.12
  19   5  -7    1.10    1.26
  19   5  -6  206.90    7.71
  19   5  -5   76.29    3.99
  19   5  -5   82.35    4.16
  19   5  -4   57.97    3.41
  19   5  -4   50.89    3.25
  19   5  -3   92.57    4.43
  19   5  -3   83.98    4.30
  19   5  -2    8.65    1.63
  19   5  -2   11.84    1.78
  19   5  -1  173.53    6.99
  19   5  -1  183.77    6.99
  19   5   0  191.70    7.31
  19   5   1   32.50    2.62
  19   5   2  360.67   11.84
  19   5   3    1.82    1.34
  19   5   4    0.86    1.44
  19   5   4    3.05    1.41
  19   5   5   -0.18    1.30
  19   5   6    1.68    1.34
  19   5   7    1.43    1.20
  19  -5   8   10.13    1.42
  19   5   8    8.09    1.48
  19  -5   9    6.58    1.21
  19   5   9    5.95    1.28
 -19  -5  -9    5.35    1.17
  19  -5  10    6.98    1.15
  19   5  10    7.46    1.30
  19  -5  11    1.06    0.80
  19   5  11   -0.47    0.77
 -19  -7   9    6.07    0.97
  19   7  -8   77.52    3.40
  19   7  -8   82.58    3.34
  19   7  -7   40.43    2.33
  19   7  -7   35.51    2.18
  19   7  -6   18.50    1.63
  19   7  -6   17.34    1.63
  19   7  -5   45.28    2.59
  19   7  -5   46.94    2.64
  19   7  -4   13.10    1.57
  19   7  -4   14.56    1.62
  19   7  -3   53.81    2.92
  19   7  -3   53.09    2.87
  19   7  -2    2.76    1.14
  19   7  -2    3.75    1.20
  19   7  -1    9.61    1.38
  19   7   0    7.72    1.32
  19   7   1   42.72    2.51
 -19  -7  -2   16.01    1.45
  19   7   2   13.91    1.52
 -19  -7  -3    1.02    0.85
  19   7   3   -0.33    0.91
 -19  -7  -4   17.96    1.41
  19   7   4    4.13    1.36
  19   7   5    0.26    0.79
 -19  -7  -5   -0.43    0.73
  20   0 -20   27.54    1.86
  20   0 -20   29.52    1.81
  20   0 -19   -0.38    1.08
  20   0 -19   -0.13    1.09
  20   0 -19    1.16    1.00
  20   0 -18   -0.39    1.05
  20   0 -18    1.35    1.15
  20   0 -18    0.91    1.11
  20   0 -18    1.10    1.06
  20   0 -17   -0.15    1.08
  20   0 -17    0.67    1.31
  20   0 -17   -1.54    1.37
  20   0 -17   -1.09    1.32
  20   0 -16    0.81    1.17
  20   0 -16    2.34    1.40
  20   0 -16   -0.74    1.37
  20   0 -16   -0.17    1.20
  20   0 -15   -0.34    1.27
  20   0 -15    1.22    1.39
  20   0 -15   -0.56    1.27
  20   0 -15    1.14    1.32
  20   0 -14   81.59    4.12
  20   0 -14   70.75    3.94
  20   0 -14   75.87    3.92
  20   0 -14   84.29    4.01
  20   0 -14   70.74    3.87
  20   0 -13    0.34    1.25
  20   0 -13   -0.18    1.30
  20   0 -13    1.31    1.30
  20   0 -13    0.35    1.24
  20   0 -13    0.66    1.33
  20   0 -12    1.53    1.30
  20   0 -12    1.47    1.33
  20   0 -12    2.80    1.28
  20   0 -12    4.84    1.44
  20   0 -12    3.06    1.31
  20   0 -12    4.63    3.03
  20   0 -11    0.88    2.10
  20   0 -11    1.53    2.04
  20   0 -11   -0.33    1.14
  20   0 -11   -0.16    1.51
  20   0 -11   -0.36    1.19
  20   0 -11    1.77    1.15
  20   0 -11    0.17    1.24
  20   0 -11    0.52    1.22
  20   0 -10   17.39    1.85
  20   0 -10   16.15    1.76
  20   0 -10   18.49    1.97
  20   0 -10   17.41    4.34
  20   0 -10   11.04    3.26
  20   0 -10   14.93    1.83
  20   0 -10   19.06    1.98
  20   0 -10   22.02    1.96
  20   0  -9    1.56    2.37
  20   0  -9   -0.71    2.46
  20   0  -9   -0.59    1.11
  20   0  -9   -0.15    1.13
  20   0  -9    1.28    1.17
  20   0  -9    0.29    1.09
  20   0  -9    1.18    1.16
  20   0  -9    1.24    1.23
  20   0  -8   42.12    2.61
  20   0  -8   49.46    5.66
  20   0  -8   44.77    2.63
  20   0  -8   38.69    2.59
  20   0  -8   33.04    4.97
  20   0  -8   42.76    2.58
  20   0  -8   49.79    2.84
  20   0  -7   -0.53    1.26
  20   0  -7    0.14    1.08
  20   0  -7   -0.26    1.08
  20   0  -7   -0.70    2.20
  20   0  -6   35.33    2.35
  20   0  -6   31.20    2.18
  20   0  -5   -0.40    1.02
  20   0  -5    1.27    2.22
  20   0  -5    0.61    0.93
  20   0  -4  945.74   32.15
  20   0  -4  932.02   26.10
  20   0  -4  933.40   26.14
  20   0  -3    0.13    0.88
  20   0  -3    0.37    0.93
 -20   0   3   -0.56    2.11
  20   0  -3   -3.06    2.42
 -20   0   2  526.97   20.25
  20   0  -2  550.13   20.82
  20   0  -2  510.34   15.21
  20   0  -2  520.47   15.26
  20   0  -1   -0.63    1.00
  20   0  -1    0.99    1.04
 -20   0   1    2.31    2.13
  20   0  -1   -0.61    2.14
 -20   0   0  289.79   14.05
  20   0   0  304.22   14.47
  20   0   0  300.13    9.63
  20   0   0  313.46    9.72
 -20   0  -1    2.09    1.08
  20   0   1    0.65    2.19
  20   0   1   -0.40    0.95
  20   0   1   -0.51    1.00
 -20   0  -1   -0.62    1.82
 -20   0  -2   22.94    3.97
  20   0   2   23.92    1.94
  20   0   2   23.26    1.94
 -20   0  -2   26.98    2.04
  20   0   2   28.28    4.27
  20   0   3   -0.14    1.05
  20   0   3    0.29    1.10
  20   0   3   -1.41    2.59
 -20   0  -3   -0.29    1.12
 -20   0  -4  961.31   27.25
 -20   0  -4  987.72   34.35
  20   0   4  967.99   27.13
  20   0   4  965.94   27.23
  20   0   4  931.82   34.11
  20   0   5   -0.43    1.05
 -20   0  -5   -0.78    2.64
  20   0   5    0.63    1.19
 -20   0  -5   -0.16    1.13
 -20   0  -6    3.29    2.70
  20   0   6    5.43    1.38
 -20   0  -6    6.06    1.56
 -20   0  -7   -1.73    1.93
  20   0   7    0.86    1.25
 -20   0  -7   -0.35    1.26
  20   0   8   10.94    1.72
 -20   0  -8   10.39    1.75
  20   0   9   -0.18    1.26
 -20   0  -9   -0.74    1.36
  20   0  10   22.32    2.18
 -20   0 -10   16.44    2.03
 -20   0 -11   -0.71    1.37
  20   0  11   -0.68    1.19
 -20   0 -12    1.34    1.18
  20   0  12    1.43    1.24
 -20   0 -13   -1.14    1.22
 -20   0 -13    1.34    1.14
  20   0  13   -0.42    1.10
 -20   0 -14   -0.86    1.02
 -20   0 -14   -0.25    0.97
  20   0  14    0.12    1.01
 -20   0 -15   -0.20    0.81
  20   0  15    0.29    0.82
 -20   0 -15    0.92    0.90
  20   2 -19   21.51    1.59
  20  -2 -19   20.89    1.73
  20  -2 -18    0.55    1.12
  20   2 -18   -0.23    1.11
  20   2 -18    1.58    1.05
  20  -2 -17    4.88    1.44
  20   2 -17    1.51    1.24
  20   2 -17    2.81    1.12
  20  -2 -16   13.06    1.76
  20   2 -16   15.54    1.80
  20  -2 -16   15.94    1.94
  20  -2 -16   13.58    1.68
  20   2 -16   16.00    1.86
  20   2 -15   71.57    3.76
  20  -2 -15   65.66    3.45
  20  -2 -15   68.02    3.66
  20  -2 -15   64.00    3.64
  20   2 -15   66.17    3.60
  20  -2 -14    7.93    1.69
  20   2 -14    9.34    1.70
  20  -2 -14    7.99    1.63
  20   2 -14    7.75    1.73
  20  -2 -14    7.20    1.53
  20   2 -14   13.64    1.91
  20  -2 -13   20.73    2.29
  20   2 -13   20.17    2.14
  20  -2 -13   23.75    2.15
  20   2 -13   24.40    2.30
  20  -2 -13   22.86    2.18
  20   2 -13   21.93    2.16
  20   2 -12    8.44    1.51
  20  -2 -12    9.82    1.67
  20  -2 -12    9.00    1.64
  20   2 -12    6.20    1.59
  20   2 -12    5.87    1.55
  20  -2 -11   39.69    2.75
  20   2 -11   34.79    2.65
  20   2 -11   36.34    2.61
  20   2 -11   38.51    2.76
  20  -2 -11   38.29    5.37
 -20  -2  11   34.43    5.30
  20  -2 -10   10.69    3.35
  20   2 -10   14.78    1.75
  20   2 -10   18.40    1.97
  20  -2 -10   14.10    1.82
  20  -2  -9   27.49    4.43
  20   2  -9   25.90    2.24
  20   2  -9   29.42    2.24
  20  -2  -9   27.11    2.26
  20   2  -8  206.63    9.15
  20  -2  -8  200.18   13.21
 -20  -2   8  218.84   13.68
  20  -2  -8  213.67    9.17
  20  -2  -7    9.51    1.55
  20   2  -7    9.75    1.54
  20  -2  -7   12.80    3.24
 -20  -2   7    9.55    2.85
  20  -2  -6   75.66    3.58
  20  -2  -6   67.73    6.44
 -20  -2   6   60.61    6.31
  20   2  -6   71.60    3.57
  20  -2  -5  283.25   13.99
  20   2  -5  283.20    9.29
 -20  -2   5  281.43   14.32
 -20  -2   4   -0.68    2.51
  20   2  -4    0.14    1.09
  20   2  -3    1.84    1.17
  20   2  -2  268.89    8.94
  20   2  -2  275.95    8.94
 -20  -2   1   12.00    2.94
  20  -2  -1   16.76    1.68
  20   2  -1    8.62    1.56
  20   2  -1   12.56    1.58
 -20  -2   0  103.22    7.87
  20  -2   0   95.67    4.16
  20   2   0   96.30    4.26
  20   2   0  105.14    4.38
  20  -2   1   10.39    1.46
 -20  -2  -1    8.26    2.99
  20   2   1   10.58    1.56
 -20  -2  -1   13.04    3.34
  20   2   2  227.05    7.97
  20  -2   2  228.06    7.85
 -20  -2  -2  236.91   13.35
 -20  -2  -2  232.04   12.77
  20  -2   3    6.75    1.36
 -20  -2  -3    5.10    2.54
 -20  -2  -3    7.29    2.83
  20   2   3    6.22    1.43
 -20  -2  -3    6.53    2.38
 -20  -2  -4   17.74    3.78
 -20  -2  -4   13.46    3.73
  20   2   4   20.06    2.06
  20  -2   4   19.82    1.94
  20   2   5  175.59    6.76
  20  -2   5  178.81    6.64
 -20  -2  -5  179.73   11.92
  20  -2   6  110.50    4.80
  20  -2   6  108.21    4.72
 -20  -2  -6  112.39    9.43
  20  -2   7   14.48    1.91
  20  -2   7   14.69    1.74
  20  -2   8   81.93    4.05
 -20  -2  -8   80.20    3.99
  20  -2   8   76.35    3.90
  20  -2   9    1.52    1.29
  20  -2   9    0.98    1.16
 -20  -2  -9    0.52    1.22
  20  -2  10   12.15    1.64
 -20  -2 -10   12.94    1.82
  20  -2  11    6.71    1.39
 -20  -2 -11   10.52    1.69
  20  -2  11   10.62    1.53
  20  -2  12   19.25    1.82
  20  -2  12   24.69    1.99
 -20  -2 -12   22.08    2.06
 -20  -2 -13    3.25    1.19
  20   2  13    0.65    1.04
 -20  -2 -14   12.38    1.39
  20   2  14    9.76    1.36
  20   4 -17   16.32    1.42
  20   4 -17   18.00    1.52
  20   4 -16    0.35    0.96
  20   4 -16    1.47    1.09
  20   4 -15    1.64    1.06
  20   4 -15    3.35    1.27
  20   4 -14   22.74    2.04
  20   4 -14   22.42    2.13
  20   4 -13    1.20    1.30
  20   4 -13    2.59    1.24
  20   4 -12    2.94    1.35
  20   4 -12    4.54    1.47
  20   4 -11   45.87    3.07
  20   4 -10   30.99    2.62
  20   4  -9   96.10    4.58
  20   4  -9   99.07    4.74
  20   4  -8   77.84    4.11
  20   4  -7    7.37    1.66
  20   4  -6   82.10    4.21
  20   4  -5   22.39    4.45
  20   4  -5   21.95    2.31
  20   4  -4   24.94    4.68
  20   4  -4   21.97    2.13
  20   4  -3   65.30    3.66
  20   4  -2   87.50    4.33
  20   4  -1   15.84    1.98
  20   4  -1   16.21    2.13
 -20  -4   0   38.92    5.32
  20   4   0   36.32    2.71
  20   4   0   34.45    2.83
  20   4   1    0.19    1.28
  20   4   1   -0.18    1.52
 -20  -4  -1   -0.85    2.49
  20   4   2  354.50   11.66
  20   4   2  347.88   11.62
  20   4   3   24.33    2.36
  20   4   3   22.82    2.40
  20   4   4  128.23    5.55
  20  -4   4  118.74    5.08
  20   4   4  125.91    5.48
  20  -4   5   47.23    2.93
  20   4   5   47.57    3.17
  20   4   5   43.68    3.03
  20   4   6  131.94    5.79
  20  -4   6  141.51    5.63
  20   4   6  137.36    5.79
  20  -4   7    0.80    1.21
  20   4   7    1.52    1.45
  20   4   7    0.91    1.41
  20   4   8   29.09    2.44
  20  -4   8   29.42    2.33
  20  -4   9    2.62    1.20
  20   4   9    0.65    1.24
  20  -4  10    5.43    1.31
  20   4  10    4.99    1.42
  20  -4  11    4.18    1.10
  20   4  11    2.69    1.18
  20  -4  12    6.99    1.13
  20   4  12    5.88    1.13
 -20  -6  13    2.74    0.82
 -20  -6  12   24.98    1.76
  20   6 -11   -0.71    1.02
 -20  -6  11    2.00    0.97
  20   6 -10   -0.13    1.11
 -20  -6  10    1.28    0.97
  20   6  -9   14.96    1.70
 -20  -6   9   14.76    1.60
  20   6  -8   85.90    4.14
 -20  -6   8   96.49    4.14
  20   6  -7   34.83    2.58
  20   6  -6   16.49    1.95
  20   6  -6   14.98    1.81
  20   6  -5    3.71    1.34
  20   6  -4    0.33    1.26
  20   6  -3   20.52    2.06
  20   6  -2   45.60    3.00
  20   6  -1    9.44    1.67
  20   6   0    8.87    1.63
  20   6   1   11.93    1.78
  20   6   2    6.55    1.60
  20   6   3  163.31    6.28
  20   6   4   22.21    2.06
  20   6   5    4.57    1.29
  20   6   6   26.34    2.76
  20   6   7    0.77    1.04
 -20  -6  -7    3.54    1.02
  20   6   8   -0.09    0.78
 -20  -6  -8    1.00    0.82
  21  -1 -19    1.79    1.00
  21  -1 -19    1.49    0.99
  21   1 -19    2.14    1.00
  21   1 -18   26.03    1.96
  21   1 -18   22.91    1.88
  21  -1 -18   26.47    1.96
  21   1 -18   28.53    2.14
  21  -1 -18   23.97    1.99
  21  -1 -17    3.43    1.43
  21  -1 -17    2.29    1.14
  21   1 -17    1.43    1.11
  21   1 -17    3.66    1.33
  21  -1 -17    1.91    1.20
  21   1 -17    3.77    1.31
  21   1 -17    2.19    1.26
  21  -1 -16  114.90    5.05
  21  -1 -16  107.77    4.79
  21   1 -16  113.60    4.84
  21   1 -16  118.87    4.88
  21  -1 -16  113.01    5.00
  21   1 -16  112.06    4.97
  21   1 -16  110.71    4.87
  21  -1 -15   33.51    2.73
  21  -1 -15   33.25    2.55
  21   1 -15   37.50    2.64
  21   1 -15   38.84    2.72
  21   1 -15   38.27    2.74
  21  -1 -15   31.33    2.54
  21   1 -15   30.76    2.52
  21  -1 -14   12.00    1.89
  21  -1 -14   12.89    1.88
  21   1 -14   13.03    1.79
  21   1 -14   13.70    1.94
  21  -1 -14   14.24    1.93
  21   1 -14   12.22    1.78
  21   1 -14   11.54    1.77
  21  -1 -13   25.39    2.37
  21  -1 -13   23.98    2.24
  21   1 -13   28.92    2.37
  21   1 -13   24.95    2.30
  21   1 -13   24.39    2.26
  21  -1 -13   29.27    2.43
  21   1 -13   24.31    2.28
  21   1 -12    1.38    1.28
  21  -1 -12    5.34    1.57
  21  -1 -12    6.21    1.47
  21   1 -12    7.75    1.68
  21  -1 -12    6.97    1.57
  21   1 -12    6.45    1.53
  21   1 -12    4.46    1.62
  21  -1 -11    0.99    1.27
  21   1 -11    2.31    1.32
  21   1 -11    0.17    1.26
  21  -1 -11    1.28    1.38
  21   1 -11    0.54    1.24
  21  -1 -11    2.46    1.29
  21   1 -11    1.04    1.22
  21  -1 -11    4.18    3.00
  21  -1 -11    2.71    2.41
  21   1 -11    4.46    2.92
  21  -1 -11    0.36    1.22
  21   1 -11    1.51    1.17
  21  -1 -10  198.73    7.49
  21   1 -10  213.16    7.55
  21  -1 -10  209.83    7.66
  21   1 -10  215.49    7.67
  21  -1 -10  212.45    7.58
  21  -1 -10  196.83   12.36
  21  -1 -10  206.36    7.45
  21   1 -10  204.50    7.40
  21   1 -10  203.90    7.47
  21  -1 -10  189.06   12.59
  21   1 -10  208.10   12.88
  21   1 -10  210.90    7.48
  21  -1  -9   29.20    2.36
  21   1  -9   28.37    2.28
  21  -1  -9   26.54    2.24
  21   1  -9   34.81    2.48
  21  -1  -9   27.42    2.27
  21  -1  -9   29.46    4.56
  21  -1  -9   31.06    2.32
  21   1  -9   30.87    2.40
  21   1  -9   33.29    2.39
  21  -1  -9   32.71    4.90
  21   1  -9   27.47    4.75
  21   1  -9   27.86    2.23
  21  -1  -8   56.26    3.02
  21   1  -8   60.58    3.08
 -21  -1   8   64.90    6.28
  21  -1  -8   51.90    3.01
  21   1  -8   57.78    3.11
  21  -1  -8   60.59    6.53
  21   1  -8   59.85    6.42
  21  -1  -8   69.16    6.74
  21  -1  -8   59.09    3.09
 -21  -1   7   90.88    7.44
  21   1  -7   96.40    3.99
  21  -1  -7   93.46    3.94
  21  -1  -7   97.64    7.75
  21   1  -7  102.99    7.95
  21  -1  -7   92.70    7.56
  21  -1  -7   95.67    3.91
  21   1  -6    0.13    1.27
  21   1  -6    3.65    1.15
  21  -1  -6    5.60    1.31
  21  -1  -6    4.86    1.19
 -21  -1   6    4.06    2.36
  21  -1  -6    3.55    2.82
  21   1  -6    7.72    2.91
 -21  -1   5   32.60    4.57
  21  -1  -5   33.63    2.24
  21   1  -5   31.85    2.27
  21  -1  -5   31.74    2.28
  21  -1  -5   31.55    4.60
  21   1  -5   28.43    4.36
  21  -1  -4  216.57    7.55
  21  -1  -4  231.28   12.36
  21   1  -4  212.37   11.90
  21  -1  -4  228.39    7.70
  21   1  -4  232.13    7.70
  21  -1  -3    4.87    1.22
  21  -1  -3    8.72    1.35
  21   1  -3    6.61    1.33
  21  -1  -3    3.31    2.44
  21   1  -3    4.57    2.07
  21   1  -2   95.37    4.04
  21  -1  -2   90.46    3.99
  21  -1  -2   94.89    7.44
  21   1  -2  105.54    7.78
 -21  -1   2  113.32    7.99
  21   1  -2   88.46    4.02
  21  -1  -2   86.83    3.91
  21  -1  -1  166.30    6.12
  21   1  -1  166.98    6.10
  21  -1  -1  164.04   10.22
  21   1  -1  171.80   10.37
 -21  -1   1  194.15   10.88
  21   1  -1  176.29    6.18
  21  -1  -1  160.83    6.06
  21  -1   0   34.64    2.24
  21   1   0   32.35    2.25
  21  -1   0   34.54    4.66
  21   1   0   24.08    3.93
 -21  -1   0   42.48    5.04
  21  -1   0   31.82    2.26
  21   1   0   31.34    2.24
  21  -1   1  105.90    8.11
  21   1   1   97.08    7.68
  21  -1   1   95.58    4.19
  21   1   1   97.97    4.15
  21  -1   1   97.16    4.22
  21   1   1   93.64    4.15
 -21  -1  -1  112.22    8.30
 -21  -1  -1   95.58    4.14
 -21   1  -1   89.67    4.05
  21  -1   2   11.75    1.60
 -21  -1  -2   11.45    1.53
 -21   1  -2   13.51    1.61
  21  -1   2   10.82    3.13
  21   1   2   17.11    3.73
 -21  -1  -2   13.65    3.45
  21   1   2   10.58    1.52
  21  -1   2   13.45    1.65
  21  -1   3    3.00    2.29
  21   1   3    0.74    2.26
  21   1   3    3.45    1.25
  21  -1   3    3.03    1.19
  21  -1   3    2.55    1.13
 -21  -1  -3    5.00    1.28
 -21   1  -3    3.79    1.21
 -21  -1  -3    7.03    2.72
  21  -1   4   71.84    7.19
  21   1   4   83.49    7.51
 -21  -1  -4   75.34    3.75
 -21   1  -4   78.04    3.76
 -21  -1  -4   85.60    7.64
 -21   1  -4   62.37    6.78
  21  -1   4   80.52    3.81
  21  -1   4   70.19    3.64
  21   1   4   72.67    3.66
 -21  -1  -4   81.39    7.59
  21  -1   5  141.48   10.50
  21   1   5  179.64   11.46
 -21  -1  -5  170.44    6.39
 -21   1  -5  164.96    6.37
 -21  -1  -5  164.90   11.11
 -21   1  -5  186.36   11.68
  21  -1   5  161.37    6.27
  21  -1   5  161.41    6.31
  21   1   5  171.85    6.39
 -21  -1  -5  165.83   11.21
  21  -1   6  262.39   14.86
  21   1   6  254.26   14.75
 -21   1  -6  265.29   14.91
 -21  -1  -6  286.81   15.26
 -21   1  -6  220.08   13.76
  21  -1   6  265.64    9.01
  21  -1   6  268.68    9.08
  21   1   6  259.50    9.01
 -21   1  -6  259.13    9.05
 -21  -1  -6  266.93    9.10
  21  -1   7   23.27    2.19
 -21  -1  -7   19.41    2.08
 -21   1  -7   20.16    2.16
  21  -1   7   20.53    2.06
  21   1   7   17.22    2.02
 -21  -1  -8   13.03    1.86
 -21   1  -8   15.39    2.00
  21  -1   8   14.76    1.84
  21   1   8   12.90    1.78
  21  -1   8   11.88    1.71
 -21  -1  -9   72.78    3.75
 -21   1  -9   71.63    3.78
  21  -1   9   60.33    3.53
  21   1   9   66.43    3.60
  21  -1   9   60.03    3.40
 -21  -1  -9   59.58    3.47
 -21  -1 -10   -0.70    1.23
 -21   1 -10   -0.35    1.36
  21  -1  10   -0.51    1.21
  21   1  10   -0.17    1.22
 -21  -1 -10   -0.17    1.22
 -21  -1 -11    5.29    1.39
 -21   1 -11    7.78    1.59
 -21  -1 -11    6.36    1.49
  21  -1  11    6.66    1.44
  21   1  11    5.50    1.38
  21   1  12   17.19    1.73
 -21  -1 -12   13.50    1.72
 -21   1 -12   14.28    1.72
  21  -1  12   14.91    1.73
 -21  -1 -12   11.81    1.66
 -21  -1 -13    7.15    1.28
 -21   1 -13    6.25    1.30
 -21  -1 -13    7.02    1.35
  21  -1  13    6.58    1.23
  21   1  13    7.98    1.30
 -21  -1 -14   64.52    2.90
 -21   1 -14   59.47    2.81
 -21  -1 -14   53.33    2.75
 -21   1 -14   58.68    2.78
  21  -1  14   58.72    2.73
  21   1  14   56.20    2.70
  21   3 -18   34.67    1.92
  21   3 -18   37.49    2.07
  21  -3 -17    0.49    1.08
  21   3 -17   -0.33    0.95
  21   3 -17   -0.46    1.13
  21   3 -16   18.03    1.86
  21  -3 -16   22.19    1.95
  21   3 -16   22.33    1.89
  21   3 -16   22.40    1.83
  21   3 -15   71.35    3.66
  21  -3 -15   70.34    3.67
  21   3 -15   79.20    3.69
  21   3 -15   74.10    3.58
  21  -3 -14   45.50    2.98
  21   3 -14   50.34    3.02
  21   3 -14   52.07    3.17
  21  -3 -13   13.83    1.84
  21   3 -13   10.46    1.79
  21   3 -13   11.20    1.80
  21  -3 -12   20.13    2.13
  21   3 -12   22.54    2.25
  21   3 -12   24.50    2.34
  21  -3 -11  107.76    4.95
  21   3 -11  113.37    4.99
  21   3 -11  122.01    5.29
  21  -3 -10  106.28    4.74
  21   3 -10  101.61    4.59
  21   3 -10   99.71    4.80
  21   3  -9  147.87    6.14
  21  -3  -9  154.53    6.08
  21   3  -8   38.15    2.82
 -21  -3   8   35.85    5.25
  21   3  -8   42.08    5.61
  21  -3  -8   41.77    2.77
 -21  -3   7    0.83    2.23
  21   3  -7    2.34    1.25
  21   3  -7    1.67    2.44
  21  -3  -7   -0.16    1.29
  21   3  -6   33.29    2.61
  21   3  -6   34.85    5.22
  21  -3  -6   33.58    2.45
 -21  -3   6   29.32    4.60
 -21  -3   5   31.92    4.99
  21   3  -5   35.38    2.57
  21  -3  -5   34.24    2.47
  21   3  -4   35.17    2.57
  21   3  -3    9.08    1.59
  21   3  -3    8.19    1.67
  21   3  -2  133.99    5.47
  21   3  -2  130.17    5.44
 -21  -3   2  115.59    8.97
  21   3  -1  275.03    9.51
 -21  -3   1  290.93   15.22
  21   3  -1  289.05    9.60
 -21  -3   1  267.19   14.43
  21   3   0   37.58    2.71
 -21  -3   0   32.34    5.13
  21   3   0   37.80    2.75
 -21  -3   0   32.07    4.91
  21   3   1  143.98    5.81
  21  -3   1  140.94    5.53
  21   3   1  136.23    5.76
 -21  -3  -1  129.05    9.91
  21  -3   2   94.30    4.29
  21   3   2  100.43    4.63
 -21  -3  -2   97.34    8.65
 -21  -3  -2   86.47    7.94
  21   3   2   92.72    4.55
  21   3   3   -0.55    1.32
  21  -3   3   -0.32    1.20
  21   3   3    0.36    1.58
 -21  -3  -3   -1.67    2.64
 -21  -3  -3   -3.62    2.76
  21  -3   4  108.04    4.63
  21   3   4  100.67    4.81
  21   3   5  114.14    5.22
  21  -3   5  119.07    5.10
  21   3   5  119.08    5.34
  21  -3   6    0.86    1.29
  21   3   6    0.57    1.44
  21   3   6    0.92    1.39
  21   3   7  131.86    5.76
  21  -3   7  140.26    5.69
  21   3   7  132.83    5.76
  21   3   8   24.50    2.41
  21  -3   8   22.01    2.15
 -21  -3  -8   23.69    2.22
  21   3   8   23.78    2.34
 -21  -3  -9   37.17    2.61
  21   3   9   33.77    2.65
  21  -3   9   36.83    2.56
  21   3   9   39.98    2.77
 -21  -3 -10   65.84    3.43
  21   3  10   67.87    3.59
  21  -3  10   67.04    3.42
  21   3  10   64.03    3.46
  21  -3  11   32.57    2.21
  21   3  11   25.27    2.14
  21   3  12   25.83    2.04
  21  -3  12   31.87    2.01
  21  -3  13   -0.53    0.91
  21   3  13    0.10    0.88
 -21  -5  15   30.33    1.79
  21   5 -15   32.94    1.91
 -21  -5  14    2.82    0.95
  21   5 -14    0.66    0.91
  21   5 -13   20.50    1.80
  21   5 -12   90.70    4.07
  21   5 -11    8.39    1.57
  21   5 -11    7.64    1.39
  21   5 -10   94.07    4.39
  21   5 -10   99.37    4.44
  21   5  -9   25.60    2.26
  21   5  -9   23.36    2.21
  21   5  -8   44.57    2.97
  21   5  -8   42.34    2.93
  21   5  -7   -0.90    1.29
  21   5  -6   49.00    3.14
  21   5  -5    2.95    1.34
  21   5  -4    0.19    1.22
  21   5  -4    1.23    1.34
  21   5  -3   66.53    3.70
  21   5  -3   59.66    3.49
  21   5  -2    8.92    1.71
  21   5  -2    7.49    1.54
  21   5  -1   14.65    1.93
  21   5  -1   10.91    1.76
  21   5   0   33.78    2.60
  21   5   1   11.52    1.82
  21   5   2   60.24    3.50
  21   5   3   21.73    2.17
  21   5   4    1.88    1.37
  21   5   5   49.86    3.09
  21   5   6    7.42    1.47
  21   5   7    4.42    1.29
  21  -5   8    7.47    1.22
  21   5   8   12.70    1.53
  21  -5   9   11.49    1.27
  21   5   9    9.82    1.39
  21  -5  10    9.41    1.08
  21   5  10    5.75    1.06
  21   7  -8   54.17    2.49
  21   7  -7   57.10    2.66
  21   7  -6   25.30    1.69
  21   7  -6   24.53    1.77
  21   7  -5   11.55    1.32
  21   7  -5   14.73    1.45
  21   7  -4   -0.11    0.93
  21   7  -4   -0.44    0.89
  21   7  -3    2.23    1.04
  21   7  -3    1.54    0.94
  21   7  -2   12.78    1.41
  21   7  -2   11.36    1.35
  21   7  -1   -0.11    0.97
  21   7  -1   -0.10    0.82
  21   7   0   19.78    1.62
  21   7   1    0.11    0.88
  21   7   2   19.15    1.52
 -21  -7  -3   11.26    1.09
  21   7   3   11.26    1.23
  22   0 -19   -0.57    0.93
  22   0 -19   -1.31    1.01
  22   0 -18  162.29    5.97
  22   0 -18  163.80    5.86
  22   0 -18  162.69    5.99
  22   0 -17    0.15    1.22
  22   0 -17    0.79    1.22
  22   0 -17    1.15    1.18
  22   0 -16    0.68    1.27
  22   0 -16   -0.35    1.37
  22   0 -16    2.06    1.26
  22   0 -15   -1.07    1.43
  22   0 -15   -0.18    1.22
  22   0 -15    0.67    1.19
  22   0 -14    0.38    1.33
  22   0 -14    0.73    1.33
  22   0 -14    0.87    1.34
  22   0 -14    0.17    1.20
  22   0 -13   -0.19    1.36
  22   0 -13   -1.22    1.31
  22   0 -13    0.37    1.31
  22   0 -13    0.88    1.30
  22   0 -12   94.74    4.63
  22   0 -12  101.53    4.72
  22   0 -12  113.08    4.83
  22   0 -12   98.52    4.72
  22   0 -11    0.54    1.08
  22   0 -11   -0.68    1.25
  22   0 -11    0.67    1.30
  22   0 -11    0.17    1.14
  22   0 -11   -0.93    2.71
  22   0 -11    0.81    2.28
  22   0 -11   -0.19    1.27
  22   0 -10    2.78    1.19
  22   0 -10    2.31    1.33
  22   0 -10    2.66    2.37
  22   0 -10   -0.72    1.30
  22   0 -10    0.17    1.16
  22   0 -10    0.79    2.23
  22   0  -9    0.84    1.30
  22   0  -9    1.69    2.48
  22   0  -9   -0.17    1.25
  22   0  -9    0.16    1.04
  22   0  -9   -1.54    2.69
  22   0  -8   62.65    3.37
  22   0  -8   50.93    6.14
  22   0  -8   65.16    6.60
  22   0  -8   68.46    3.53
  22   0  -8   60.85    3.25
  22   0  -7   -0.77    2.17
  22   0  -7   -0.16    1.05
  22   0  -7    0.87    1.06
  22   0  -6  167.10   10.91
  22   0  -6  180.75    6.57
  22   0  -6  172.08    6.32
  22   0  -5    0.72    2.37
  22   0  -5   -1.09    1.07
  22   0  -5    1.20    1.19
  22   0  -4  398.20   17.78
  22   0  -4  380.00   11.96
 -22   0   4  388.96   17.00
  22   0  -3    1.40    1.96
 -22   0   3    5.11    2.35
  22   0  -3    0.14    1.08
  22   0  -3    0.29    1.01
  22   0  -2   52.40    5.67
  22   0  -2   47.56    2.76
  22   0  -2   45.18    2.74
 -22   0   2   49.30    5.37
  22   0  -1   -1.41    2.06
 -22   0   1   -1.32    2.24
  22   0  -1   -0.29    1.08
  22   0  -1    0.14    1.01
  22   0   0  101.78    4.38
  22   0   0   99.28    4.36
  22   0   0  105.50    8.14
 -22   0   0  104.56    8.06
  22   0   1    0.30    1.07
  22   0   1   -0.74    2.64
 -22   0  -1    1.33    1.13
  22   0   1   -0.58    1.15
 -22   0  -1   -0.71    1.80
  22   0   2    1.19    1.18
  22   0   2    3.55    1.24
 -22   0  -2    5.38    1.31
  22   0   2    6.85    2.88
  22   0   3   -0.91    1.18
  22   0   3   -2.37    2.75
  22   0   3   -0.48    1.22
 -22   0  -3    0.80    1.25
 -22   0  -4   32.79    5.24
  22   0   4   34.33    5.23
  22   0   4   28.79    2.30
  22   0   4   27.88    2.27
 -22   0  -4   33.64    2.51
  22   0   5    0.31    1.20
 -22   0  -5    0.85    2.16
  22   0   5    1.69    2.26
 -22   0  -5   -0.35    1.31
  22   0   5   -0.17    1.24
 -22   0  -6   91.82    4.46
  22   0   6   97.40    4.51
 -22   0  -7    0.37    1.35
  22   0   7   -0.71    1.24
  22   0   8   84.65    4.18
 -22   0  -8   78.85    4.14
 -22   0  -9    0.18    1.33
  22   0   9    1.23    1.28
  22   0  10  279.66    9.48
 -22   0 -10  279.35    9.59
 -22   0 -11   -0.16    1.23
  22   0  11   -0.93    1.20
  22   0  12   17.82    1.81
 -22   0 -12   17.70    1.91
 -22   0 -12   13.13    1.64
 -22   0 -13    0.12    1.05
  22   0  13   -0.95    1.01
 -22   0 -13    0.50    1.05
  22   0  14   23.13    1.60
 -22   0 -14   20.91    1.64
 -22   0 -14   20.22    1.56
  22  -2 -19    1.54    0.89
  22  -2 -18   90.00    3.89
  22  -2 -17    1.44    1.15
  22   2 -17    2.90    1.21
  22  -2 -16    5.91    1.36
  22   2 -16    6.07    1.34
  22  -2 -16    6.16    1.55
  22   2 -16    6.35    1.49
  22  -2 -15    2.26    1.19
  22   2 -15    2.06    1.42
  22  -2 -15    0.88    1.28
  22   2 -14   18.79    2.08
  22   2 -14   19.63    2.15
  22   2 -14   23.63    2.15
  22  -2 -14   19.62    2.11
  22  -2 -14   24.42    2.21
  22   2 -13    0.17    1.54
  22  -2 -13   -0.17    1.26
  22  -2 -13    1.69    1.42
  22   2 -13   -0.17    1.22
  22   2 -13    1.44    1.35
  22  -2 -12  256.16    9.07
  22   2 -12  266.35    9.15
  22  -2 -12  279.78    9.37
  22   2 -12  256.21    9.02
  22   2 -12  261.68    9.18
  22  -2 -11  120.48    5.12
  22   2 -11  116.03    5.02
  22   2 -11  116.48    5.08
  22   2 -11  115.05    5.14
  22  -2 -11  117.29    5.23
 -22  -2  10  174.40   11.75
  22  -2 -10  169.57   11.74
  22  -2 -10  177.95    6.92
  22   2 -10  189.01    6.90
  22   2 -10  192.68    7.06
  22  -2 -10  172.21    6.74
  22  -2  -9  166.93    6.41
  22   2  -9  158.14    6.34
  22  -2  -9  162.47   11.03
  22   2  -9  161.54    6.26
 -22  -2   9  172.82   11.45
  22  -2  -8   27.91    2.26
  22  -2  -8   24.87    4.47
  22   2  -8   23.85    2.13
 -22  -2   8   26.14    4.45
  22  -2  -7   37.82    5.27
 -22  -2   7   31.13    4.91
  22   2  -7   35.45    2.59
  22  -2  -7   40.74    2.65
  22  -2  -6   40.07    5.25
 -22  -2   6   47.72    5.94
  22   2  -6   47.11    2.94
  22  -2  -6   53.62    3.04
  22   2  -5    9.96    1.61
  22  -2  -5    7.69    1.38
 -22  -2   5   13.85    3.63
  22  -2  -5    7.14    2.90
  22   2  -4    1.41    1.13
  22   2  -3   20.00    1.97
  22  -2  -2  192.89    6.90
  22   2  -2  196.61    7.07
  22   2  -2  192.48    6.98
 -22  -2   2  203.18   11.93
  22  -2  -1   58.81    3.18
  22   2  -1   59.87    3.27
  22   2  -1   61.30    3.37
 -22  -2   1   65.08    6.75
  22  -2   0   49.29    2.91
  22   2   0   52.66    3.05
  22   2   0   52.53    3.15
 -22  -2   0   42.31    5.68
  22   2   1   76.84    3.96
 -22  -2  -1   77.35    7.29
 -22  -2  -1   86.07    7.90
  22   2   1   83.39    4.00
  22  -2   1   86.85    3.98
  22   2   2   12.28    1.72
 -22  -2  -2    7.82    2.82
  22  -2   2    9.69    1.57
 -22  -2  -2    6.87    2.82
  22  -2   3    6.38    1.50
  22   2   3    7.16    1.53
 -22  -2  -3    8.82    3.26
 -22  -2  -4  179.20   12.33
  22   2   4  194.46    7.21
  22  -2   4  190.01    7.10
  22  -2   4  195.44    7.05
  22   2   5   69.39    3.75
  22  -2   5   64.77    3.57
  22  -2   5   64.67    3.51
  22   2   6   37.04    2.74
  22  -2   6   32.21    2.55
  22  -2   6   36.27    2.54
  22   2   7   22.23    2.30
  22  -2   7   21.73    2.15
  22  -2   7   22.89    2.13
  22  -2   8    1.78    1.25
  22  -2   8    0.34    1.26
  22   2   8    2.49    1.34
 -22  -2  -9    7.04    1.49
  22  -2   9    7.29    1.48
  22  -2   9    6.59    1.46
  22   2   9    6.67    1.51
 -22  -2 -10    0.15    1.22
  22  -2  10    1.73    1.16
  22  -2  10   -0.15    1.20
  22   2  10    1.60    1.19
 -22  -2 -11    1.40    1.12
  22  -2  11    1.17    1.04
  22   2  11    0.14    1.08
  22  -2  11    0.53    1.03
 -22  -2 -12    2.34    1.08
  22   2  12    0.12    1.05
 -22  -2 -13    2.26    0.94
  22   2  13    1.13    0.90
  22   4 -16   62.38    2.82
  22   4 -16   57.02    2.74
  22   4 -15    4.34    1.28
  22   4 -15    2.31    1.02
  22   4 -14   34.88    2.36
  22   4 -14   28.01    2.13
  22   4 -13    9.32    1.56
  22   4 -13    8.23    1.58
  22   4 -12    3.44    1.40
  22   4 -11   -0.54    1.35
  22   4 -10   52.73    3.31
  22   4  -9   69.17    3.82
  22   4  -8   14.11    1.96
  22   4  -7   20.28    2.27
  22   4  -6  353.68   11.75
  22   4  -5    2.49    1.42
  22   4  -4  360.41   11.91
  22   4  -3    5.14    1.65
  22   4  -2    1.52    1.38
  22   4  -1   28.03    2.51
  22   4   0   44.48    3.05
  22   4   0   47.51    3.20
  22   4   1  107.43    5.05
  22   4   1  110.42    5.08
  22   4   2   44.88    3.09
  22   4   2   33.13    2.76
  22   4   3  275.71    9.53
  22   4   3  261.84    9.41
  22  -4   4  278.00    9.43
  22   4   4  275.55    9.78
  22   4   4  294.61    9.87
  22   4   5   -0.53    1.42
  22  -4   5    1.11    1.24
  22   4   5   -0.74    1.51
  22   4   6   13.20    1.98
  22  -4   6   15.94    1.81
  22   4   6   13.13    1.93
  22   4   7   16.26    1.93
  22  -4   7   16.50    1.82
  22   4   7   13.14    1.82
  22   4   8   80.65    3.95
  22  -4   8   81.18    3.76
  22   4   8   86.60    3.97
  22   4   9   25.56    2.14
  22  -4   9   27.87    2.02
  22   4  10    0.74    1.02
  22  -4  10    0.78    0.91
  22   4  11    4.74    1.12
  22  -4  11    3.08    0.93
  22   6 -12    0.24    0.70
 -22  -6  12   -0.35    0.76
 -22  -6  11    4.00    0.95
  22   6 -10   11.27    1.31
 -22  -6  10    9.55    1.25
  22   6 -10   11.02    1.34
  22   6  -9   12.47    1.45
 -22  -6   9   12.15    1.45
  22   6  -9   14.03    1.51
 -22  -6   8   51.96    2.84
  22   6  -8   62.19    3.02
  22   6  -8   57.07    3.02
  22   6  -7   37.90    2.41
  22   6  -7   39.68    2.58
  22   6  -6   32.45    2.32
  22   6  -6   34.15    2.45
  22   6  -5    8.65    1.42
  22   6  -5    8.61    1.43
  22   6  -5    9.68    1.59
  22   6  -4  196.84    7.22
  22   6  -4  217.21    7.32
  22   6  -3   67.10    3.50
  22   6  -3   70.37    3.47
  22   6  -2   17.28    1.77
  22   6  -2   13.14    1.73
  22   6  -1   15.62    1.79
  22   6  -1   19.44    1.81
  22   6   0    3.53    1.21
  22   6   0    8.34    1.49
  22   6   1    8.76    1.40
  22   6   1    8.17    1.55
  22   6   2    2.23    1.12
  22   6   2    2.30    1.15
  22   6   3    4.70    1.22
  22   6   3    4.50    1.28
  22   6   4    2.80    1.19
  22   6   5   29.93    2.08
 -22  -6  -6    7.25    1.09
  22   6   6    6.87    1.14
  23  -1 -19    9.82    1.21
  23   1 -19   11.64    1.27
  23  -1 -19   10.15    1.27
  23  -1 -18   12.30    1.49
  23   1 -18   13.18    1.53
  23  -1 -18   11.75    1.50
  23   1 -17   17.66    1.84
  23  -1 -17   18.60    1.89
  23  -1 -17   18.51    1.86
  23  -1 -16    7.78    1.57
  23  -1 -16   12.17    1.74
  23   1 -16    9.44    1.59
  23  -1 -15    0.89    1.35
  23  -1 -15    2.62    1.32
  23   1 -15    3.27    1.38
  23  -1 -15    3.34    1.35
  23   1 -15    1.74    1.29
  23   1 -15    2.70    1.31
  23  -1 -14  286.03    9.80
  23   1 -14  271.18    9.68
  23  -1 -14  281.00    9.78
  23  -1 -14  280.87    9.58
  23   1 -14  298.60    9.69
  23   1 -14  284.97    9.63
  23  -1 -13   12.44    1.92
  23   1 -13   14.11    1.86
  23  -1 -13   13.93    1.99
  23  -1 -13   11.31    1.77
  23   1 -13   16.24    1.95
  23   1 -13   12.49    1.93
  23  -1 -12   78.64    4.12
  23   1 -12   74.35    3.97
  23  -1 -12   82.22    4.12
  23   1 -12   73.99    4.02
  23  -1 -11   18.10    2.16
  23   1 -11   19.09    2.15
  23  -1 -11   14.50    2.03
  23   1 -11   16.64    2.11
  23  -1 -11   21.64    2.22
  23   1 -11   21.20    2.11
  23  -1 -10    5.46    2.88
  23   1 -10    7.19    3.48
  23   1 -10    8.65    1.74
  23  -1 -10    4.06    1.46
  23   1 -10    4.39    1.56
  23  -1 -10    8.38    1.58
  23  -1 -10    5.12    2.70
  23  -1 -10    7.45    1.49
  23   1 -10    9.64    1.65
  23  -1  -9   35.91    5.54
  23   1  -9   29.50    5.19
  23   1  -9   44.49    2.92
  23  -1  -9   34.63    2.68
  23  -1  -9   45.46    2.89
  23   1  -9   45.93    2.92
  23  -1  -9   54.86    6.25
  23  -1  -9   41.41    2.76
  23   1  -9   33.23    2.58
  23  -1  -8  234.64    7.60
  23   1  -8  245.88    7.66
 -23  -1   8  240.78   13.04
  23  -1  -8  234.30    7.72
  23   1  -8  240.28    7.74
  23  -1  -8  219.74   13.07
  23   1  -8  231.23   13.26
  23  -1  -8  232.36    7.59
  23  -1  -8  221.85   12.94
 -23  -1   7   25.81    4.33
  23  -1  -7   35.18    5.01
  23  -1  -7   32.22    2.39
  23  -1  -7   31.40    2.41
  23   1  -7   29.31    2.39
  23  -1  -7   28.49    4.63
  23   1  -7   33.84    5.07
  23  -1  -6   44.88    2.74
  23  -1  -6   39.33    2.68
  23   1  -6   42.35    2.75
  23  -1  -6   37.90    5.28
  23  -1  -5   37.05    2.48
  23  -1  -5   29.31    4.60
  23   1  -5   29.70    4.77
  23  -1  -5   31.76    2.37
  23   1  -5   35.15    2.46
  23  -1  -4    7.11    1.44
  23  -1  -4    9.04    3.13
  23   1  -4    8.18    2.96
  23  -1  -4    9.04    1.53
  23   1  -4    9.10    1.43
  23  -1  -3    0.75    1.15
 -23  -1   3   -2.19    2.39
  23  -1  -3    0.75    2.36
  23   1  -3   -0.74    2.33
  23  -1  -3    0.46    1.09
  23   1  -3   -0.46    1.05
  23  -1  -2   77.68    3.78
 -23  -1   2   76.36    6.98
  23  -1  -2   86.87    7.63
  23   1  -2   65.08    6.74
  23  -1  -2   80.96    3.84
  23   1  -2   75.42    3.70
  23   1  -1    1.36    1.20
  23  -1  -1    2.44    1.23
 -23  -1   1    2.23    2.51
  23  -1  -1    0.75    2.46
  23   1  -1    0.74    2.08
  23  -1  -1    2.31    1.14
  23   1  -1    2.75    1.18
 -23  -1   0    0.15    1.11
 -23   1   0   -0.91    1.24
  23  -1   0    0.31    1.18
  23   1   0   -0.76    1.24
 -23  -1   0   -1.52    2.31
  23  -1   0   -0.76    2.41
  23   1   0    0.75    2.11
  23  -1   0    1.40    1.19
  23   1   0   -0.93    1.12
 -23  -1  -1   16.37    1.78
 -23   1  -1   17.35    1.81
  23  -1   1   17.94    3.92
  23   1   1   19.28    3.93
  23  -1   1   18.46    1.99
  23   1   1   15.39    1.80
 -23  -1  -1   20.97    3.91
  23  -1   1   15.07    1.73
  23   1   1   13.83    1.71
  23  -1   2   26.59    2.24
  23   1   2   29.73    2.32
  23  -1   2   21.60    4.12
  23   1   2   27.70    4.60
  23  -1   2   26.92    2.22
 -23  -1  -2   35.20    4.88
 -23  -1  -2   31.01    5.01
 -23  -1  -2   32.62    2.39
 -23   1  -2   25.77    2.20
  23  -1   3    0.82    1.26
 -23  -1  -3    1.00    1.21
 -23   1  -3   -1.00    1.23
  23  -1   3   -1.65    2.41
  23   1   3   -0.82    2.58
 -23  -1  -3    0.82    2.94
 -23   1  -3   -4.11    2.86
 -23  -1  -3    0.85    2.28
  23   1   3   -0.49    1.30
  23  -1   3   -1.16    1.22
  23  -1   4  124.52    5.14
 -23  -1  -4  115.72    5.05
 -23   1  -4  116.68    5.04
  23  -1   4  119.02    5.06
  23   1   4  120.64    5.08
  23  -1   4  105.76    9.08
  23   1   4  105.57    8.92
 -23  -1  -4  108.64    9.27
 -23   1  -4  114.90    9.26
 -23  -1  -4  103.71    8.97
  23  -1   5   76.01    3.93
  23   1   5   78.95    3.95
 -23  -1  -5   79.35    4.02
 -23   1  -5   76.36    3.98
  23  -1   5   80.88    3.99
  23  -1   6   44.28    2.89
  23   1   6   42.14    2.87
 -23  -1  -6   40.29    2.87
 -23   1  -6   41.64    2.86
  23  -1   6   39.94    2.83
  23  -1   7  206.04    7.53
  23   1   7  200.62    7.43
 -23  -1  -7  198.59    7.53
 -23   1  -7  197.21    7.49
  23  -1   7  208.23    7.46
  23  -1   8   26.57    2.29
  23   1   8   29.08    2.39
 -23   1  -8   25.24    2.30
 -23  -1  -8   25.90    2.36
  23  -1   8   29.03    2.33
  23  -1   9   34.30    2.59
  23   1   9   37.61    2.63
 -23  -1  -9   40.05    2.76
 -23   1  -9   39.80    2.76
  23  -1   9   35.00    2.54
  23  -1  10    4.02    1.31
  23   1  10    4.14    1.32
 -23  -1 -10    4.65    1.33
 -23   1 -10    4.66    1.38
  23  -1  11    4.33    1.24
  23   1  11    3.45    1.18
 -23  -1 -11    4.61    1.25
 -23  -1 -11    2.18    1.19
 -23   1 -11    1.46    1.15
  23  -1  12    0.85    0.96
  23   1  12    1.55    0.98
 -23  -1 -12    0.71    0.99
 -23  -1 -12    2.27    1.10
 -23   1 -12    2.15    1.10
  23   1  13    1.86    0.89
  23  -1  13    2.48    0.98
 -23  -1 -13    2.69    0.94
 -23   1 -13    0.83    0.91
 -23   1 -13    0.97    0.88
 -23  -1 -13    0.60    0.90
  23   3 -17   25.33    1.81
  23  -3 -17   23.24    1.75
  23  -3 -16    0.51    1.00
  23   3 -16    0.46    1.02
  23   3 -16    0.48    1.09
  23  -3 -15   12.57    1.69
  23   3 -15   11.35    1.48
  23   3 -15   12.95    1.67
  23  -3 -14   60.72    3.38
  23   3 -14   66.57    3.47
  23   3 -14   71.25    3.61
  23  -3 -13   24.53    2.16
  23   3 -13   17.59    2.02
  23   3 -13   23.83    2.16
  23  -3 -12    9.59    1.68
  23   3 -12   13.26    1.80
  23   3 -12   13.19    1.84
  23  -3 -11   27.23    2.39
  23   3 -11   26.09    2.35
  23   3 -11   27.27    2.41
  23  -3 -10    0.18    1.34
  23   3 -10    1.45    1.28
  23   3 -10   -0.38    1.33
  23   3  -9   36.09    2.75
  23  -3  -9   40.33    2.80
  23   3  -8   52.80    3.29
  23  -3  -8   50.67    3.14
  23  -3  -7   -0.34    1.20
  23   3  -7   -0.19    1.29
  23   3  -6    1.10    1.38
  23   3  -6   -0.87    2.43
 -23  -3   6    0.86    2.19
  23  -3  -6    1.36    1.19
  23  -3  -5  276.92    9.44
  23   3  -5  283.05    9.67
  23  -3  -4   10.53    1.72
  23   3  -4   14.72    1.85
  23   3  -3  128.69    5.60
  23   3  -3  137.58    5.61
 -23  -3   3  132.42    9.93
  23   3  -2   70.12    3.81
 -23  -3   2   67.82    7.22
  23   3  -2   75.13    3.94
  23   3  -1  195.64    7.15
 -23  -3   1  170.67   11.57
 -23  -3   1  167.55   11.63
  23   3  -1  179.27    7.00
  23   3   0  379.90   12.23
 -23  -3   0  345.09   18.08
  23   3   0  379.32   12.26
  23   3   1   19.25    2.30
  23   3   1   23.07    2.20
  23  -3   1   21.47    2.01
  23   3   2   26.18    2.51
  23  -3   2   25.80    2.28
  23   3   2   29.97    2.53
  23   3   3    5.06    1.53
  23  -3   3    6.40    1.50
  23   3   4    4.68    1.63
  23   3   4    1.88    1.52
  23  -3   4    6.14    1.54
  23   3   5    7.98    1.83
  23   3   5    6.71    1.61
  23  -3   5    8.70    1.63
  23   3   6   10.16    1.86
  23   3   6   14.43    1.95
  23  -3   6   11.27    1.73
  23   3   7   34.08    2.67
  23   3   7   33.51    2.61
  23  -3   7   26.89    2.33
  23   3   8   76.18    3.85
  23   3   8   71.34    3.76
  23  -3   8   69.09    3.62
  23   3   9    3.07    1.23
  23   3   9    2.37    1.38
  23  -3   9    4.12    1.25
  23   3  10    0.27    1.09
  23   3  10   -0.13    1.17
  23  -3  10    0.25    1.02
  23  -3  11   21.90    1.67
  23   3  11   16.46    1.64
  23   3  12   12.42    1.34
  23  -3  12   12.37    1.23
  23   5 -14    3.09    0.91
 -23  -5  14    1.20    0.78
  23   5 -13   -0.34    0.90
  23   5 -13    0.77    0.90
  23   5 -12    1.42    0.99
  23   5 -11    1.41    1.11
  23   5 -10   25.96    2.13
  23   5 -10   21.82    1.97
  23   5  -9   12.98    1.69
  23   5  -9    9.70    1.56
  23   5  -8    7.50    1.57
  23   5  -8    7.05    1.50
  23   5  -7   29.52    2.48
  23   5  -6    8.76    1.64
  23   5  -5   11.54    1.78
  23   5  -4    2.87    1.44
  23   5  -3   37.42    2.75
  23   5  -2   52.09    3.18
  23   5  -2   47.50    3.00
  23   5  -1    1.07    1.32
  23   5  -1    0.17    1.25
  23   5   0    1.24    1.29
  23   5   0    1.04    1.20
  23   5   1    8.16    1.64
  23   5   2    4.40    1.49
  23   5   3    5.23    1.45
  23   5   4    5.29    1.40
  23   5   5   12.27    1.65
  23   5   6   70.32    3.41
  23   5   7   30.66    2.11
  23   5   8   14.68    1.44
  23  -5   9    1.11    0.74
  23   5   9    2.70    0.85
  23   7  -4    1.25    0.82
  23   7  -4    2.25    0.81
  23   7  -3   38.98    2.07
  23   7  -3   41.72    2.15
  23   7  -2   30.21    1.77
  23   7  -2   29.55    1.78
  23   7  -1   -0.42    0.76
  23   7  -1   -0.09    0.77
  24   0 -19   -0.29    0.83
  24   0 -19   -0.72    0.88
  24   0 -18  103.06    4.19
  24   0 -18  102.54    4.13
  24   0 -17    0.14    1.12
  24   0 -17   -0.41    1.11
  24   0 -16   17.39    1.95
  24   0 -16   20.02    2.00
  24   0 -15   -0.70    1.31
  24   0 -15    0.84    1.21
  24   0 -14   82.14    4.13
  24   0 -14   79.35    4.12
  24   0 -13    0.54    1.27
  24   0 -13    1.31    1.34
  24   0 -12   46.32    3.05
  24   0 -12   50.48    3.22
  24   0 -11    1.06    1.20
  24   0 -11    1.16    1.28
  24   0 -11   -0.19    1.23
  24   0 -10   30.43    2.42
  24   0 -10   33.48    2.70
  24   0  -9   -1.24    1.20
  24   0  -9   -0.83    2.52
  24   0  -9    0.90    2.42
  24   0  -9    0.74    1.21
  24   0  -9    0.17    1.14
  24   0  -8  216.99   13.13
  24   0  -8  234.28    8.26
  24   0  -8  236.55    8.38
  24   0  -8  222.99   13.65
  24   0  -8  230.90    8.13
  24   0  -7    0.87    1.20
  24   0  -7    2.54    2.77
  24   0  -7    0.31    1.08
  24   0  -6   59.04    3.40
  24   0  -6   62.73    6.76
  24   0  -6   60.52    3.25
  24   0  -5    1.33    1.14
  24   0  -5   -0.60    1.20
  24   0  -5    1.61    2.64
  24   0  -4  136.99    5.49
  24   0  -4  117.88    9.41
  24   0  -3    0.32    1.18
  24   0  -3   -0.16    1.10
  24   0  -3    0.79    2.48
 -24   0   3    2.15    2.09
  24   0  -2  256.16   14.12
 -24   0   2  254.24   13.78
  24   0  -2  254.37    8.82
  24   0  -2  264.40    8.88
 -24   0   1   -2.97    2.35
  24   0  -1    0.32    1.13
  24   0  -1    0.16    1.15
 -24   0   0    1.45    1.22
 -24   0   0    1.53    2.33
  24   0   0    1.60    2.25
  24   0   0    1.80    1.16
  24   0   0    3.06    1.29
 -24   0  -1    0.33    1.20
  24   0   1    0.97    1.13
  24   0   1   -0.82    2.39
  24   0   1    0.17    1.13
  24   0   2   89.47    4.22
  24   0   2   82.78    7.91
 -24   0  -2   85.42    4.18
  24   0   2   89.26    4.19
 -24   0  -3    1.74    1.36
  24   0   3   -0.33    1.14
  24   0   3    0.86    2.40
 -24   0  -3    4.29    2.90
  24   0   3    0.69    1.27
 -24   0  -4   62.58    3.46
  24   0   4   52.10    3.27
  24   0   4   56.23    3.27
 -24   0  -4   61.47    6.96
  24   0   5    0.50    1.26
  24   0   5    2.85    1.41
 -24   0  -5    0.73    1.30
 -24   0  -6   35.23    2.71
  24   0   6   32.75    2.57
  24   0   7   -0.89    1.30
 -24   0  -7    0.91    1.33
 -24   0  -8  556.46   17.01
  24   0   8  560.55   16.92
  24   0   9   -0.65    1.27
 -24   0  -9   -0.68    1.29
 -24   0 -10   55.71    3.19
  24   0  10   55.06    3.05
  24   0  11    1.34    1.03
 -24   0 -11    0.56    1.02
  24   0  12   25.78    1.90
 -24   0 -12   26.14    1.95
  24   0  13   -0.65    0.79
 -24   0 -13    0.29    0.90
 -24   0 -13    0.09    0.80
  24  -2 -18    5.45    1.10
  24  -2 -17    3.05    1.18
  24   2 -16    7.76    1.41
  24  -2 -16    5.42    1.37
  24  -2 -15    9.64    1.49
  24  -2 -15   12.02    1.77
  24   2 -15   11.48    1.70
  24  -2 -14   11.12    1.80
  24   2 -14   14.84    1.79
  24   2 -14   11.44    1.79
  24  -2 -14   15.02    1.78
  24  -2 -13   20.97    2.08
  24   2 -13   17.83    2.11
  24  -2 -13   23.04    2.24
  24  -2 -12   66.43    3.62
  24   2 -12   66.00    3.66
  24   2 -12   71.52    3.72
  24  -2 -12   67.37    3.74
  24  -2 -11   57.90    3.28
  24  -2 -11   53.08    3.31
  24   2 -11   54.63    3.30
  24   2 -11   51.08    3.20
  24  -2 -10   13.20    1.77
  24  -2 -10   12.26    1.82
  24   2 -10   11.69    1.75
  24   2 -10    9.32    1.80
  24  -2 -10   14.35    1.92
  24   2  -9   33.45    2.56
  24  -2  -9   29.79    2.55
  24  -2  -9   27.97    2.33
  24   2  -9   31.82    2.62
 -24  -2   8  122.99    9.85
  24   2  -8  143.92    5.80
  24  -2  -8  151.73    5.87
  24  -2  -8  151.02    6.02
  24  -2  -8  152.70   10.71
  24   2  -8  142.57    5.89
  24  -2  -7  122.02    5.25
  24  -2  -7  123.08    9.49
 -24  -2   7  133.61    9.88
  24   2  -7  119.93    5.18
  24  -2  -6   97.79    4.52
  24  -2  -6  104.30    8.54
  24   2  -6   95.82    4.45
  24   2  -5  123.79    5.28
  24  -2  -5  132.37    5.43
  24   2  -4    3.15    1.31
  24   2  -3   -0.66    1.23
 -24  -2   3    3.26    2.58
  24   2  -2   15.39    1.88
  24  -2  -2   14.21    1.73
 -24  -2   2   16.31    3.79
  24  -2  -1   85.77    4.00
  24   2  -1   77.75    3.93
  24   2  -1   79.75    4.00
  24   2   0   -0.17    1.26
  24  -2   0    0.16    1.23
 -24  -2   0    0.89    2.49
 -24  -2   0    0.82    2.09
  24   2   0   -0.51    1.45
  24   2   1   19.94    2.10
 -24  -2  -1   14.99    3.70
  24  -2   1   24.30    2.15
  24   2   1   21.68    2.26
 -24  -2  -1   18.98    4.15
  24   2   2   28.01    2.35
  24  -2   2   29.70    2.41
 -24  -2  -2   38.82    5.53
  24   2   2   27.55    2.47
  24  -2   2   28.07    2.27
 -24  -2  -2   28.48    5.15
  24   2   3  143.26    5.97
  24  -2   3  154.74    6.07
  24  -2   3  144.40    5.85
  24   2   3  154.98    6.20
  24  -2   4   35.31    2.56
  24   2   4   34.25    2.63
  24  -2   4   35.41    2.66
  24  -2   5    4.63    1.38
  24   2   5    4.77    1.43
  24  -2   5    5.58    1.52
  24  -2   6    3.59    1.29
  24   2   6    2.79    1.43
  24  -2   6    3.44    1.46
  24  -2   7    4.75    1.28
  24   2   7    6.96    1.51
  24  -2   7    5.17    1.45
  24  -2   8    5.41    1.38
  24   2   8    2.26    1.36
  24  -2   8    2.52    1.30
  24  -2   9    3.89    1.24
  24   2   9    4.35    1.37
  24  -2   9    5.23    1.44
  24  -2  10   52.05    2.75
  24   2  10   46.88    2.81
  24  -2  10   53.24    2.80
  24  -2  11   11.00    1.37
  24   2  11   12.48    1.48
  24   2  12    4.21    1.10
  24   4 -16    0.42    0.75
  24   4 -15   13.84    1.40
  24   4 -15   12.90    1.36
  24   4 -14   37.36    2.27
  24   4 -14   34.68    2.30
  24   4 -14   38.99    2.33
  24   4 -13   76.12    3.65
  24   4 -12    6.44    1.46
  24   4 -11   81.66    4.01
  24   4 -10   30.15    2.45
  24   4  -9    3.44    1.41
  24   4  -8    6.47    1.64
  24   4  -7  210.96    7.85
  24   4  -6   47.42    3.17
  24   4  -5    2.66    1.39
  24   4  -4   37.34    2.83
  24   4  -3    2.29    1.47
  24   4  -2   45.52    3.10
  24   4  -1    1.14    1.36
  24   4   0    2.46    1.43
  24   4   0    4.29    1.70
  24   4   1   30.81    2.68
  24   4   1   33.95    2.71
  24   4   2    3.15    1.57
  24   4   2    1.65    1.57
  24   4   3    0.91    1.50
  24   4   3   -0.18    1.66
  24   4   4    0.87    1.51
  24   4   4    1.41    1.37
  24  -4   4    1.95    1.23
  24   4   5    0.66    1.32
  24   4   5    0.17    1.28
  24  -4   5   -1.02    1.24
  24   4   6    0.92    1.35
  24   4   6    0.95    1.28
  24  -4   6   -0.14    1.09
  24   4   7    4.46    1.43
  24   4   7    4.40    1.36
  24  -4   7    5.87    1.26
  24   4   8    5.39    1.32
  24   4   8    6.73    1.36
  24  -4   8    6.39    1.17
  24  -4   9   11.76    1.35
  24   4   9   15.29    1.57
  24  -4  10   26.29    1.66
  24   4  10   24.03    1.70
  24   6 -10   21.04    1.53
  24   6 -10   17.82    1.45
 -24  -6  10   19.52    1.46
 -24  -6   9   11.85    1.25
  24   6  -9   12.21    1.28
  24   6  -9   10.70    1.27
  24   6  -8    1.64    0.96
  24   6  -8    1.15    1.02
  24   6  -7    6.18    1.16
  24   6  -7    4.58    1.15
  24   6  -6    0.61    1.05
  24   6  -6    3.01    1.13
  24   6  -5    1.00    0.96
  24   6  -5   -0.14    1.04
  24   6  -4   14.84    1.58
  24   6  -3    3.61    1.17
  24   6  -3    2.15    1.06
  24   6  -2    5.13    1.23
  24   6  -2    1.55    1.02
  24   6  -1   11.99    1.52
  24   6  -1   10.84    1.51
  24   6   0   17.46    1.67
  24   6   0   16.07    1.69
  24   6   1    9.31    1.31
  24   6   1    5.08    1.17
  24   6   2    6.67    1.15
  24   6   2    4.62    1.17
  24   6   3    2.06    0.91
  24   6   3    0.67    0.96
 -24  -6  -3   -0.40    0.92
  24   6   4    6.02    1.04
  24   6   4    7.20    1.14
 -24  -6  -4    4.47    0.96
  24   6   5    0.48    0.71
 -24  -6  -5    0.59    0.68
  24   6   5    0.18    0.79
  25   1 -18   39.08    2.24
  25  -1 -18   44.80    2.34
  25  -1 -18   43.37    2.39
  25  -1 -17   14.35    1.56
  25   1 -17   13.23    1.57
  25  -1 -17   13.95    1.60
  25  -1 -16   12.00    1.57
  25   1 -16    9.66    1.53
  25  -1 -16    9.83    1.56
  25  -1 -15    1.61    1.31
  25   1 -15    2.39    1.26
  25  -1 -15    3.12    1.33
  25  -1 -14   12.23    1.82
  25   1 -14    8.69    1.62
  25  -1 -14   11.18    1.73
  25  -1 -13   41.13    2.87
  25   1 -13   41.12    2.86
  25  -1 -13   43.58    2.94
  25  -1 -12   16.20    2.03
  25  -1 -12   15.16    1.94
  25   1 -12   13.21    1.91
  25  -1 -11    9.04    1.74
  25  -1 -11    8.62    1.65
  25   1 -11   10.32    1.83
  25  -1 -11    6.84    1.67
  25   1 -11    9.43    1.63
  25  -1 -10   88.81    4.49
  25   1 -10   96.28    4.52
  25  -1 -10  100.60    4.64
  25  -1 -10  104.27    4.74
  25   1 -10   87.26    4.46
  25  -1  -9    3.92    1.51
  25   1  -9    1.66    1.36
  25  -1  -9    2.34    1.33
  25  -1  -9    2.16    1.35
  25   1  -9    3.73    1.43
  25  -1  -8   51.25    6.25
  25   1  -8   64.82    7.03
  25  -1  -8   46.69    3.08
  25   1  -8   48.27    3.11
  25  -1  -8   49.42    3.06
  25   1  -8   44.26    2.93
  25  -1  -8   50.48    6.18
  25  -1  -8   47.06    3.03
  25   1  -7   26.02    4.69
  25  -1  -7   32.49    5.03
  25  -1  -7   24.29    4.54
  25  -1  -7   26.76    2.31
  25   1  -7   27.28    2.35
  25  -1  -7   33.12    2.53
  25  -1  -6  372.36   18.74
  25   1  -6  376.24   18.71
  25  -1  -6  382.14   18.54
  25  -1  -6  398.30   12.51
  25  -1  -6  407.28   12.68
  25   1  -6  384.33   12.52
  25  -1  -5    1.69    2.47
  25   1  -5    0.83    2.11
  25  -1  -5   -0.52    1.15
  25   1  -5    0.17    1.12
  25  -1  -5    0.33    1.17
 -25  -1   5   -0.80    2.13
  25  -1  -4  111.40    4.76
 -25  -1   4  104.41    8.58
  25  -1  -4  106.33    8.85
  25   1  -4  111.56    8.94
  25  -1  -4  102.44    4.76
  25   1  -4  110.41    4.81
  25  -1  -3   65.37    3.63
 -25  -1   3   72.87    7.17
  25   1  -3   82.09    7.49
  25  -1  -3   62.54    6.81
  25  -1  -3   67.97    3.63
  25   1  -3   74.18    3.73
  25  -1  -2  151.48    6.12
 -25  -1   2  150.00   10.60
  25  -1  -2  167.77   11.13
  25   1  -2  155.11   10.71
  25  -1  -2  149.81    6.06
  25   1  -2  167.70    6.23
  25   1  -1   16.40    3.95
  25  -1  -1   16.61    1.88
 -25  -1   1   18.76    3.87
 -25  -1   1   19.44    2.04
 -25   1   1   18.52    1.97
  25  -1  -1   19.62    1.99
  25   1  -1   21.77    2.07
  25  -1   0  113.84    9.06
  25   1   0  103.43    8.68
 -25  -1   0   99.45    8.44
  25  -1   0   92.04    4.51
  25   1   0  105.11    4.66
 -25  -1   0   93.70    4.45
 -25   1   0  103.64    4.57
  25  -1   0  106.72    4.68
  25   1   0  106.01    4.68
  25  -1   1   83.85    7.81
  25   1   1   87.94    8.17
 -25  -1  -1   87.05    8.24
  25  -1   1   78.38    4.01
  25   1   1   79.82    4.02
  25  -1   1   83.09    4.07
  25   1   1   83.82    4.08
 -25  -1  -1   79.51    3.98
 -25   1  -1   91.98    4.20
 -25  -1  -1   69.40    7.53
  25  -1   2  189.97   12.41
  25   1   2  193.04   12.43
 -25   1  -2  204.89    7.46
 -25  -1  -2  203.09    7.45
 -25  -1  -2  220.86   13.45
  25  -1   2  205.98    7.48
 -25   1  -2  180.32   12.21
 -25  -1  -2  220.20   13.22
  25  -1   2  197.13    7.41
  25   1   2  204.73    7.46
  25  -1   3    0.88    1.26
  25   1   3    0.17    1.26
  25  -1   3    0.87    1.27
 -25  -1  -3   -0.70    1.28
 -25   1  -3    0.88    1.26
  25  -1   4    0.53    1.21
  25   1   4    4.38    1.50
  25  -1   4    0.35    1.23
 -25  -1  -4    2.84    1.40
 -25   1  -4    2.50    1.37
  25  -1   5   28.38    2.36
  25   1   5   29.69    2.44
  25  -1   5   29.24    2.40
 -25  -1  -5   28.75    2.47
 -25   1  -5   23.64    2.26
  25  -1   6   11.30    1.73
  25   1   6    9.64    1.65
  25  -1   6    8.45    1.68
 -25  -1  -6    8.34    1.61
 -25   1  -6    7.64    1.61
  25  -1   7    8.27    1.55
  25   1   7    5.85    1.47
  25  -1   7    6.15    1.43
 -25  -1  -7    3.28    1.30
 -25   1  -7    3.81    1.35
  25  -1   8   12.99    1.72
  25   1   8   13.98    1.77
  25  -1   8   15.26    1.75
 -25  -1  -8   12.04    1.76
 -25   1  -8   14.87    1.88
  25  -1   9    2.67    1.17
  25   1   9    1.77    1.17
 -25  -1  -9    1.99    1.26
 -25   1  -9    1.23    1.14
  25  -1  10    6.40    1.26
  25   1  10    7.12    1.23
 -25  -1 -10    4.98    1.28
 -25   1 -10    3.47    1.18
  25  -1  11   20.25    1.67
  25   1  11   18.97    1.64
 -25  -1 -11   19.81    1.74
 -25   1 -11   16.30    1.59
  25  -1  12   24.79    1.65
  25   1  12   22.25    1.61
 -25  -1 -12   20.48    1.58
 -25   1 -12   23.27    1.67
  25  -3 -17    4.08    0.95
  25  -3 -16   -0.77    0.97
  25  -3 -15   28.69    2.19
  25   3 -15   32.97    2.07
  25   3 -14   -0.14    1.06
  25   3 -14   -0.67    1.16
  25  -3 -14   -0.29    1.05
  25   3 -13    0.16    1.17
  25   3 -13    0.86    1.25
  25  -3 -13   -1.09    1.23
  25   3 -12   19.19    1.97
  25   3 -12   16.09    1.86
  25  -3 -12   14.34    1.85
  25   3 -11    8.56    1.70
  25   3 -11   12.63    1.72
  25  -3 -11    9.54    1.66
  25   3 -10   89.75    4.37
  25  -3 -10   90.00    4.32
  25   3  -9  295.92    9.91
  25  -3  -9  276.29    9.67
  25  -3  -8   88.72    4.38
  25   3  -8   98.25    4.59
  25  -3  -7   89.25    4.33
  25   3  -7   87.86    4.38
  25  -3  -6   45.08    2.93
  25   3  -6   44.68    3.05
  25  -3  -5   26.20    2.33
  25   3  -5   25.23    2.36
  25  -3  -4   28.72    2.41
  25   3  -4   25.55    2.36
  25   3  -3  190.59    7.25
  25   3  -2   14.67    1.97
  25   3  -2   15.92    1.94
  25   3  -1   -0.18    1.40
  25   3  -1   -0.19    1.29
  25   3   0   57.75    3.43
  25   3   0   57.08    3.51
  25  -3   1   26.54    2.28
  25   3   1   26.64    2.41
  25   3   1   26.64    2.54
  25   3   2    6.68    1.69
  25  -3   2    4.02    1.46
  25   3   2    5.34    1.51
  25   3   3   84.70    4.36
  25  -3   3   82.58    4.11
  25   3   3   89.03    4.31
  25   3   4    1.82    1.66
  25  -3   4    4.49    1.46
  25   3   4    3.23    1.46
  25   3   5   33.52    2.78
  25  -3   5   36.60    2.60
  25   3   5   39.30    2.77
  25   3   6  101.16    4.64
  25  -3   6  103.86    4.47
  25   3   6   91.44    4.46
  25   3   7   27.18    2.36
  25   3   7   28.81    2.36
  25  -3   7   32.67    2.30
  25   3   8    8.71    1.59
  25  -3   8    9.84    1.46
  25   3   8    5.41    1.37
  25   3   9   20.15    1.91
  25   3   9   16.91    1.74
  25  -3   9   18.70    1.68
  25  -3  10    5.62    1.07
  25   3  10    6.66    1.19
  25   3  10    5.13    1.18
  25  -3  11   12.19    1.18
  25   3  11    9.28    1.18
  25   3  11    8.38    1.15
 -25  -5  13    1.28    0.76
  25   5 -13    1.09    0.81
  25   5 -12   17.92    1.57
  25   5 -11   52.95    2.77
  25   5 -10   14.47    1.57
  25   5  -9    6.73    1.40
  25   5  -8    1.51    1.17
  25   5  -8   -0.43    1.12
  25   5  -7   15.18    1.83
  25   5  -7   19.37    1.89
  25   5  -6    8.04    1.55
  25   5  -5   60.29    3.35
  25   5  -4    4.47    1.40
  25   5  -3    5.65    1.47
  25   5  -2   34.66    2.59
  25   5  -1   11.11    1.62
  25   5  -1   11.15    1.67
  25   5   0   17.53    1.86
  25   5   0   17.39    1.93
  25   5   1    1.21    1.15
  25   5   1    0.47    1.14
  25   5   2   15.07    1.76
  25   5   3    6.73    1.36
  25   5   4    0.94    1.07
  25   5   5    0.98    0.98
  25   5   6    0.22    0.88
  25   5   7    9.65    1.18
  26   0 -18  125.54    4.59
  26   0 -17   -0.23    1.05
  26   0 -17   -0.50    1.01
  26   0 -16   -0.14    1.02
  26   0 -16    1.00    1.12
  26   0 -15    0.60    1.08
  26   0 -15   -1.43    1.24
  26   0 -14    6.63    1.50
  26   0 -14    2.57    1.40
  26   0 -13   -0.17    1.16
  26   0 -13   -0.18    1.21
  26   0 -12   73.99    3.89
  26   0 -12   64.90    3.66
  26   0 -11   -0.19    1.38
  26   0 -11   -0.74    1.24
  26   0 -11   -1.40    1.38
  26   0 -10  411.45   13.62
  26   0 -10  439.46   13.86
  26   0 -10  442.97   13.63
  26   0  -9    0.37    1.25
  26   0  -9   -0.19    1.41
  26   0  -9   -0.51    1.34
  26   0  -8   18.02    2.05
  26   0  -8   16.76    2.09
  26   0  -8   20.08    2.11
  26   0  -7   -0.91    2.42
  26   0  -7   -0.56    1.37
  26   0  -7    0.17    1.16
  26   0  -6  439.92   20.68
  26   0  -6  432.45   13.86
  26   0  -6  445.73   13.65
  26   0  -5   -1.75    2.22
  26   0  -5    0.18    1.25
  26   0  -5    0.48    1.16
  26   0  -4  548.62   16.53
  26   0  -4  563.42   24.06
  26   0  -4  553.32   16.81
  26   0  -3   -0.86    2.51
  26   0  -3   -0.35    1.27
  26   0  -2  423.37   20.54
  26   0  -2  469.77   14.45
  26   0  -2  466.11   14.44
 -26   0   1    0.81    2.05
  26   0  -1   -0.69    1.26
  26   0  -1    0.35    1.21
  26   0  -1   -0.86    2.42
 -26   0   1    0.68    1.33
  26   0   0    8.17    1.65
  26   0   0    9.20    1.58
 -26   0   0    7.46    1.58
  26   0   1    1.74    1.30
  26   0   1   -0.89    1.28
 -26   0  -1   -0.35    1.21
  26   0   2    1.74    1.29
  26   0   2    1.08    1.33
 -26   0  -2   -0.89    1.32
  26   0   3   -0.17    1.21
  26   0   3    0.18    1.30
 -26   0  -3   -0.72    1.28
  26   0   4    0.34    1.28
  26   0   4   -0.18    1.21
 -26   0  -4    1.09    1.32
  26   0   5   -0.50    1.27
 -26   0  -5    0.18    1.30
  26   0   5    0.18    1.20
 -26   0  -6  115.22    5.20
  26   0   6  126.77    5.29
 -26   0  -7    0.52    1.18
  26   0   7   -0.17    1.26
 -26   0  -8    1.13    1.23
  26   0   8   -0.63    1.19
 -26   0  -9    1.79    1.21
  26   0   9   -0.29    1.14
 -26   0 -10   11.14    1.51
  26   0  10   17.16    1.65
  26   0  11   -0.76    0.94
 -26   0 -11    1.24    1.03
  26   0  12    1.99    0.81
 -26   0 -12    1.63    0.79
  26  -2 -17    7.23    1.22
  26  -2 -16   48.69    2.74
  26  -2 -15   47.06    2.83
  26  -2 -14   24.76    2.05
  26  -2 -14   26.39    2.23
  26  -2 -13    2.96    1.28
  26  -2 -13    1.70    1.31
  26  -2 -12    1.47    1.23
  26  -2 -12    1.59    1.41
  26  -2 -11   12.57    1.71
  26  -2 -11   11.56    1.84
  26  -2 -10   43.31    2.91
  26  -2 -10   45.83    2.98
  26  -2  -9   11.25    1.64
  26  -2  -9   11.31    1.72
  26  -2  -9   15.76    2.02
  26  -2  -8    0.68    1.20
  26  -2  -8   -0.35    1.26
  26  -2  -8    2.19    1.35
  26  -2  -7   21.85    2.08
  26  -2  -7   25.89    2.28
  26  -2  -7   24.13    2.22
  26  -2  -6   27.30    2.40
  26  -2  -6   27.28    2.36
  26  -2  -5  182.30    6.88
  26  -2  -5  171.85    6.73
  26  -2  -4   12.97    1.84
  26  -2  -4   12.47    1.78
  26  -2  -3   62.32    3.46
  26  -2  -3   65.80    3.52
  26  -2  -2  345.35   11.30
  26  -2  -2  351.04   11.37
  26  -2  -1   81.67    4.09
  26  -2  -1   92.18    4.33
  26   2   0   31.78    2.63
  26  -2   0   37.22    2.58
  26  -2   0   31.10    2.51
  26  -2   1   12.39    1.80
  26  -2   1    8.05    1.54
  26   2   1    7.26    1.75
  26   2   2   69.85    3.92
  26  -2   2   67.46    3.64
  26   2   3   34.53    2.72
  26  -2   3   35.35    2.52
  26  -2   3   33.23    2.57
  26  -2   4    8.83    1.59
  26   2   4    6.67    1.76
  26  -2   4    8.31    1.68
  26  -2   5    2.55    1.21
  26   2   5    4.96    1.70
  26  -2   5    5.24    1.45
  26  -2   6    6.41    1.44
  26   2   6    6.34    1.64
  26  -2   6    6.49    1.45
  26  -2   7    3.87    1.21
  26   2   7    2.11    1.51
  26  -2   7    4.72    1.41
  26  -2   8    0.39    1.00
  26   2   8   -0.45    1.33
  26  -2   8   -0.42    1.06
  26   2   9   39.16    2.53
  26  -2   9   37.05    2.36
  26   2  10   39.19    2.39
  26  -2  10   39.11    2.23
  26   2  11    9.65    1.27
  26   4 -15    4.43    0.86
  26   4 -14   13.51    1.35
  26   4 -13    6.42    1.25
  26   4 -12   56.14    3.04
  26   4 -11   24.28    2.12
  26   4 -10   32.66    2.47
  26   4  -9   -0.83    1.29
  26   4  -8   -0.86    1.35
  26   4  -7   84.57    4.18
  26   4  -6   30.92    2.53
  26   4  -5    0.90    1.39
  26   4  -4  130.09    5.57
  26   4  -3   19.30    2.10
  26   4  -2   31.41    2.53
  26   4  -1   -0.54    1.37
  26   4   0    0.71    1.30
  26   4   1   10.75    1.87
  26   4   1    8.74    1.64
  26   4   2    1.52    1.45
  26   4   2    3.57    1.38
  26   4   3    1.14    1.45
  26   4   3    1.48    1.26
  26   4   4    1.39    1.31
  26   4   4    0.78    1.26
  26  -4   4    0.13    1.10
  26   4   5   -1.58    1.32
  26   4   5   -0.29    1.18
  26  -4   5    0.76    0.99
  26   4   6    0.26    1.17
  26   4   6    2.41    1.15
  26  -4   6    2.96    1.06
  26   4   7   11.50    1.46
  26   4   7   10.27    1.38
  26  -4   7   11.25    1.32
  26   4   8   19.75    1.63
  26  -4   8   22.43    1.59
  26   4   8   20.62    1.60
  26   6  -8    4.92    0.94
  26   6  -8    4.10    0.88
  26   6  -7   14.29    1.35
  26   6  -7   13.34    1.29
  26   6  -6    4.65    1.04
  26   6  -6    2.94    0.96
  26   6  -5   36.22    2.22
  26   6  -5   41.10    2.23
  26   6  -4    1.59    0.92
  26   6  -4    1.82    0.94
  26   6  -3    2.79    1.00
  26   6  -2    2.45    0.99
  26   6  -1    0.50    0.83
  26   6  -1    0.52    0.92
  26   6   0   50.13    2.59
  26   6   0   61.24    2.71
  26   6   1   11.69    1.27
  26   6   1   16.02    1.37
  26   6   2    1.07    0.78
  26   6   2    1.04    0.73
  27  -1 -17    3.27    1.03
  27  -1 -17    2.45    1.00
  27   1 -17    3.02    0.99
  27  -1 -16    1.55    1.08
  27  -1 -16    3.29    1.19
  27   1 -16    2.11    1.13
  27  -1 -15   33.45    2.39
  27  -1 -15   33.56    2.34
  27   1 -15   34.58    2.36
  27  -1 -14  179.25    6.67
  27  -1 -14  177.68    6.64
  27   1 -14  174.59    6.55
  27  -1 -13   45.21    2.98
  27  -1 -13   53.25    3.11
  27   1 -13   47.71    2.96
  27  -1 -12   14.57    1.89
  27  -1 -12   15.02    1.91
  27   1 -12   11.89    1.78
  27  -1 -11   18.05    2.09
  27  -1 -11   14.45    1.99
  27   1 -11   16.55    1.99
  27  -1 -11   16.84    2.08
  27   1 -11   15.97    2.03
  27  -1 -10    7.04    1.57
  27  -1 -10    9.03    1.61
  27   1 -10    8.38    1.64
  27  -1 -10    5.82    1.57
  27   1 -10    7.82    1.59
  27  -1  -9  216.24    8.12
  27   1  -9  226.26    8.17
  27  -1  -9  225.58    8.17
  27  -1  -9  219.08    8.07
  27   1  -9  225.45    8.07
  27  -1  -8   17.93    2.07
  27   1  -8   18.80    2.09
  27  -1  -8   16.87    2.02
  27   1  -8   19.50    2.05
  27  -1  -8   20.46    2.15
  27  -1  -7  150.99    6.19
  27   1  -7  150.88    6.15
  27  -1  -7  151.95    6.13
  27  -1  -6   20.15    2.18
  27   1  -6   14.67    1.93
  27  -1  -6   16.42    1.99
  27   1  -5    2.90    1.39
  27  -1  -5    4.39    1.36
  27  -1  -5    2.98    1.37
  27   1  -4   41.13    2.84
  27  -1  -4   37.72    2.81
  27  -1  -4   39.80    2.75
  27  -1  -3   24.61    2.27
  27   1  -3   26.80    2.35
  27  -1  -3   22.87    2.31
  27  -1  -2  145.93    5.91
 -27  -1   2  130.36    5.63
 -27   1   2  150.81    5.89
  27  -1  -2  145.57    5.91
  27   1  -2  137.21    5.81
  27  -1  -1   27.85    2.37
 -27  -1   1   29.50    2.38
 -27   1   1   26.15    2.31
  27  -1  -1   24.67    2.33
  27   1  -1   29.73    2.43
  27  -1   0   62.89    3.55
 -27  -1   0   62.46    3.46
 -27   1   0   57.27    3.38
  27  -1   0   66.07    3.57
  27   1   0   58.08    3.44
  27  -1   1    2.50    1.47
  27   1   1    3.01    1.35
  27  -1   1    1.25    1.32
 -27  -1  -1    1.75    1.37
 -27   1  -1    1.76    1.31
  27  -1   2   54.67    3.30
  27   1   2   53.01    3.22
 -27  -1  -2   52.68    3.22
 -27   1  -2   58.81    3.33
  27  -1   2   51.47    3.22
  27   1   2   57.86    3.32
  27  -1   3   20.86    2.06
  27   1   3   15.58    1.87
  27  -1   3   17.96    2.03
 -27  -1  -3   21.67    2.14
 -27   1  -3   18.21    2.05
  27  -1   4  111.00    4.87
 -27  -1  -4  106.95    4.84
 -27   1  -4   99.79    4.72
  27  -1   4  103.34    4.73
  27   1   4  104.42    4.71
  27  -1   5   22.97    2.17
 -27   1  -5   22.50    2.16
 -27  -1  -5   18.86    2.04
  27  -1   5   21.50    2.11
  27   1   5   24.14    2.17
  27  -1   6   27.00    2.25
 -27  -1  -6   26.08    2.28
 -27   1  -6   28.00    2.33
  27  -1   6   28.58    2.29
  27   1   6   27.01    2.26
  27  -1   7   -0.29    1.15
 -27  -1  -7   -0.16    1.14
 -27   1  -7    0.47    1.20
  27  -1   7    0.15    1.12
  27   1   7    0.15    1.08
  27  -1   8    3.68    1.19
  27  -1   8    2.66    1.14
  27   1   8    2.49    1.17
 -27  -1  -8    3.58    1.20
 -27   1  -8    2.74    1.16
  27  -1   9    3.74    1.12
  27   1   9    6.03    1.22
 -27  -1  -9    6.15    1.22
 -27   1  -9    4.24    1.20
  27   1  10    5.31    1.26
  27  -1  10    3.52    0.98
  27   1  10    4.21    0.96
 -27  -1 -10    2.20    1.01
 -27   1 -10    4.42    1.07
  27  -1  11   23.63    1.56
  27   1  11   23.29    1.56
  27   1  11   25.79    1.72
 -27  -1 -11   23.72    1.60
 -27   1 -11   22.25    1.59
  27  -3 -16   31.50    1.87
  27  -3 -15   -0.11    0.85
  27  -3 -14   52.28    2.83
  27  -3 -13    5.29    1.28
  27   3 -13    7.80    1.28
  27  -3 -12    0.30    1.14
  27   3 -12    0.73    1.17
  27  -3 -11    3.80    1.37
  27   3 -11    2.98    1.25
  27  -3 -10   17.43    1.90
  27   3 -10   15.97    1.86
  27  -3  -9    3.53    1.30
  27   3  -9    5.96    1.49
  27  -3  -8   80.45    4.07
  27   3  -8   88.68    4.23
  27  -3  -7   12.09    1.81
  27   3  -7   14.50    1.93
  27  -3  -6   13.71    1.81
  27   3  -6    9.29    1.64
  27  -3  -5    1.39    1.29
  27   3  -5    0.36    1.29
  27  -3  -4  136.15    5.70
  27   3  -4  144.40    5.85
  27  -3  -3   51.18    3.12
  27   3  -3   50.47    3.21
  27   3  -2   14.39    1.90
  27   3  -1   59.54    3.57
  27   3  -1   70.24    3.72
  27   3   0  168.90    6.56
  27   3   0  153.74    6.37
  27  -3   0  170.97    6.37
  27   3   1   -0.89    1.63
  27   3   1    0.88    1.30
  27  -3   1   -0.16    1.21
  27   3   2   68.22    3.78
  27  -3   2   68.24    3.58
  27   3   2   69.51    3.72
  27   3   3  155.29    6.34
  27  -3   3  163.65    6.21
  27   3   3  164.24    6.29
  27   3   4    0.83    1.43
  27   3   4    1.29    1.31
  27  -3   4    0.46    1.24
  27   3   5    2.21    1.51
  27   3   5   -0.15    1.22
  27  -3   5    0.73    1.14
  27   3   6   16.85    1.93
  27   3   6   12.82    1.60
  27  -3   6   13.70    1.61
  27   3   7    1.86    1.31
  27   3   7    1.40    1.07
  27  -3   7   -0.87    1.10
  27   3   8    1.98    1.16
  27   3   8    1.01    0.92
  27  -3   8    2.54    1.04
  27   3   9    1.66    1.06
  27   3   9    0.56    0.83
  27  -3   9   -0.28    0.82
  27   5 -12   82.14    3.26
  27   5 -11    3.42    0.96
  27   5 -10   40.53    2.27
  27   5  -9    0.49    0.99
  27   5  -8   28.08    2.02
  27   5  -7    2.68    1.05
  27   5  -7    1.36    1.13
  27   5  -6    2.24    1.13
  27   5  -5   26.25    2.08
  27   5  -4   20.32    1.95
  27   5  -3   12.52    1.59
  27   5  -2    1.73    1.17
  27   5  -1   12.24    1.59
  27   5   0    0.41    1.10
  27   5   1    1.71    1.05
  27   5   1   -0.13    1.01
  27   5   2    6.27    1.22
  27   5   2    7.42    1.33
  27   5   3    7.61    1.21
  27   5   3    8.19    1.29
  27   5   4   15.42    1.51
  27   5   4   18.43    1.55
  27   5   5    6.80    1.06
  27   5   5    7.05    1.09
  28   0 -17   -0.31    0.86
  28   0 -16   -0.49    0.99
  28   0 -15   -0.70    1.05
  28   0 -14    0.29    1.12
  28   0 -14    0.15    1.15
  28   0 -13   -0.17    1.20
  28   0 -13    2.46    1.15
  28   0 -12   48.16    3.06
  28   0 -12   49.27    3.04
  28   0 -11    1.29    1.35
  28   0 -11   -0.53    1.17
  28   0 -11   -0.50    1.16
  28   0 -10   43.29    2.85
  28   0 -10   45.47    3.08
  28   0 -10   42.60    2.90
  28   0  -9   -0.19    1.34
  28   0  -9   -1.10    1.40
  28   0  -9   -0.17    1.16
  28   0  -8    0.76    1.27
  28   0  -8   -0.18    1.22
  28   0  -8   -0.17    1.18
  28   0  -7    0.57    1.30
  28   0  -6  698.62   20.77
  28   0  -5   -0.19    1.30
  28   0  -4  250.73    8.91
  28   0  -3   -0.74    1.22
 -28   0   2   55.51    3.30
  28   0  -2   46.74    3.16
  28   0  -1    0.18    1.30
 -28   0   1   -0.53    1.27
  28   0  -1    0.54    1.33
  28   0   0   21.71    2.17
 -28   0   0   22.33    2.16
  28   0   0   22.00    2.18
  28   0   1    0.18    1.18
  28   0   1   -0.35    1.36
 -28   0  -1   -0.54    1.29
  28   0   2   79.34    4.07
 -28   0  -2   78.12    4.02
  28   0   2   80.98    4.10
  28   0   3    0.89    1.32
  28   0   3    0.51    1.27
 -28   0  -3    0.18    1.23
 -28   0  -4   32.57    2.58
  28   0   4   35.72    2.54
  28   0   5    0.17    1.19
  28   0   5    1.55    1.18
 -28   0  -5   -1.36    1.25
  28   0   6  201.06    7.40
 -28   0  -6  216.88    7.59
  28   0   7   -0.44    1.18
 -28   0  -7   -0.76    1.25
  28   0   8   11.09    1.48
 -28   0  -8    7.84    1.43
  28   0   9    0.35    0.93
 -28   0  -9   -0.73    0.98
  28   0  10    4.64    0.99
 -28   0 -10    5.64    1.12
  28  -2 -16    4.98    1.11
  28  -2 -15   -1.12    1.19
  28  -2 -14   41.92    2.63
  28  -2 -13    3.87    1.17
  28  -2 -13    4.10    1.31
  28  -2 -12   20.19    1.94
  28  -2 -12   19.92    1.99
  28  -2 -11    2.49    1.23
  28  -2 -11    0.85    1.25
  28  -2 -10   12.13    1.69
  28  -2 -10    9.64    1.57
  28  -2 -10   12.33    1.86
  28  -2  -9    1.02    1.13
  28  -2  -9    0.16    1.13
  28  -2  -9    2.65    1.35
  28  -2  -8   25.62    2.20
  28  -2  -8   21.50    2.15
  28  -2  -8   26.45    2.42
  28  -2  -7  134.72    5.58
  28  -2  -7  143.93    5.76
  28  -2  -7  139.44    5.80
  28  -2  -6    1.39    1.19
  28  -2  -6    1.80    1.40
  28  -2  -5   47.89    3.07
  28  -2  -5   50.96    3.17
  28  -2  -4   13.65    1.79
  28  -2  -4   11.28    1.74
  28  -2  -3   38.63    2.67
  28  -2  -3   37.61    2.67
  28  -2  -2    4.94    1.40
  28  -2  -2    1.87    1.20
  28  -2  -1   38.41    2.71
  28  -2  -1   40.56    2.80
  28  -2   0   32.60    2.44
  28  -2   0   28.69    2.36
  28  -2   1   11.20    1.75
  28   2   1   13.48    1.95
  28  -2   1   13.03    1.69
  28   2   2   26.32    2.44
  28  -2   2   28.80    2.33
  28  -2   2   26.13    2.33
  28  -2   3   15.38    1.94
  28   2   3   15.91    2.03
  28  -2   3   15.58    1.79
  28   2   4   37.56    2.69
  28  -2   4   36.72    2.64
  28  -2   4   32.55    2.42
  28   2   5   52.14    3.11
  28  -2   5   49.21    2.85
  28  -2   5   46.37    2.85
  28  -2   6   11.15    1.55
  28   2   6    8.68    1.62
  28  -2   6    7.18    1.32
  28  -2   7   28.84    2.11
  28   2   7   27.77    2.20
  28  -2   8   72.02    3.26
  28   2   8   71.30    3.36
  28   2   9    5.56    1.23
  28  -2   9    2.87    0.96
  28   2  10    5.52    1.03
  28  -2  10    4.41    0.87
  28   4 -13    0.69    0.86
  28   4 -12   56.79    2.81
  28   4 -11   26.72    1.99
  28   4 -10    8.84    1.39
  28   4  -9    2.31    1.23
  28   4  -8    4.09    1.33
  28   4  -7    1.41    1.09
  28   4  -6   34.63    2.51
  28   4  -5   10.10    1.71
  28   4  -4    3.77    1.37
  28   4  -3   16.61    1.89
  28   4  -2   41.02    2.76
  28   4  -1   18.22    1.97
  28   4   0    5.05    1.39
  28   4   1    3.52    1.26
  28   4   2    1.46    1.14
  28   4   3    4.98    1.25
  28   4   4   55.47    2.91
  28  -4   4   56.35    2.78
  28  -4   5    0.82    0.87
  28   4   5    0.58    0.96
  28   4   6   91.93    3.70
  28  -4   6   94.04    3.63
  28   4   7   26.81    1.69
  28  -4   7   25.37    1.58
  29  -1 -16   11.55    1.32
  29   1 -16   12.16    1.33
  29  -1 -16   14.59    1.39
  29  -1 -15   13.38    1.51
  29   1 -15   15.76    1.54
  29  -1 -15   14.35    1.57
  29  -1 -14    2.73    1.11
  29   1 -14    4.57    1.21
  29  -1 -14    2.62    1.12
  29  -1 -13    5.23    1.30
  29   1 -13    5.59    1.40
  29  -1 -13    5.11    1.37
  29   1 -12   45.16    2.84
  29  -1 -12   47.26    2.92
  29  -1 -12   46.47    2.91
  29  -1 -11    2.41    1.30
  29   1 -11    4.09    1.26
  29  -1 -11    3.16    1.32
  29   1 -11    5.25    1.50
  29  -1 -11    4.65    1.41
  29  -1 -10   35.51    2.62
  29  -1 -10   30.18    2.51
  29   1 -10   35.87    2.57
  29  -1 -10   29.20    2.49
  29   1 -10   33.35    2.53
  29  -1  -9    1.27    1.49
  29   1  -9    3.42    1.46
  29  -1  -9    1.40    1.23
  29   1  -9    0.17    1.25
  29  -1  -9    1.39    1.32
  29  -1  -8   26.94    2.34
  29  -1  -8   29.95    2.42
  29   1  -8   27.12    2.40
  29  -1  -8   25.88    2.37
  29   1  -8   29.46    2.46
  29  -1  -7   19.46    2.12
  29  -1  -7   25.28    2.23
  29  -1  -7   26.21    2.36
  29   1  -7   25.05    2.33
  29   1  -7   24.33    2.26
  29  -1  -6   22.84    2.23
  29  -1  -6   24.78    2.28
  29   1  -6   24.93    2.32
  29  -1  -5   22.97    2.12
  29   1  -5   20.68    2.18
  29  -1  -5   23.10    2.25
  29  -1  -4  203.15    7.53
  29  -1  -4  208.96    7.66
  29   1  -4  203.81    7.63
 -29  -1   3    1.03    1.35
 -29   1   3    0.17    1.27
  29  -1  -3    3.29    1.34
  29   1  -3    0.72    1.34
 -29  -1   2  154.75    6.01
 -29   1   2  142.13    5.90
  29  -1  -2  153.39    6.11
  29   1  -2  142.36    5.98
  29  -1  -2  148.61    6.05
 -29  -1   1   14.70    1.82
 -29   1   1   18.25    1.97
  29  -1  -1   12.76    1.83
  29   1  -1   11.39    1.84
  29  -1  -1   14.75    1.97
 -29  -1   0   26.43    2.33
 -29   1   0   26.38    2.30
  29  -1   0   22.36    2.19
  29   1   0   28.89    2.35
  29  -1   0   22.32    2.25
 -29  -1  -1   23.52    2.17
 -29   1  -1   23.45    2.21
  29  -1   1   20.14    2.07
  29   1   1   26.35    2.28
  29  -1   1   22.10    2.20
 -29  -1  -2   -0.34    1.23
 -29   1  -2    0.51    1.20
  29  -1   2    1.20    1.24
  29   1   2    0.17    1.18
  29  -1   2   -0.69    1.31
  29  -1   3  101.87    4.58
 -29  -1  -3  104.90    4.60
 -29   1  -3  102.39    4.55
  29   1   3   92.79    4.39
  29  -1   3   90.73    4.40
  29  -1   4    1.29    1.22
  29   1   4    1.59    1.27
 -29  -1  -4    2.09    1.25
 -29   1  -4    1.30    1.21
  29  -1   4    2.07    1.23
  29   1   4    2.48    1.44
  29  -1   5    9.13    1.45
  29   1   5    6.77    1.49
  29   1   5    7.63    1.60
  29  -1   5    6.29    1.40
 -29  -1  -5    8.74    1.54
 -29   1  -5    5.86    1.34
  29   1   6   29.11    2.30
  29  -1   6   32.84    2.27
 -29  -1  -6   31.90    2.28
 -29   1  -6   28.05    2.19
  29  -1   6   26.30    2.10
  29   1   6   29.36    2.14
  29  -1   7   11.80    1.51
  29   1   7   11.53    1.45
  29   1   7   10.15    1.55
  29  -1   7    9.92    1.45
 -29  -1  -7   13.01    1.52
 -29   1  -7    9.82    1.43
  29   1   8   81.11    3.53
 -29  -1  -8   73.71    3.42
 -29   1  -8   84.81    3.55
  29  -1   8   80.29    3.45
  29   1   8   79.27    3.43
  29   1   9    6.58    1.22
 -29  -1  -9    9.26    1.17
 -29   1  -9    7.85    1.11
  29  -1   9    9.26    1.15
  29   1   9    8.08    1.12
  29  -3 -14   20.75    1.65
  29  -3 -13   18.36    1.65
  29   3 -12    1.58    1.01
  29  -3 -12    1.30    1.07
  29   3 -11   22.82    1.89
  29  -3 -11   19.16    1.83
  29   3 -10    1.56    1.12
  29  -3 -10    0.29    1.20
  29   3  -9   12.25    1.64
  29  -3  -9   14.11    1.68
  29   3  -8   50.72    3.01
  29  -3  -8   51.34    3.02
  29  -3  -7   47.52    2.89
  29   3  -7   40.30    2.73
  29  -3  -6   35.04    2.47
  29   3  -6   31.14    2.43
  29  -3  -5   10.17    1.61
  29   3  -5    4.43    1.36
  29  -3  -4    7.40    1.42
  29   3  -4    5.77    1.44
  29  -3  -3    2.79    1.26
  29   3  -3    0.99    1.23
  29  -3  -2    9.92    1.62
  29   3  -2    9.69    1.66
  29   3  -1    7.96    1.51
  29   3   0   22.30    2.24
  29   3   0   22.96    2.08
  29  -3   0   19.42    1.92
  29   3   1  356.79   11.05
  29   3   1  332.70   10.85
  29  -3   1  327.01   10.74
  29   3   2    0.75    1.18
  29  -3   2    0.58    1.21
  29   3   3    2.09    1.34
  29   3   3    1.28    1.13
  29  -3   3    1.39    1.11
  29   3   4    6.07    1.42
  29   3   4    8.11    1.36
  29  -3   4    5.68    1.30
  29   3   5    0.65    1.17
  29   3   5    0.12    1.11
  29  -3   5    1.23    1.02
  29   3   6   14.38    1.60
  29   3   6   12.61    1.41
  29  -3   6   15.88    1.50
  29   3   7   27.14    1.89
  29   3   7   26.26    1.73
  29  -3   7   26.18    1.75
  29   3   8    4.02    0.99
  29  -3   8    4.80    0.92
  29   5  -9   12.26    1.26
  29   5  -8   17.94    1.51
  29   5  -7    8.80    1.23
  29   5  -6   10.08    1.39
  29   5  -6    8.51    1.25
  29   5  -5   46.79    2.53
  29   5  -4   -0.95    1.03
  29   5  -3    2.62    1.09
  29   5  -2   59.40    2.91
  29   5  -1   16.04    1.58
  29   5   0    1.21    0.98
  29   5   1    3.64    0.98
  29   5   2    0.96    0.90
  30   0 -16   -0.29    0.85
  30   0 -15    0.58    0.90
  30   0 -14    3.82    1.14
  30   0 -13    0.14    1.04
  30   0 -12    1.86    1.25
  30   0 -11   -1.14    1.24
  30   0 -11   -1.02    1.21
  30   0 -10   26.04    2.29
  30   0 -10   28.34    2.42
  30   0  -9    0.35    1.15
  30   0  -9   -1.62    1.21
  30   0  -8  131.59    5.50
  30   0  -8  126.70    5.51
  30   0  -7    0.71    1.31
  30   0  -7    0.55    1.34
  30   0  -6  164.74    6.57
  30   0  -5   -0.19    1.29
  30   0  -4  416.02   13.29
 -30   0   3    0.70    1.30
  30   0  -3    0.73    1.32
  30   0  -2   55.41    3.31
 -30   0   2   49.86    3.17
 -30   0   1    0.87    1.30
  30   0  -1   -1.44    1.40
  30   0   0  125.18    5.37
 -30   0   0  125.46    5.33
  30   0   1   -0.85    1.33
 -30   0  -1    0.34    1.33
  30   0   1    1.04    1.20
  30   0   2   64.94    3.55
  30   0   2   66.68    3.60
 -30   0  -2   68.35    3.62
  30   0   3   -0.16    1.22
 -30   0  -3    0.33    1.22
  30   0   3    0.82    1.23
  30   0   4   63.02    3.26
 -30   0  -4   59.82    3.31
  30   0   4   55.38    3.20
  30   0   5    1.32    1.11
 -30   0  -5   -1.19    1.15
  30   0   6   16.00    1.65
 -30   0  -6   14.51    1.65
  30   0   7   -0.84    0.93
 -30   0  -7    0.86    0.96
  30   0   8   42.34    2.29
 -30   0  -8   43.61    2.38
  30   0   8   43.21    2.32
  30   0   9   -0.09    0.71
  30   0   9   -0.49    0.81
 -30   0  -9   -0.36    0.79
  30  -2 -15   19.37    1.58
  30  -2 -14    4.18    1.21
  30  -2 -13   10.89    1.45
  30  -2 -12    3.53    1.26
  30  -2 -11   12.33    1.59
  30  -2 -11   12.34    1.61
  30  -2 -10   27.65    2.23
  30  -2 -10   22.17    2.07
  30  -2 -10   25.96    2.09
  30  -2  -9   36.73    2.60
  30  -2  -9   32.04    2.37
  30  -2  -9   34.12    2.46
  30  -2  -8    0.15    1.12
  30  -2  -8    0.50    1.20
  30  -2  -8    0.96    1.13
  30  -2  -7   12.39    1.66
  30  -2  -7   17.72    1.96
  30  -2  -7   16.04    1.84
  30  -2  -6    4.28    1.37
  30  -2  -6    2.79    1.25
  30  -2  -6    3.57    1.34
  30  -2  -5    1.15    1.27
  30  -2  -5    0.51    1.21
  30  -2  -4   92.45    4.29
  30  -2  -4   87.71    4.25
  30  -2  -3  119.93    5.17
  30  -2  -3  129.98    5.34
  30  -2  -2   11.51    1.67
  30  -2  -1  106.85    4.72
  30  -2  -1  104.37    4.60
  30  -2   0   70.18    3.62
  30  -2   0   67.79    3.52
  30  -2   1   12.75    1.72
  30  -2   1   11.84    1.61
  30  -2   2    0.93    1.24
  30   2   2    0.75    1.38
  30  -2   2    0.58    1.06
  30  -2   3   -0.74    1.26
  30   2   3    0.59    1.22
  30  -2   3    0.56    1.08
  30  -2   4   19.22    1.75
  30  -2   4   19.96    1.93
  30   2   4   19.10    1.91
  30  -2   5   67.25    3.37
  30   2   5   78.64    3.55
  30  -2   6    2.80    1.06
  30   2   6    4.08    1.26
  30  -2   7   16.34    1.45
  30   2   7   14.02    1.51
  30  -2   8   -0.67    0.79
  30   2   8   -0.45    0.93
  30   4 -12   -1.02    0.69
  30   4 -11   34.16    2.00
  30   4 -10   51.04    2.59
  30   4  -9    2.94    1.04
  30   4  -8   10.98    1.41
  30   4  -7   12.65    1.56
  30   4  -6    0.13    1.09
  30  -4  -5   51.20    2.76
  30   4  -5   51.85    2.84
  30  -4  -4  152.20    5.50
  30   4  -4  145.47    5.60
  30   4  -3    7.47    1.42
  30  -4  -3    8.60    1.40
  30  -4  -2  231.35    7.85
  30   4  -2  252.36    8.16
  30  -4  -1   24.41    1.87
  30   4  -1   26.93    2.06
  30  -4   0   29.62    2.00
  30   4   0   35.35    2.25
  30   4   1    0.74    0.99
  30   4   2   24.55    1.81
  30   4   3   22.79    1.70
  30   4   4    2.86    0.93
  30   4   5    4.38    0.88
  31  -1 -15    2.31    0.89
  31  -1 -15    2.98    0.92
  31   1 -15    0.84    0.82
  31  -1 -14   -0.67    1.05
  31  -1 -14    0.56    0.93
  31   1 -14    0.11    0.93
  31  -1 -13    1.14    1.01
  31   1 -13    3.47    1.15
  31  -1 -13    0.76    1.03
  31  -1 -12    4.68    1.24
  31   1 -12    4.60    1.18
  31  -1 -12    5.33    1.33
  31  -1 -11    0.15    1.13
  31   1 -11    0.87    1.13
  31  -1 -11   -1.02    1.11
  31  -1 -10    1.76    1.27
  31   1 -10    1.27    1.20
  31  -1 -10    1.70    1.17
  31   1 -10    0.46    1.16
  31  -1 -10    0.61    1.15
  31  -1  -9    2.99    1.31
  31   1  -9    2.47    1.27
  31  -1  -9    4.63    1.37
  31   1  -9    1.42    1.13
  31  -1  -9    2.05    1.15
  31  -1  -8    7.82    1.59
  31   1  -8    8.58    1.63
  31  -1  -8    7.70    1.51
  31   1  -8    7.12    1.49
  31  -1  -8    6.62    1.47
  31  -1  -7   53.19    3.16
  31   1  -7   53.52    3.14
  31  -1  -7   58.02    3.33
  31   1  -7   60.01    3.33
  31  -1  -7   47.14    3.01
  31  -1  -6    4.19    1.43
  31   1  -6    5.01    1.52
  31  -1  -6    4.78    1.39
  31  -1  -5   60.51    3.47
  31   1  -5   52.95    3.31
  31  -1  -5   62.03    3.37
 -31  -1   4   11.29    1.73
 -31   1   4   11.53    1.71
  31  -1  -4   10.50    1.71
  31   1  -4   11.28    1.80
  31  -1  -4   11.73    1.69
 -31  -1   3  179.56    6.68
 -31   1   3  176.08    6.66
  31  -1  -3  179.23    6.79
  31   1  -3  175.67    6.75
  31  -1  -3  177.76    6.70
 -31  -1   2  147.72    5.96
 -31   1   2  165.00    6.10
  31  -1  -2  152.47    6.09
  31   1  -2  145.11    5.98
  31  -1  -2  151.36    5.96
 -31  -1   1   28.91    2.36
 -31   1   1   29.25    2.38
  31  -1  -1   33.34    2.58
  31   1  -1   32.33    2.46
 -31  -1   0   37.96    2.59
 -31   1   0   37.55    2.63
  31  -1   0   43.75    2.82
  31   1   0   34.60    2.56
  31  -1   0   35.55    2.64
 -31  -1  -1   10.82    1.65
 -31   1  -1   11.04    1.64
  31  -1   1   12.55    1.68
  31   1   1   11.14    1.66
  31  -1   1   10.59    1.65
 -31  -1  -2   22.25    2.04
 -31   1  -2   22.96    2.02
  31  -1   2   21.20    1.98
  31   1   2   21.58    2.03
  31  -1   2   24.10    2.10
 -31  -1  -3   24.22    2.01
 -31   1  -3   25.85    2.15
  31  -1   3   23.50    2.01
  31   1   3   24.97    2.07
  31  -1   4   -0.14    1.06
  31  -1   4    1.10    1.01
  31   1   4    1.36    1.05
 -31  -1  -4    2.75    1.14
 -31   1  -4    1.52    1.05
  31  -1   5    1.86    1.11
  31  -1   5    2.90    1.13
  31   1   5    2.24    1.03
  31   1   5    0.72    1.18
 -31  -1  -5    3.79    1.11
 -31   1  -5    4.33    1.14
  31  -1   6    3.16    1.07
  31  -1   6    2.94    1.01
  31   1   6    1.78    0.95
  31   1   6    2.63    1.11
 -31  -1  -6    1.36    1.00
 -31   1  -6    2.29    1.01
  31  -1   7    4.14    0.96
  31   1   7    5.91    1.20
 -31  -1  -7    6.72    1.05
 -31   1  -7    5.79    1.06
  31  -1   7    5.30    1.04
  31   1   7    5.88    1.05
  31   1   8   15.10    1.32
 -31  -1  -8   14.47    1.25
 -31   1  -8   14.52    1.26
  31  -1   8   16.12    1.28
  31   1   8   16.64    1.26
  31  -3 -13   49.33    2.41
  31  -3 -12    8.73    1.19
  31  -3 -11    1.39    1.01
  31  -3 -10   10.51    1.46
  31  -3  -9   -0.13    1.02
  31  -3  -8    5.91    1.31
  31  -3  -7   57.54    3.07
  31  -3  -6    3.32    1.20
  31  -3  -5   19.08    1.87
  31  -3  -4    0.29    1.11
  31  -3  -3    2.32    1.09
  31  -3  -2    1.00    1.03
  31  -3  -1   19.61    1.87
  31  -3   0   29.60    2.22
  31  -3   0   33.19    2.21
  31  -3   1   54.49    2.85
  31   3   2    0.76    1.17
  31  -3   2   -0.12    0.97
  31   3   3  105.49    4.23
  31  -3   3  102.59    4.12
  31   3   4   69.86    3.16
  31  -3   4   64.64    3.01
  31   3   5    5.01    1.17
  31  -3   5    7.10    1.09
  31   3   6    9.23    1.14
  31  -3   6    6.77    1.01
  31   5  -5   -0.35    0.76
  31   5  -4    8.50    1.03
  31   5  -4    7.81    1.05
  31   5  -3    0.97    0.75
  31   5  -2   -0.52    0.75
  32   0 -15   -0.18    0.76
  32   0 -14   26.35    1.82
  32   0 -13    0.12    0.92
  32   0 -12    1.58    1.07
  32   0 -11    1.83    1.01
  32   0 -10    0.77    1.20
  32   0 -10   -0.30    1.10
  32   0  -9   -0.81    1.17
  32   0  -9    0.31    1.11
  32   0  -8   63.69    3.44
  32   0  -8   56.03    3.24
  32   0  -7    0.17    1.25
  32   0  -7   -0.98    1.19
  32   0  -6   18.83    2.01
  32   0  -5    0.17    1.26
 -32   0   5    0.64    1.12
  32   0  -4    4.48    1.53
 -32   0   4    1.46    1.29
  32   0  -3   -0.34    1.15
 -32   0   3    0.32    1.16
  32   0  -2    1.35    1.19
 -32   0   2   -0.32    1.24
  32   0  -1    1.16    1.26
 -32   0   1   -0.32    1.23
 -32   0   0   93.11    4.23
  32   0   0   91.12    4.27
  32   0   1    0.16    1.21
 -32   0  -1    2.14    1.26
 -32   0  -2   63.20    3.29
  32   0   2   63.04    3.32
 -32   0  -3   -0.42    1.11
  32   0   3   -0.42    1.00
 -32   0  -4    4.17    1.20
  32   0   4    7.25    1.27
 -32   0  -5    0.83    0.97
  32   0   5   -0.24    0.94
 -32   0  -6    6.11    1.14
  32   0   6    7.48    1.11
 -32   0  -7   -0.45    0.75
  32   0   7   -0.35    0.75
  32  -2 -13    8.69    1.20
  32  -2 -12    7.16    1.21
  32  -2 -11    1.38    1.10
  32  -2 -10    4.83    1.21
  32  -2  -9   11.54    1.54
  32  -2  -8    0.67    1.09
  32  -2  -8    3.79    1.26
  32  -2  -7    5.07    1.23
  32  -2  -7    3.98    1.28
  32  -2  -7    4.63    1.35
  32  -2  -6    1.12    1.04
  32  -2  -6    0.29    1.06
  32  -2  -6    1.06    1.19
  32  -2  -5    0.85    1.08
  32  -2  -5    0.46    1.21
  32  -2  -5    0.44    1.14
  32  -2  -4   17.87    1.86
  32  -2  -4   15.08    1.68
  32  -2  -3   56.41    3.16
  32  -2  -3   59.25    3.17
  32  -2  -2    6.88    1.47
  32  -2  -2    5.44    1.31
  32  -2  -1    1.90    1.25
  32  -2  -1    1.12    1.06
  32  -2   0    1.62    1.03
  32  -2   1   89.75    4.02
  32  -2   1   92.98    3.97
  32  -2   2   76.19    3.55
  32  -2   3   -0.49    0.95
  32   2   3   -0.46    1.08
  32  -2   4    7.93    1.25
  32   2   4    6.03    1.26
  32  -2   5   15.91    1.44
  32   2   5   15.02    1.47
  32  -2   6   13.19    1.28
  32   2   6   15.23    1.35
  32   4  -9   16.62    1.30
  32   4  -8   17.14    1.43
  32   4  -7    4.45    0.99
  32   4  -6    5.05    1.05
  32   4  -5   -0.11    0.92
  32  -4  -4    5.69    1.05
  32   4  -4    6.72    1.16
  32  -4  -3    8.64    1.15
  32   4  -3    9.23    1.31
  32   4  -2   29.88    1.95
  32  -4  -2   31.56    1.91
  32   4  -1   50.73    2.51
  32   4   0    0.67    0.85
  32   4   1    2.48    0.87
  32   4   2    4.65    0.86
  33  -1 -13   -0.68    0.91
  33  -1 -13    0.39    0.86
  33   1 -13    0.87    0.85
  33  -1 -12   86.14    3.58
  33  -1 -12   85.15    3.57
  33   1 -12   80.99    3.49
  33  -1 -11    1.08    1.03
  33  -1 -11   -0.12    0.96
  33   1 -11    0.83    0.98
  33  -1 -10   -0.51    1.05
  33  -1 -10    0.40    0.99
  33   1 -10    2.12    1.07
  33  -1 -10    2.20    1.05
  33   1 -10    0.25    1.01
  33  -1  -9    1.60    1.10
  33  -1  -9    2.41    1.06
  33   1  -9    2.67    1.08
  33  -1  -9    2.86    1.15
  33   1  -9    2.01    1.02
  33  -1  -8   23.28    1.94
  33  -1  -8   22.40    1.93
  33   1  -8   23.61    1.97
  33  -1  -8   26.35    2.17
  33   1  -8   24.32    2.04
 -33  -1   7    0.14    1.04
  33  -1  -7   -0.14    1.07
  33  -1  -7   -0.15    1.13
  33   1  -7   -1.20    1.21
  33  -1  -7   -1.31    1.08
  33   1  -7   -0.29    1.03
 -33  -1   6    1.85    1.12
 -33   1   6    1.58    1.19
  33  -1  -6    1.87    1.18
  33  -1  -6    0.46    1.16
  33   1  -6    1.06    1.16
  33  -1  -6    1.63    1.13
  33   1  -6    2.63    1.18
  33  -1  -5   24.81    2.05
 -33  -1   5   23.31    2.00
 -33   1   5   21.64    2.02
  33  -1  -5   21.25    2.05
  33   1  -5   25.77    2.16
  33  -1  -4   21.44    1.92
 -33  -1   4   22.04    1.96
 -33   1   4   19.75    1.91
  33  -1  -4   24.53    2.14
  33   1  -4   19.50    1.95
  33  -1  -3    0.14    1.16
 -33  -1   3   -0.14    1.08
 -33   1   3   -0.88    1.16
  33  -1  -3    1.54    1.14
  33   1  -3    0.76    1.14
  33  -1  -2    0.42    1.15
 -33  -1   2    1.72    1.17
 -33   1   2    0.72    1.13
  33  -1  -2    1.06    1.09
  33   1  -2   -0.60    1.25
  33  -1  -1  194.09    6.79
 -33  -1   1  190.91    6.76
 -33   1   1  193.10    6.79
  33  -1  -1  184.82    6.80
  33   1  -1  187.93    6.80
  33  -1   0    1.20    1.13
 -33  -1   0    0.14    1.04
 -33   1   0    0.42    1.14
  33  -1   0    2.85    1.12
  33   1   0    1.97    1.07
 -33  -1  -1    1.85    1.04
 -33   1  -1    4.27    1.20
  33  -1   1    2.72    1.10
  33   1   1    1.48    1.00
 -33  -1  -2    9.53    1.37
 -33   1  -2   10.63    1.40
  33  -1   2    6.27    1.23
  33   1   2   10.26    1.39
 -33  -1  -3   22.87    1.80
 -33   1  -3   24.52    1.83
  33   1   3   22.23    1.81
  33  -1   3   25.16    1.86
 -33  -1  -4    4.46    1.05
 -33   1  -4    3.32    0.95
  33  -1   4    2.80    0.97
  33   1   4    2.12    0.91
 -33  -1  -5    0.66    0.83
 -33   1  -5    0.28    0.79
  33  -1   5    1.33    0.86
  33   1   5    0.93    0.83
 -33  -1  -6   20.50    1.40
 -33   1  -6   16.49    1.31
  33   1   6   18.71    1.36
  33  -1   6   20.35    1.38
  33  -3 -11    4.08    0.88
  33  -3 -10    3.52    1.00
  33  -3  -9    3.47    0.99
  33  -3  -8    0.89    0.89
  33  -3  -7   27.96    1.92
  33  -3  -6   30.51    2.05
  33  -3  -5   28.71    1.99
  33  -3  -4   53.34    2.75
  33  -3  -3   -0.36    1.06
  33  -3  -2   12.36    1.43
  33  -3  -1   37.18    2.21
  33  -3   0   47.68    2.46
  33  -3   1   37.45    2.12
  33  -3   2   16.19    1.39
  33  -3   3    2.90    0.85
  34   0 -13   -0.18    0.76
  34   0 -12    1.03    0.88
  34   0 -11    0.57    0.87
  34   0 -10   23.29    1.85
  34   0 -10   24.57    1.96
  34   0  -9    0.40    1.05
  34   0  -9    1.16    1.00
  34   0  -8    1.12    1.08
  34   0  -8   -0.13    1.10
 -34   0   7   -0.13    1.05
  34   0  -7    1.15    1.06
  34   0  -7   -0.55    1.20
 -34   0   6    1.10    1.19
  34   0  -6    0.44    1.12
  34   0  -6   -0.28    1.13
 -34   0   5    1.25    1.12
  34   0  -5    0.74    1.15
  34   0  -5    0.57    1.11
 -34   0   4  220.94    7.59
  34   0  -4  222.71    7.72
 -34   0   3   -0.56    1.13
  34   0  -3   -0.15    1.09
 -34   0   2   92.73    4.03
  34   0  -2   89.27    4.08
 -34   0   1    1.22    1.01
  34   0  -1    0.84    1.05
 -34   0   0   50.94    2.71
  34   0   0   42.51    2.60
 -34   0  -1    0.75    0.97
  34   0   1   -0.38    0.98
 -34   0  -2   19.30    1.72
  34   0   2   22.83    1.77
[truncated: 1,222,336 more chars]
