# Supplementary material for: Crystal structures of the dimethyl sulfoxide solvate of 3,6-bis­(indol-3-yl)-1,4-di­methyl­piperazine-2,5-dione and of the dimethyl sulfoxide and tetra­hydro­furan solvates of 1,4-dimethyl-3,6-bis­(2-methyl­indol-3-yl)piperazine-2,5-dione
Source: Acta Crystallogr E Crystallogr Commun. 2025 Oct 28;81(Pt 11):1071–5. doi: 10.1107/S205698902500920X (PMC12589834; doi:10.1107/S205698902500920X)
Supplement: Supplementary file 2 [file e-81-01071-Isup2.hkl]

data_I                                                                          
_shelx_title ' i1387d_a.res in C2/c'                                            
_shelx_refln_list_code          4                                               
_shelx_F_calc_maximum      395.52                                               
_exptl_crystal_F_000      1736.00                                               
_reflns_d_resolution_high  0.8300                                               
                                                                                
loop_                                                                           
 _space_group_symop_operation_xyz                                               
 'x, y, z'                                                                      
 '-x, y, -z+1/2'                                                                
 'x+1/2, y+1/2, z'                                                              
 '-x+1/2, y+1/2, -z+1/2'                                                        
 '-x, -y, -z'                                                                   
 'x, -y, z-1/2'                                                                 
 '-x+1/2, -y+1/2, -z'                                                           
 'x+1/2, -y+1/2, z-1/2'                                                         
                                                                                
_cell_length_a    31.2994                                                       
_cell_length_b     7.3881                                                       
_cell_length_c    17.9817                                                       
_cell_angle_alpha  90.000                                                       
_cell_angle_beta  102.023                                                       
_cell_angle_gamma  90.000                                                       
                                                                                
_shelx_F_squared_multiplier     1.000                                           
                                                                                
loop_                                                                           
 _refln_index_h                                                                 
 _refln_index_k                                                                 
 _refln_index_l                                                                 
 _refln_F_squared_calc                                                          
 _refln_F_squared_meas                                                          
 _refln_F_squared_sigma                                                         
 _refln_observed_status                                                         
   2   0   0         16.81        199.08         6.75 o                         
   4   0   0      10472.78      11609.96       157.01 o                         
   6   0   0       2964.27       2103.99        54.19 o                         
   8   0   0        783.15        700.84        30.45 o                         
  10   0   0        369.07        453.36        27.63 o                         
  12   0   0       2012.07       1741.98        44.27 o                         
  14   0   0        928.24        927.12        45.66 o                         
  16   0   0       4384.31       4735.39       163.97 o                         
  18   0   0       4056.37       4036.57       162.18 o                         
  20   0   0       4532.72       4522.63        84.26 o                         
  22   0   0       1570.15       1512.19        40.48 o                         
  24   0   0         13.87         28.96         9.61 o                         
  26   0   0         67.45        124.19        13.77 o                         
  28   0   0        357.05        327.74        18.65 o                         
  30   0   0       1711.79       1865.50        56.31 o                         
  32   0   0       1424.59       1371.50        44.73 o                         
  34   0   0        626.20        698.61        62.74 o                         
  36   0   0          4.04         -9.04         9.04 o                         
   1   1   0        498.01        162.18         6.36 o                         
   3   1   0      29439.97      25364.91       304.86 o                         
   5   1   0      40754.38      39877.39       472.62 o                         
   7   1   0       1081.39        937.08        22.84 o                         
   9   1   0        242.46        203.52        11.08 o                         
  11   1   0      12743.97      12715.13       171.91 o                         
  13   1   0       1376.25       1465.07        42.89 o                         
  15   1   0        159.18        214.23        19.47 o                         
  17   1   0       3266.74       3235.83        79.45 o                         
  19   1   0       3541.68       3527.87        48.37 o                         
  21   1   0        515.80        488.24        21.59 o                         
  23   1   0          0.03         -2.83         6.71 o                         
  25   1   0       1478.73       1516.58        28.02 o                         
  27   1   0        838.11        914.09        23.15 o                         
  29   1   0        363.65        378.35        17.27 o                         
  31   1   0        528.39        564.84        17.80 o                         
  33   1   0         21.75         19.46         7.31 o                         
  35   1   0        124.14         65.02         6.95 o                         
   0   2   0      13622.56      13131.83       217.77 o                         
   2   2   0       9100.13       8975.73       100.96 o                         
   4   2   0       8036.64       7748.39       107.11 o                         
   6   2   0       2110.16       1932.64        44.43 o                         
   8   2   0       1605.12       1401.81        53.76 o                         
  10   2   0        425.71        461.83        22.86 o                         
  12   2   0      10318.15      11030.31       205.64 o                         
  14   2   0        549.70        419.71        43.24 o                         
  16   2   0        703.15        666.69        50.69 o                         
  18   2   0         48.21         73.42         9.43 o                         
  20   2   0       1385.44       1480.27        35.22 o                         
  22   2   0        808.84        756.00        29.20 o                         
  24   2   0          3.17          1.84        10.14 o                         
  26   2   0        529.00        499.71        27.75 o                         
  28   2   0        526.94        457.06        29.10 o                         
  30   2   0        933.62       1026.70        37.57 o                         
  32   2   0         19.77         24.11        15.33 o                         
  34   2   0        536.42        615.97        35.28 o                         
   1   3   0       5628.10       6205.27       110.12 o                         
   3   3   0       1452.74       1543.90        43.62 o                         
   5   3   0       5057.25       4850.01       134.13 o                         
   7   3   0        198.13        162.49        50.02 o                         
   9   3   0        616.27        670.01        62.97 o                         
  11   3   0       5324.11       5358.88       124.99 o                         
  13   3   0       1419.35       1466.69        72.79 o                         
  15   3   0         54.10         76.59         9.49 o                         
  17   3   0         97.74        105.73        12.44 o                         
  19   3   0         63.47         60.91        12.88 o                         
  21   3   0        610.69        544.53        25.24 o                         
  23   3   0       5706.37       5562.15       142.01 o                         
  25   3   0        906.16        854.81        36.52 o                         
  27   3   0       2363.20       2453.40        74.78 o                         
  29   3   0        367.41        320.39        17.77 o                         
  31   3   0        573.97        468.99        26.72 o                         
  33   3   0        648.17        709.75        36.62 o                         
   0   4   0          1.01         -6.76        19.31 o                         
   2   4   0       2618.53       2505.39        66.38 o                         
   4   4   0        863.11        828.31        43.03 o                         
   6   4   0      10979.69      11032.21       220.44 o                         
   8   4   0       1402.81       1427.54       105.99 o                         
  10   4   0       1792.95       1826.90        36.89 o                         
  12   4   0        977.69        953.64        24.80 o                         
  14   4   0        880.25        846.67        26.41 o                         
  16   4   0       1268.05       1272.05        33.16 o                         
  18   4   0        128.80        140.03        16.82 o                         
  20   4   0        596.15        534.39        27.34 o                         
  22   4   0        672.31        684.33        32.86 o                         
  24   4   0         74.45         49.06        16.29 o                         
  26   4   0         10.82         10.57        19.35 o                         
  28   4   0         57.65         75.17        20.69 o                         
  30   4   0        491.37        482.31        42.65 o                         
  32   4   0         34.34          9.97        12.65 o                         
   1   5   0        117.93        110.37        12.39 o                         
   3   5   0        304.70        273.54        15.87 o                         
   5   5   0        181.96        141.41        10.83 o                         
   7   5   0        115.31         98.83        10.38 o                         
   9   5   0       1076.48       1083.26        33.29 o                         
  11   5   0        259.28        258.13        16.73 o                         
  13   5   0       1874.43       1875.88        60.88 o                         
  15   5   0         14.74         20.14        30.74 o                         
  17   5   0        644.60        630.26        42.87 o                         
  19   5   0       2945.98       2853.60       108.81 o                         
  21   5   0        531.42        502.84        38.70 o                         
  23   5   0         12.30         16.92        13.08 o                         
  25   5   0        306.68        259.95        19.94 o                         
  27   5   0          3.84          6.10        16.37 o                         
  29   5   0         31.57         18.01        14.59 o                         
   0   6   0       1104.92       1181.93        57.61 o                         
   2   6   0        523.22        529.51        24.64 o                         
   4   6   0        238.17        255.80        18.62 o                         
   6   6   0        989.55       1027.14        29.92 o                         
   8   6   0        893.52        963.92        24.39 o                         
  10   6   0         69.34         96.70        10.61 o                         
  12   6   0        226.82        255.06        19.14 o                         
  14   6   0        316.95        319.14        22.13 o                         
  16   6   0        158.19        110.75        25.01 o                         
  18   6   0        307.32        287.00        32.30 o                         
  20   6   0        161.51        132.04        24.26 o                         
  22   6   0        120.77         95.68        35.80 o                         
  24   6   0        211.56        250.11        17.68 o                         
  26   6   0        532.48        833.44        82.69 o                         
   1   7   0        243.06        228.13        19.15 o                         
   3   7   0          5.19         27.84        18.31 o                         
   5   7   0          2.33         14.61        17.57 o                         
   7   7   0       2663.17       3022.59        77.73 o                         
   9   7   0       1397.85       1385.69        37.33 o                         
  11   7   0        510.69        581.57        27.93 o                         
  13   7   0        321.22        325.40        31.26 o                         
  15   7   0        374.14        438.53        34.83 o                         
  17   7   0        706.32        738.04        43.91 o                         
  19   7   0         94.88        114.92        19.65 o                         
  21   7   0        223.06        294.44        24.11 o                         
   0   8   0       1333.57       1409.98        61.48 o                         
   2   8   0          0.64          4.84         9.63 o                         
   4   8   0         57.87         63.61        18.68 o                         
   6   8   0        525.37        557.32        34.98 o                         
   8   8   0        412.69        416.95        30.66 o                         
  10   8   0        121.88        134.72        18.76 o                         
  12   8   0         64.87         19.80        15.33 o                         
  14   8   0         84.48         94.66        41.98 o                         
  16   8   0          1.47          1.19         7.09 o                         
 -35   1   1        157.25        127.11         8.15 o                         
 -33   1   1       2631.73       2831.82        45.19 o                         
 -31   1   1        467.96        460.70        18.16 o                         
 -29   1   1        197.01        217.60        13.30 o                         
 -27   1   1        377.77        411.72        15.73 o                         
 -25   1   1        290.51        284.32        12.59 o                         
 -23   1   1         21.65         28.84         8.08 o                         
 -21   1   1       2738.36       2525.35        46.65 o                         
 -19   1   1       1205.46       1207.52        23.78 o                         
 -17   1   1         95.48         87.40        20.43 o                         
 -15   1   1        445.83        483.22        46.03 o                         
 -13   1   1       1369.87       1451.29        42.15 o                         
 -11   1   1       8402.00       8199.05       118.63 o                         
  -9   1   1       1396.17       1258.10        26.74 o                         
  -7   1   1       1436.49       1252.53        23.87 o                         
  -5   1   1       1953.81       1854.17        29.05 o                         
  -3   1   1      13171.64      12668.50       142.07 o                         
  -1   1   1         14.90          3.29         2.85 o                         
   1   1   1      43981.11      40686.77       380.39 o                         
   3   1   1      24863.21      23266.47       280.85 o                         
   5   1   1       6444.52       5987.52       129.80 o                         
   7   1   1      46060.62      43408.41       583.76 o                         
   9   1   1        332.77        336.18        21.55 o                         
  11   1   1        275.74        298.24        22.03 o                         
  13   1   1       4225.76       4119.44        83.55 o                         
  15   1   1         17.89         32.91        12.66 o                         
  17   1   1         86.04        102.47        17.19 o                         
  19   1   1       6531.27       6669.44        72.14 o                         
  21   1   1       1468.14       1432.80        23.68 o                         
  23   1   1        246.57        245.24        10.39 o                         
  25   1   1       1282.01       1232.10        22.75 o                         
  27   1   1         16.16         30.40         9.06 o                         
  29   1   1        316.59        344.95        14.53 o                         
  31   1   1        169.94        167.61        11.02 o                         
  33   1   1         30.29         38.39         8.02 o                         
  35   1   1       1511.52       1366.99        24.45 o                         
 -36   2   1        138.65        153.32        16.37 o                         
 -34   2   1        232.86        270.18        24.56 o                         
 -32   2   1         28.11         22.00        12.03 o                         
 -30   2   1       1503.08       1571.83        49.04 o                         
 -28   2   1        626.79        587.68        28.99 o                         
 -26   2   1       1395.82       1294.22        78.22 o                         
 -24   2   1       1157.23       1208.63        34.17 o                         
 -22   2   1        920.19        898.55        27.07 o                         
 -20   2   1        233.52        196.52        21.45 o                         
 -18   2   1         57.27         55.75         9.47 o                         
 -16   2   1       1071.44       1034.50        56.94 o                         
 -14   2   1        239.57        261.99        28.14 o                         
 -12   2   1         52.60         59.74        12.56 o                         
 -10   2   1         75.05         94.04        22.03 o                         
  -8   2   1       7007.80       7326.56       208.70 o                         
  -6   2   1       7366.54       7131.25       134.10 o                         
  -4   2   1        897.11        897.02        22.93 o                         
  -2   2   1        581.74        430.66        17.81 o                         
   0   2   1       1130.12        986.54        23.56 o                         
   2   2   1      18297.33      17000.61       276.92 o                         
   4   2   1      32942.03      30353.92       338.32 o                         
   6   2   1       3522.20       3549.95        78.16 o                         
   8   2   1         47.29         30.74        14.33 o                         
  10   2   1       1335.54       1296.72        44.68 o                         
  12   2   1       1916.19       1813.72        71.14 o                         
  14   2   1       2642.80       2908.60        82.51 o                         
  16   2   1        956.03        981.40       112.98 o                         
  18   2   1          6.54          0.01        10.10 o                         
  20   2   1        224.94        157.00        14.31 o                         
  22   2   1       1208.93       1226.61        31.44 o                         
  24   2   1        362.71        318.69        20.06 o                         
  26   2   1        116.70        142.69        23.39 o                         
  28   2   1        169.08        187.51        15.36 o                         
  30   2   1        149.41        182.82        17.50 o                         
  32   2   1       1456.90       1360.76        42.05 o                         
  34   2   1        181.66        171.34        19.50 o                         
 -35   3   1        331.79        228.50        18.90 o                         
 -33   3   1        606.42        553.45        32.90 o                         
 -31   3   1        239.25        291.91        27.84 o                         
 -29   3   1        101.66        118.49        22.48 o                         
 -27   3   1        928.98        969.24        79.64 o                         
 -25   3   1          0.82         -2.76        14.12 o                         
 -23   3   1       2859.63       2723.90        94.80 o                         
 -21   3   1       3905.67       4186.05        84.51 o                         
 -19   3   1       1792.62       1908.88        47.78 o                         
 -17   3   1        402.28        392.58        23.25 o                         
 -15   3   1        496.31        580.94        22.75 o                         
 -13   3   1       1025.09       1143.71        49.96 o                         
 -11   3   1       2126.69       2302.57        86.23 o                         
  -9   3   1        380.11        357.11        46.74 o                         
  -7   3   1       1374.35       1449.28        64.31 o                         
  -5   3   1        561.38        525.01        29.61 o                         
  -3   3   1       3922.76       3688.48        67.25 o                         
  -1   3   1       3443.38       3321.54        70.35 o                         
   1   3   1       8981.33       9014.76       147.87 o                         
   3   3   1       3613.51       3457.79        72.64 o                         
   5   3   1         66.87         50.96        19.84 o                         
   7   3   1         57.15        107.43        22.44 o                         
   9   3   1         10.19         23.31        15.77 o                         
  11   3   1         91.48        110.85        19.03 o                         
  13   3   1        235.94        221.13        33.27 o                         
  15   3   1        428.34        365.24        16.01 o                         
  17   3   1        466.91        481.74        23.46 o                         
  19   3   1       1360.17       1525.03        47.89 o                         
  21   3   1       2099.07       2075.09        46.46 o                         
  23   3   1        319.61        319.11        18.56 o                         
  25   3   1        448.14        396.01        20.65 o                         
  27   3   1         18.52         -0.01        11.58 o                         
  29   3   1       5050.70       5046.60       126.67 o                         
  31   3   1        752.46        811.13        42.42 o                         
  33   3   1        468.26        557.47        31.56 o                         
 -32   4   1        598.29        755.15        37.36 o                         
 -30   4   1        383.86        381.22        20.61 o                         
 -28   4   1        325.94        271.22        29.32 o                         
 -26   4   1          9.93         -8.04        20.39 o                         
 -24   4   1         16.76         16.97        20.24 o                         
 -22   4   1        403.77        417.25        37.36 o                         
 -20   4   1        248.27        238.38        21.59 o                         
 -18   4   1       1878.48       1929.84        94.01 o                         
 -16   4   1        987.52       1057.86        44.08 o                         
 -14   4   1        556.17        543.91        19.19 o                         
 -12   4   1        907.13        951.50        28.77 o                         
 -10   4   1        461.15        522.01        46.13 o                         
  -8   4   1        146.43        144.52        28.66 o                         
  -6   4   1       2389.11       2553.46        99.92 o                         
  -4   4   1       1188.00       1116.54        67.95 o                         
  -2   4   1       2891.08       2852.58        71.86 o                         
   0   4   1       1997.21       2287.75        62.76 o                         
   2   4   1          2.35         -9.92        15.17 o                         
   4   4   1       1694.84       1805.88        65.21 o                         
   6   4   1       1991.33       2171.19        91.54 o                         
   8   4   1        528.93        468.14        48.95 o                         
  10   4   1          5.44         17.72         8.76 o                         
  12   4   1          9.61          1.92         7.87 o                         
  14   4   1       2138.51       1911.54        58.01 o                         
  16   4   1         85.54         67.45        11.41 o                         
  18   4   1       1177.96       1098.61        38.37 o                         
  20   4   1          0.36         -2.52        13.56 o                         
  22   4   1       1685.44       1621.61        53.31 o                         
  24   4   1        511.27        482.87        28.37 o                         
  26   4   1        172.17        144.65        18.35 o                         
  28   4   1         39.02         52.40        18.76 o                         
  30   4   1          0.79         11.02        14.74 o                         
  32   4   1         44.80         36.92        12.95 o                         
 -29   5   1        244.21        238.77        23.52 o                         
 -27   5   1        218.67        182.20        23.67 o                         
 -25   5   1        179.62        165.67        17.31 o                         
 -23   5   1          2.27          9.05        13.51 o                         
 -21   5   1        173.76        191.77        27.84 o                         
 -19   5   1       2710.26       2661.53        76.22 o                         
 -17   5   1       2284.71       2411.73        67.93 o                         
 -15   5   1        396.52        384.12        27.53 o                         
 -13   5   1          8.01          8.30        11.35 o                         
 -11   5   1       1055.82        954.12        37.37 o                         
  -9   5   1        375.10        341.74        15.94 o                         
  -7   5   1        336.91        306.13        17.57 o                         
  -5   5   1       3428.64       3503.15        60.53 o                         
  -3   5   1        388.72        332.83        23.54 o                         
  -1   5   1        659.07        735.54        24.15 o                         
   1   5   1        680.26        709.71        24.95 o                         
   3   5   1       1583.10       1637.28        41.18 o                         
   5   5   1         97.24         96.34        15.56 o                         
   7   5   1          9.70          9.19         9.48 o                         
   9   5   1        138.49        106.60        14.14 o                         
  11   5   1         50.21         46.62        12.25 o                         
  13   5   1         19.17         -0.27        13.60 o                         
  15   5   1        379.05        359.15        30.59 o                         
  17   5   1        294.94        300.25        31.41 o                         
  19   5   1        443.31        483.79        39.00 o                         
  21   5   1        186.97        171.48        27.09 o                         
  23   5   1        137.52        121.47        24.41 o                         
  25   5   1         11.30         12.48        12.05 o                         
  27   5   1          0.41         11.49        13.69 o                         
  29   5   1         61.33         54.18        14.59 o                         
 -26   6   1         12.53          7.58         9.17 o                         
 -24   6   1        203.70        170.30        15.95 o                         
 -22   6   1        304.99        263.73        28.43 o                         
 -20   6   1        135.95        140.52        24.86 o                         
 -18   6   1       1317.58       1221.67        63.12 o                         
 -16   6   1       1718.29       1735.68        78.30 o                         
 -14   6   1        207.04        207.51        30.37 o                         
 -12   6   1       2330.12       2325.85        81.87 o                         
 -10   6   1        539.19        486.01        26.81 o                         
  -8   6   1         25.13         31.35        11.60 o                         
  -6   6   1         25.54         16.63        11.04 o                         
  -4   6   1        184.86        168.47        12.87 o                         
  -2   6   1       1064.62       1154.76        47.11 o                         
   0   6   1       1461.63       1572.51        52.84 o                         
   2   6   1       1023.11       1097.63        36.99 o                         
   4   6   1       3807.16       3916.55       157.17 o                         
   6   6   1        102.05        141.92        12.69 o                         
   8   6   1        974.96       1011.31        44.83 o                         
  10   6   1         64.45         82.14        10.91 o                         
  12   6   1       1366.86       1404.16        38.58 o                         
  14   6   1       2367.44       2429.10        68.17 o                         
  16   6   1        869.50        944.80        55.23 o                         
  18   6   1         14.44         37.81        20.69 o                         
  20   6   1        201.52        177.59        26.50 o                         
  22   6   1        115.35        126.60        15.47 o                         
  24   6   1         79.59        113.01        31.48 o                         
  26   6   1        212.06        208.87        32.23 o                         
 -23   7   1          3.29         -3.81         8.05 o                         
 -21   7   1          5.62         -1.56         9.32 o                         
 -19   7   1        151.18        143.05        20.54 o                         
 -17   7   1        397.06        392.24        32.30 o                         
 -15   7   1        119.49         87.68        21.14 o                         
 -13   7   1         48.92         66.54        20.69 o                         
 -11   7   1        234.25        276.13        29.77 o                         
  -9   7   1       2403.43       2689.39       157.86 o                         
  -7   7   1        133.61        131.20        16.58 o                         
  -5   7   1        629.18        666.88        42.57 o                         
  -3   7   1        216.25        250.83        27.69 o                         
  -1   7   1         24.03         40.72        13.03 o                         
   1   7   1        109.14        145.60        18.76 o                         
   3   7   1       1877.07       1909.40        56.61 o                         
   5   7   1          5.20         28.19        20.77 o                         
   7   7   1         35.64         33.65        13.01 o                         
   9   7   1          2.60         11.63        10.35 o                         
  11   7   1        218.14        218.85        20.10 o                         
  13   7   1        241.27        230.69        19.24 o                         
  15   7   1        168.95        162.75        16.45 o                         
  17   7   1        224.96        230.88        25.90 o                         
  19   7   1        637.06        635.92        37.36 o                         
  21   7   1          2.11          1.64        13.10 o                         
 -16   8   1          0.79          1.34        11.61 o                         
 -14   8   1         23.02         -3.13        12.21 o                         
 -12   8   1         36.28         11.91        15.03 o                         
 -10   8   1         98.33         77.77        28.28 o                         
  -8   8   1        923.06        999.43        47.93 o                         
  -6   8   1         88.93         76.40        12.30 o                         
  -4   8   1        301.24        325.83        30.29 o                         
  -2   8   1        696.56        625.87        31.86 o                         
   0   8   1        158.72        168.15        16.45 o                         
   2   8   1         49.87         54.21        11.66 o                         
   4   8   1         96.34         65.15        12.36 o                         
   6   8   1        112.76        159.28        21.58 o                         
   8   8   1       1337.53       1425.91        59.99 o                         
  10   8   1        247.79        250.97        23.37 o                         
  12   8   1          3.45        -12.65        13.99 o                         
  14   8   1         94.23        151.58        73.98 o                         
 -36   0   2       1044.27       1198.32        36.05 o                         
 -34   0   2       1421.19       1355.41        42.68 o                         
 -32   0   2          0.11          7.92        12.78 o                         
 -30   0   2        760.27        783.91        41.31 o                         
 -28   0   2        803.39        763.82        65.27 o                         
 -26   0   2       7099.87       6844.41       184.95 o                         
 -24   0   2       4116.08       3844.05        78.65 o                         
 -22   0   2        842.15        704.67        25.90 o                         
 -20   0   2       7885.85       7797.92       128.77 o                         
 -18   0   2       1085.86        983.37        58.43 o                         
 -16   0   2       3354.83       3327.86       155.71 o                         
 -14   0   2        521.97        712.73        61.48 o                         
 -12   0   2      19859.46      19273.82       397.29 o                         
 -10   0   2      19974.61      19718.46       397.71 o                         
  -8   0   2       4286.09       4041.58        77.83 o                         
  -6   0   2      13334.63      11713.71       236.35 o                         
  -2   0   2          6.56        171.01         5.85 o                         
   0   0   2      52664.37      42446.46       502.16 o                         
   2   0   2       2007.25       1057.77        20.53 o                         
   4   0   2      10964.07       8887.48       129.80 o                         
   6   0   2      94665.71      89639.02      1371.48 o                         
   8   0   2      68803.12      67687.30      1046.24 o                         
  10   0   2       4216.68       3612.92        82.60 o                         
  12   0   2       8927.96       8786.11       168.56 o                         
  14   0   2      10640.64      10289.25       375.79 o                         
  16   0   2          4.00          7.71        18.67 o                         
  18   0   2       7796.08       8233.42       172.85 o                         
  20   0   2        366.43        370.32        15.78 o                         
  22   0   2         12.17         58.02        16.09 o                         
  24   0   2       1201.36       1304.72        34.49 o                         
  26   0   2          7.21          9.69        11.28 o                         
  28   0   2       1161.80       1183.10        34.92 o                         
  30   0   2       1082.41        992.34        30.85 o                         
  32   0   2        928.09        939.60        34.79 o                         
  34   0   2        277.65        315.02        26.27 o                         
  36   0   2         30.03         50.92         8.47 o                         
 -37   1   2         39.71          7.01         4.40 o                         
 -35   1   2         37.92         30.88         6.88 o                         
 -33   1   2         12.10         10.20         7.69 o                         
 -31   1   2       2525.48       2270.49        40.06 o                         
 -29   1   2       2356.34       2208.26        40.00 o                         
 -27   1   2       2170.30       2115.39        48.58 o                         
 -25   1   2       2313.29       2334.59        47.42 o                         
 -23   1   2       1198.76       1155.72        31.79 o                         
 -21   1   2       1617.43       1384.75        43.71 o                         
 -19   1   2         70.02         86.00        14.24 o                         
 -17   1   2        490.51        478.55        40.67 o                         
 -15   1   2       3467.22       3754.76       115.67 o                         
 -13   1   2       4379.11       4987.67        94.26 o                         
 -11   1   2       2646.86       2582.26        56.31 o                         
  -9   1   2       2309.06       2102.62        54.02 o                         
  -7   1   2       3308.58       2953.82        53.81 o                         
  -5   1   2      73041.89      66282.10       785.31 o                         
  -3   1   2       1392.78       1332.73        17.63 o                         
  -1   1   2       1515.67       1760.95        20.93 o                         
   1   1   2      50161.52      48788.16       578.21 o                         
   3   1   2      27731.18      26553.60       272.25 o                         
   5   1   2      10248.14       9549.52       142.19 o                         
   7   1   2       1606.72       1546.80        37.37 o                         
   9   1   2       1563.18       1529.14        46.83 o                         
  11   1   2      11071.64      11556.21       209.98 o                         
  13   1   2       4063.74       4252.81       101.04 o                         
  15   1   2       3740.07       3903.40       100.29 o                         
  17   1   2       5199.69       5421.19       115.24 o                         
  19   1   2         10.41         15.59         6.19 o                         
  21   1   2        160.15        184.85         9.90 o                         
  23   1   2        402.97        424.34        16.66 o                         
  25   1   2       2961.85       3016.38        46.65 o                         
  27   1   2        796.38        815.85        19.86 o                         
  29   1   2          1.61          2.69         8.19 o                         
  31   1   2        310.28        333.91        13.53 o                         
  33   1   2        119.10        139.12        11.73 o                         
  35   1   2         13.51         21.64         5.51 o                         
 -36   2   2        214.80        339.25        23.22 o                         
 -34   2   2        231.49        212.27        22.18 o                         
 -32   2   2        121.42         91.72        14.56 o                         
 -30   2   2        191.82        171.34        24.86 o                         
 -28   2   2         29.17         50.78        22.85 o                         
 -26   2   2       5177.83       5183.23       119.31 o                         
 -24   2   2        336.63        222.46        17.96 o                         
 -22   2   2       2799.49       2902.17        56.85 o                         
 -20   2   2       4205.81       4055.86        94.10 o                         
 -18   2   2        497.15        583.78        27.20 o                         
 -16   2   2       6798.88       7068.06       190.66 o                         
 -14   2   2       7055.98       6805.17       144.50 o                         
 -12   2   2        297.68        213.51        21.17 o                         
 -10   2   2       2658.86       2622.49        84.68 o                         
  -8   2   2       2162.96       1999.44        47.49 o                         
  -6   2   2       1332.96       1278.69        34.77 o                         
  -4   2   2       1599.81       1531.45        42.82 o                         
  -2   2   2       5080.15       4973.55        67.74 o                         
   0   2   2      29802.24      29330.12       403.59 o                         
   2   2   2        297.36        331.81        16.18 o                         
   4   2   2         63.66         52.31        10.91 o                         
   6   2   2      11582.97      10951.94       167.03 o                         
   8   2   2       3156.44       2886.91        62.84 o                         
  10   2   2        983.91        870.76        29.37 o                         
  12   2   2        294.26        262.37        20.80 o                         
  14   2   2       5980.88       6324.03       123.92 o                         
  16   2   2        149.28        217.38        16.03 o                         
  18   2   2        340.79        353.23        17.59 o                         
  20   2   2       3531.24       3415.36        71.20 o                         
  22   2   2        129.03        152.64        18.07 o                         
  24   2   2        409.85        430.93        16.84 o                         
  26   2   2       1131.98       1020.97        39.71 o                         
  28   2   2        372.83        404.33        20.33 o                         
  30   2   2          0.63         11.07        10.36 o                         
  32   2   2       1120.57       1134.15        52.84 o                         
  34   2   2         58.63         91.25        16.08 o                         
 -35   3   2         16.87         -5.06        11.46 o                         
 -33   3   2        176.36        183.99        21.29 o                         
 -31   3   2         15.48         14.89        15.33 o                         
 -29   3   2        118.67        146.02        17.26 o                         
 -27   3   2        186.97        214.21        28.28 o                         
 -25   3   2        251.04        228.20        20.58 o                         
 -23   3   2       1101.24       1072.63        38.12 o                         
 -21   3   2       1997.64       1932.14        65.86 o                         
 -19   3   2       2271.70       2480.31        66.36 o                         
 -17   3   2        847.89        927.48        32.64 o                         
 -15   3   2       5610.72       5630.94        98.41 o                         
 -13   3   2        100.65         74.92        18.25 o                         
 -11   3   2       2563.96       2713.09        96.53 o                         
  -9   3   2       3174.75       3552.51       134.95 o                         
  -7   3   2       1716.74       1834.84        58.28 o                         
  -5   3   2       5727.17       5957.37       156.72 o                         
  -3   3   2       4955.91       4777.46       157.54 o                         
  -1   3   2       5087.10       4974.70        99.41 o                         
   1   3   2        426.76        365.85        21.98 o                         
   3   3   2       2290.00       2187.30        77.64 o                         
   5   3   2        791.62        870.15        62.37 o                         
   7   3   2         40.48         45.32        16.07 o                         
   9   3   2         52.35         60.78        18.47 o                         
  11   3   2        608.85        770.96        41.21 o                         
  13   3   2       2964.56       3036.35       233.19 o                         
  15   3   2        264.24        237.77        14.45 o                         
  17   3   2        636.42        585.96        19.94 o                         
  19   3   2       3700.24       3760.76        66.54 o                         
  21   3   2       1340.26       1416.77        35.23 o                         
  23   3   2        478.73        406.82        20.90 o                         
  25   3   2         61.34         80.42        13.27 o                         
  27   3   2       1137.54       1021.99        31.72 o                         
  29   3   2         16.97          9.91        12.58 o                         
  31   3   2          1.09          4.15        11.12 o                         
  33   3   2        218.81        241.00        20.69 o                         
 -32   4   2        377.23        457.89        20.31 o                         
 -30   4   2       3501.68       3600.94       156.37 o                         
 -28   4   2        723.29        610.61        41.08 o                         
 -26   4   2        571.19        467.56        37.66 o                         
 -24   4   2        654.18        677.60        46.15 o                         
 -22   4   2          0.71         22.63        20.54 o                         
 -20   4   2       1307.27       1302.50        64.46 o                         
 -18   4   2       2207.49       2185.57       161.81 o                         
 -16   4   2        147.87         90.76        18.38 o                         
 -14   4   2        795.53        859.68        31.98 o                         
 -12   4   2       6639.08       6865.78       108.70 o                         
 -10   4   2          5.79          7.85        18.38 o                         
  -8   4   2       1109.99       1174.62        84.87 o                         
  -6   4   2        488.23        533.30        44.68 o                         
  -4   4   2       2318.25       2300.40        92.50 o                         
  -2   4   2        235.82        180.38        23.99 o                         
   0   4   2        791.87        925.26        45.48 o                         
   2   4   2       7299.36       7817.50       175.06 o                         
   4   4   2       4767.33       4998.11       154.52 o                         
   6   4   2        233.41        211.08        32.22 o                         
   8   4   2       2763.44       3118.44       116.99 o                         
  10   4   2        453.88        472.56        19.52 o                         
  12   4   2       1561.90       1679.55        48.62 o                         
  14   4   2       3552.19       3454.71        68.93 o                         
  16   4   2         40.51         59.67        11.08 o                         
  18   4   2         49.97         71.18        14.94 o                         
  20   4   2       5242.90       5228.03       122.52 o                         
  22   4   2        585.17        584.01        87.45 o                         
  24   4   2         16.08         35.73        16.53 o                         
  26   4   2         30.55         38.26        15.26 o                         
  28   4   2         26.72         21.73        16.97 o                         
  30   4   2        340.99        365.45        26.94 o                         
  32   4   2        100.55         69.22        12.80 o                         
 -31   5   2          1.86         -7.74        11.16 o                         
 -29   5   2        779.66        884.21        43.32 o                         
 -27   5   2         26.59         25.75        17.42 o                         
 -25   5   2        428.35        515.94        38.55 o                         
 -23   5   2        808.01        740.82        34.16 o                         
 -21   5   2        176.45        121.95        17.03 o                         
 -19   5   2        228.27        154.14        23.74 o                         
 -17   5   2         23.41         12.07        14.74 o                         
 -15   5   2        452.70        484.65        34.68 o                         
 -13   5   2         70.90        104.39        11.90 o                         
 -11   5   2         38.31         14.52        11.19 o                         
  -9   5   2       2646.77       2670.71       108.00 o                         
  -7   5   2       1891.76       1945.23        53.74 o                         
  -5   5   2       1385.58       1444.97        32.83 o                         
  -3   5   2        539.29        544.55        22.36 o                         
  -1   5   2          5.82          8.72         8.93 o                         
   1   5   2       3081.61       3094.75        81.01 o                         
   3   5   2       1713.46       1647.31        44.24 o                         
   5   5   2        211.71        201.46        17.05 o                         
   7   5   2        865.87        928.46        35.41 o                         
   9   5   2       2932.91       2725.53        73.91 o                         
  11   5   2        184.48        164.10        16.00 o                         
  13   5   2         25.90         26.67        14.25 o                         
  15   5   2        126.97        122.62        20.24 o                         
  17   5   2        188.05        164.19        26.20 o                         
  19   5   2       5366.56       5368.85       176.25 o                         
  21   5   2        813.89        896.72        52.10 o                         
  23   5   2         76.66         65.50        22.18 o                         
  25   5   2        232.85        224.33        26.20 o                         
  27   5   2        107.11        101.87        13.38 o                         
  29   5   2          5.94         14.29        13.40 o                         
 -26   6   2          6.96         36.47        14.74 o                         
 -24   6   2         43.61         51.61        26.65 o                         
 -22   6   2        240.03        229.91        30.81 o                         
 -20   6   2        753.61        678.79        44.66 o                         
 -18   6   2        493.95        542.59        40.79 o                         
 -16   6   2         34.33         88.27        24.11 o                         
 -14   6   2         63.99         77.85        23.07 o                         
 -12   6   2        106.64         88.02        17.57 o                         
 -10   6   2        338.57        361.99        26.12 o                         
  -8   6   2         25.12         30.01        13.32 o                         
  -6   6   2        548.71        533.43        25.86 o                         
  -4   6   2       2094.01       2181.18        57.15 o                         
  -2   6   2         12.74         23.02        16.39 o                         
   0   6   2       1173.89       1110.68        41.07 o                         
   2   6   2        607.65        692.22        28.58 o                         
   4   6   2       2017.99       1895.40        52.22 o                         
   6   6   2       1690.56       1731.89        40.96 o                         
   8   6   2          1.01          0.45         8.32 o                         
  10   6   2        295.35        258.46        14.02 o                         
  12   6   2        121.77        119.60        17.06 o                         
  14   6   2       1620.12       1483.17        49.08 o                         
  16   6   2         40.48         50.02        21.29 o                         
  18   6   2       1159.89       1082.49        57.91 o                         
  20   6   2         73.17         97.50        23.82 o                         
  22   6   2         42.19         33.71        11.94 o                         
  24   6   2         68.98         87.05        15.26 o                         
  26   6   2          3.51         15.70         7.93 o                         
 -23   7   2        423.70        444.87        18.68 o                         
 -21   7   2        271.20        179.83        14.52 o                         
 -19   7   2         39.95         48.41        12.30 o                         
 -17   7   2         15.22         40.49        18.90 o                         
 -15   7   2        315.42        344.90        32.15 o                         
 -13   7   2         48.19         46.44        21.58 o                         
 -11   7   2        601.01        638.75        43.02 o                         
  -9   7   2       1366.33       1285.85        44.28 o                         
  -7   7   2       3050.81       3109.45        80.77 o                         
  -5   7   2         39.70         33.03        13.35 o                         
  -3   7   2        974.48       1006.39        37.91 o                         
  -1   7   2         30.89         41.19        15.41 o                         
   1   7   2        196.77        203.48        18.26 o                         
   3   7   2        189.36        173.55        18.31 o                         
   5   7   2        272.30        226.31        15.66 o                         
   7   7   2        274.29        322.26        17.22 o                         
   9   7   2        213.26        183.26        24.19 o                         
  11   7   2          9.46         23.55        10.00 o                         
  13   7   2         34.46         21.90         9.87 o                         
  15   7   2        278.57        339.33        21.77 o                         
  17   7   2         20.32         33.59        10.71 o                         
  19   7   2        277.88        224.52        15.63 o                         
  21   7   2        295.48        285.06        22.63 o                         
 -16   8   2         28.16         40.01         8.64 o                         
 -14   8   2          1.28         -3.72         8.46 o                         
 -12   8   2        239.76        189.47        77.33 o                         
 -10   8   2         10.21          6.82        10.27 o                         
  -8   8   2          4.43         19.65        13.69 o                         
  -6   8   2         19.29         12.98         9.76 o                         
  -4   8   2         20.17         25.23        10.89 o                         
  -2   8   2        346.17        357.75        34.76 o                         
   0   8   2          2.66          1.31        10.00 o                         
   2   8   2        507.63        502.03        25.68 o                         
   4   8   2       1235.91       1266.37        39.51 o                         
   6   8   2          0.85         -1.94        13.84 o                         
   8   8   2        493.03        522.34        33.05 o                         
  10   8   2        109.56        130.09        23.67 o                         
  12   8   2         60.14         44.21        14.89 o                         
  14   8   2          1.83          2.68        10.72 o                         
 -37   1   3        123.46        123.66         8.41 o                         
 -35   1   3          7.75          9.12         6.60 o                         
 -33   1   3          8.94          4.22         7.55 o                         
 -31   1   3       2654.47       2644.76        44.71 o                         
 -29   1   3          7.98         19.17         9.85 o                         
 -27   1   3        343.19        369.73        19.85 o                         
 -25   1   3       1093.69       1042.42        36.90 o                         
 -23   1   3          0.07         -1.04         8.53 o                         
 -21   1   3        107.12         95.71        13.41 o                         
 -19   1   3        119.70        116.70        14.92 o                         
 -17   1   3          9.92         19.33        15.58 o                         
 -15   1   3         66.90        132.91        20.05 o                         
 -13   1   3       3315.50       3396.51        84.42 o                         
 -11   1   3        832.04        785.88        33.96 o                         
  -9   1   3         22.43         35.43        13.76 o                         
  -7   1   3       3124.28       2795.24        56.42 o                         
  -5   1   3        179.83        118.63         7.58 o                         
  -3   1   3       1553.15       1321.01        17.29 o                         
  -1   1   3      22123.85      19723.50       191.33 o                         
   1   1   3      46302.68      42329.65       507.00 o                         
   3   1   3      70850.84      65721.00       661.46 o                         
   5   1   3       5171.04       4798.40        61.99 o                         
   7   1   3        861.03        761.69        22.10 o                         
   9   1   3        517.59        469.42        22.79 o                         
  11   1   3       4443.62       4554.48        90.54 o                         
  13   1   3       9256.95       9397.27       175.32 o                         
  15   1   3         92.34        115.34        17.61 o                         
  17   1   3         70.91         91.24         8.75 o                         
  19   1   3       1387.77       1418.67        24.61 o                         
  21   1   3         59.44         53.04         7.50 o                         
  23   1   3          0.49         -6.13         7.45 o                         
  25   1   3          1.96          6.29         8.43 o                         
  27   1   3        278.02        281.90        14.47 o                         
  29   1   3       1433.82       1468.35        40.19 o                         
  31   1   3        401.71        366.49        15.31 o                         
  33   1   3        392.37        353.21        13.58 o                         
  35   1   3        192.14        175.23        10.19 o                         
 -36   2   3         85.02         85.15        15.48 o                         
 -34   2   3        331.32        344.90        27.54 o                         
 -32   2   3        783.52        861.30        33.31 o                         
 -30   2   3       1956.01       1860.64        74.80 o                         
 -28   2   3        596.95        567.55        28.10 o                         
 -26   2   3        934.83        953.84        36.73 o                         
 -24   2   3          5.82          9.01        29.18 o                         
 -22   2   3        404.12        297.72        29.32 o                         
 -20   2   3         31.96         27.39        17.42 o                         
 -18   2   3       1934.74       2033.48        49.76 o                         
 -16   2   3       3244.26       3070.76       109.01 o                         
 -14   2   3       1330.25       1546.75       100.03 o                         
 -12   2   3       2692.31       3022.05       101.17 o                         
 -10   2   3        989.43       1121.05        40.79 o                         
  -8   2   3        220.06        264.63        21.07 o                         
  -6   2   3       3858.86       3702.37        71.29 o                         
  -4   2   3       1630.32       1453.50        33.79 o                         
  -2   2   3        996.80        885.15        27.27 o                         
   0   2   3      27594.05      26055.34       382.81 o                         
   2   2   3      16644.09      15761.00       262.68 o                         
   4   2   3        467.97        514.19        31.20 o                         
   6   2   3        483.75        549.08        32.68 o                         
   8   2   3       1328.82       1296.94        45.77 o                         
  10   2   3        582.26        796.79        34.51 o                         
  12   2   3        161.73        225.55        20.54 o                         
  14   2   3         93.14        108.52        22.71 o                         
  16   2   3        146.56        151.94        14.33 o                         
  18   2   3        185.15        196.67        14.82 o                         
  20   2   3         94.61         95.71        12.21 o                         
  22   2   3         94.47        105.09        15.15 o                         
  24   2   3       2334.62       2223.16        47.40 o                         
  26   2   3        547.67        512.08        22.34 o                         
  28   2   3        229.06        232.45        16.43 o                         
  30   2   3          4.38          2.43        10.13 o                         
  32   2   3          1.02         -7.09        10.62 o                         
  34   2   3        703.96        589.77        30.81 o                         
 -35   3   3         41.14         60.44        13.40 o                         
 -33   3   3          0.04         -5.36        15.78 o                         
 -31   3   3         44.51         34.53        16.23 o                         
 -29   3   3         17.83         27.97        13.40 o                         
 -27   3   3        727.00        756.76        33.30 o                         
 -25   3   3       2868.97       2837.08       107.92 o                         
 -23   3   3       1969.29       1982.17        54.79 o                         
 -21   3   3        104.16        129.20        17.14 o                         
 -19   3   3          2.60          0.23        12.06 o                         
 -17   3   3         46.97         58.55        12.67 o                         
 -15   3   3       1518.26       1705.50        41.45 o                         
 -13   3   3       1415.40       1603.49       104.50 o                         
 -11   3   3      12701.08      12910.27       419.48 o                         
  -9   3   3        141.07        182.58        20.98 o                         
  -7   3   3       3043.57       3231.22        84.10 o                         
  -5   3   3       5761.90       5969.23       110.03 o                         
  -3   3   3        606.26        532.54        37.14 o                         
  -1   3   3         66.15         58.06        15.30 o                         
   1   3   3       8293.84       8428.19       156.57 o                         
   3   3   3       5113.77       4490.59       175.50 o                         
   5   3   3       6955.85       7535.36       191.23 o                         
   7   3   3         35.53         49.70        24.86 o                         
   9   3   3      12220.95      13308.37       252.26 o                         
  11   3   3        204.41        136.40        21.66 o                         
  13   3   3       1236.58       1371.89        64.89 o                         
  15   3   3         31.06         36.95         8.65 o                         
  17   3   3         16.15         23.56         9.58 o                         
  19   3   3        367.64        303.65        16.91 o                         
  21   3   3          0.03        -10.68        10.68 o                         
  23   3   3        122.57         86.66        15.94 o                         
  25   3   3       1260.11       1271.76        36.58 o                         
  27   3   3       2489.00       2399.81        53.97 o                         
  29   3   3          4.55         23.19        10.15 o                         
  31   3   3       1466.25       1548.45        43.93 o                         
  33   3   3         84.47         43.17        12.65 o                         
 -32   4   3        196.42        132.58        12.86 o                         
 -30   4   3         89.47        120.32        14.84 o                         
 -28   4   3        255.87        247.25        28.13 o                         
 -26   4   3        228.08        287.30        31.26 o                         
 -24   4   3         12.85         34.09        21.88 o                         
 -22   4   3         67.76         76.51        24.56 o                         
 -20   4   3       1087.76        972.04        54.48 o                         
 -18   4   3       1261.71       1174.34        59.69 o                         
 -16   4   3        302.47        294.03        25.81 o                         
 -14   4   3       3808.61       3902.03       108.93 o                         
 -12   4   3        216.69        193.54        13.92 o                         
 -10   4   3       1151.37       1045.31        30.28 o                         
  -8   4   3          1.85         -2.84        16.87 o                         
  -6   4   3        149.22        166.94        23.54 o                         
  -4   4   3          1.29          0.73        15.83 o                         
  -2   4   3         47.35         29.56        16.63 o                         
   0   4   3       1577.02       1749.47        92.71 o                         
   2   4   3        556.60        518.19        44.88 o                         
   4   4   3         30.45         15.69        16.96 o                         
   6   4   3       4225.39       4744.85       124.06 o                         
   8   4   3        474.24        587.44        49.94 o                         
  10   4   3       1478.83       1366.49        46.01 o                         
  12   4   3        458.37        439.82        21.30 o                         
  14   4   3        538.23        563.90        20.91 o                         
  16   4   3         78.92         69.97        11.62 o                         
  18   4   3         54.88         39.98        14.70 o                         
  20   4   3        358.10        351.48        25.05 o                         
  22   4   3       4366.46       4002.28       103.23 o                         
  24   4   3          2.09          5.84        16.57 o                         
  26   4   3         42.76         19.68        14.16 o                         
  28   4   3        104.18         74.13        18.61 o                         
  30   4   3        387.43        339.25        25.31 o                         
 -31   5   3          2.47         14.44        11.16 o                         
 -29   5   3         11.03         39.00        16.23 o                         
 -27   5   3        131.50        186.37        23.67 o                         
 -25   5   3         40.30         84.10        21.88 o                         
 -23   5   3        539.18        557.03        40.94 o                         
 -21   5   3        976.60        939.02        51.13 o                         
 -19   5   3       1330.70       1315.25        63.93 o                         
 -17   5   3         53.57         53.91        14.61 o                         
 -15   5   3        114.60        124.70        20.06 o                         
 -13   5   3        496.73        521.13        24.86 o                         
 -11   5   3        451.57        417.88        23.46 o                         
  -9   5   3         33.39         45.35        11.42 o                         
  -7   5   3       1586.09       1754.74        67.15 o                         
  -5   5   3         67.75         77.53         8.84 o                         
  -3   5   3        766.57        737.66        23.91 o                         
  -1   5   3        543.69        668.77        40.63 o                         
   1   5   3        785.24        899.95        29.11 o                         
   3   5   3        276.46        315.82        17.93 o                         
   5   5   3         39.88         49.59        25.94 o                         
   7   5   3        319.53        282.93        33.69 o                         
   9   5   3       3584.86       3758.39        90.57 o                         
  11   5   3          3.06         11.39        16.72 o                         
  13   5   3          0.10         -7.19        15.05 o                         
  15   5   3        732.17        771.98        46.15 o                         
  17   5   3         53.78         53.89        21.73 o                         
  19   5   3         30.90         27.09        19.95 o                         
  21   5   3        278.75        323.47        32.30 o                         
  23   5   3         19.18         77.85        21.58 o                         
  25   5   3         88.78        100.18        20.24 o                         
  27   5   3         99.03        117.48        13.14 o                         
 -26   6   3         28.00         41.53        14.89 o                         
 -24   6   3         47.80         42.49        11.69 o                         
 -22   6   3       1004.80       1023.96        36.68 o                         
 -20   6   3        266.74        305.46        30.66 o                         
 -18   6   3       1454.06       1491.11        70.26 o                         
 -16   6   3        421.83        402.51        36.32 o                         
 -14   6   3        751.77        747.12        48.97 o                         
 -12   6   3        811.31        817.32        34.87 o                         
 -10   6   3        684.65        776.11        34.14 o                         
  -8   6   3       2326.74       2412.27        77.41 o                         
  -6   6   3        591.41        703.18        29.29 o                         
  -4   6   3         22.61         12.65         9.85 o                         
  -2   6   3        161.65        172.64        19.63 o                         
   0   6   3          5.05          5.55        10.47 o                         
   2   6   3         86.04         87.78        16.98 o                         
   4   6   3        688.96        743.24        37.53 o                         
   6   6   3          0.69          0.56        12.09 o                         
   8   6   3         53.62         50.25        13.89 o                         
  10   6   3       1266.88       1216.14        35.29 o                         
  12   6   3          0.12          2.18        12.33 o                         
  14   6   3        173.40        154.15        26.79 o                         
  16   6   3        308.57        254.80        20.64 o                         
  18   6   3         77.70         59.25        20.69 o                         
  20   6   3       2461.00       2430.99        93.48 o                         
  22   6   3         78.73         68.58        13.15 o                         
  24   6   3         16.54         11.65         9.03 o                         
 -23   7   3        477.18        600.56        22.20 o                         
 -21   7   3         52.91         27.80        10.38 o                         
 -19   7   3        764.30        795.59        30.47 o                         
 -17   7   3        985.40        948.63        34.84 o                         
 -15   7   3         51.77         36.47        18.46 o                         
 -13   7   3         19.11         10.27        18.76 o                         
 -11   7   3        293.14        294.29        30.81 o                         
  -9   7   3       1145.08       1213.00        42.52 o                         
  -7   7   3        150.26        143.61        32.75 o                         
  -5   7   3         42.34         42.65        16.52 o                         
  -3   7   3        511.81        553.98        27.10 o                         
  -1   7   3        223.74        216.92        18.21 o                         
   1   7   3       2458.82       2443.73        67.62 o                         
   3   7   3          6.21          6.28        11.67 o                         
   5   7   3        341.62        302.39        44.43 o                         
   7   7   3        316.12        365.82        32.08 o                         
   9   7   3       2641.77       2535.94        83.96 o                         
  11   7   3         61.18         64.99        13.01 o                         
  13   7   3          6.30         11.91         8.39 o                         
  15   7   3        285.55        217.04        14.08 o                         
  17   7   3         63.60        100.81        12.68 o                         
  19   7   3          1.05          5.48        10.05 o                         
  21   7   3        102.16        167.61        12.14 o                         
 -16   8   3        114.62         52.10        13.69 o                         
 -14   8   3          7.52         -3.13        13.69 o                         
 -12   8   3         83.28         27.69        16.97 o                         
 -10   8   3        126.78         38.55        18.90 o                         
  -8   8   3        302.59        148.11        27.54 o                         
  -6   8   3        599.35        607.34        36.62 o                         
  -4   8   3         18.97          9.68        15.03 o                         
  -2   8   3         21.46          9.82        14.74 o                         
   0   8   3        145.96        188.45        21.88 o                         
   2   8   3         62.41         49.12        14.74 o                         
   4   8   3        658.29        661.97        38.26 o                         
   6   8   3         95.62        114.09        18.38 o                         
   8   8   3         53.05         81.86         9.72 o                         
  10   8   3        272.98        303.08        23.45 o                         
  12   8   3         32.38         -0.07         8.20 o                         
  14   8   3         51.86        129.93        10.98 o                         
 -36   0   4        468.73        424.65        16.71 o                         
 -34   0   4       3216.82       3301.86        80.57 o                         
 -32   0   4         61.41         42.30        22.48 o                         
 -30   0   4       5539.10       6192.77       197.83 o                         
 -28   0   4       3861.96       3732.31       132.63 o                         
 -26   0   4       8326.98       8237.77       157.56 o                         
 -24   0   4       1793.80       1974.76       142.23 o                         
 -22   0   4       6035.54       5755.56       127.58 o                         
 -20   0   4      13895.81      13932.73       238.40 o                         
 -18   0   4        595.10        597.07        68.03 o                         
 -16   0   4        481.10        439.13        50.91 o                         
 -14   0   4       2835.19       3378.90       104.98 o                         
 -12   0   4       4658.24       4988.79       159.43 o                         
 -10   0   4      57383.69      55699.01      1065.05 o                         
  -8   0   4      17347.25      17131.74       347.23 o                         
  -6   0   4       7898.25       7016.96       108.99 o                         
  -4   0   4      59775.10      56274.70       670.08 o                         
  -2   0   4       3300.80       2529.34        41.80 o                         
   0   0   4        739.16        564.17        20.23 o                         
   2   0   4        173.90        223.69        16.56 o                         
   4   0   4      74620.45      69862.92       932.74 o                         
   6   0   4       7532.06       7430.65       139.43 o                         
   8   0   4      13063.40      12318.08       218.25 o                         
  10   0   4      10545.98      10653.87       198.63 o                         
  12   0   4       2109.22       1807.96        96.46 o                         
  14   0   4        107.87        101.53        23.52 o                         
  16   0   4       1820.13       2167.38        98.49 o                         
  18   0   4       9594.89       9359.41       132.91 o                         
  20   0   4      14375.03      14345.52       196.12 o                         
  22   0   4        428.47        454.68        20.16 o                         
  24   0   4        936.66        854.68        33.78 o                         
  26   0   4          2.40          5.93        10.89 o                         
  28   0   4        475.37        509.72        26.94 o                         
  30   0   4        854.61        886.00        27.98 o                         
  32   0   4         71.64         89.96        22.92 o                         
  34   0   4        132.39        179.71        13.26 o                         
 -37   1   4        393.09        558.77        13.22 o                         
 -35   1   4         23.72         21.29         5.73 o                         
 -33   1   4        324.10        319.64        13.12 o                         
 -31   1   4        224.77        167.97        11.50 o                         
 -29   1   4       3014.06       3056.21        65.37 o                         
 -27   1   4        610.09        589.35        24.06 o                         
 -25   1   4       1524.49       1608.22        36.07 o                         
 -23   1   4        137.22        126.73        11.71 o                         
 -21   1   4       3602.41       3348.80        58.44 o                         
 -19   1   4          5.01         39.32        15.84 o                         
 -17   1   4        461.11        460.45        37.73 o                         
 -15   1   4       1830.86       1933.73        63.82 o                         
 -13   1   4        772.88        681.83        34.52 o                         
 -11   1   4       2758.84       2495.90        66.40 o                         
  -9   1   4      28351.25      27414.44       443.52 o                         
  -7   1   4       5544.34       5338.31        67.99 o                         
  -5   1   4      20556.81      20174.14       187.63 o                         
  -3   1   4       5164.94       5039.62        57.00 o                         
  -1   1   4      20429.58      19003.14       175.61 o                         
   1   1   4     156433.59     147286.70      1582.88 o                         
   3   1   4         61.83         58.33         9.28 o                         
   5   1   4       1613.93       1623.69        33.30 o                         
   7   1   4       3577.94       3066.59        71.95 o                         
   9   1   4       5243.06       5274.42        69.73 o                         
  11   1   4       7303.47       7649.59       103.03 o                         
  13   1   4      15637.78      16315.78       210.33 o                         
  15   1   4       1750.66       1792.10        47.58 o                         
  17   1   4        163.58        124.48         8.53 o                         
  19   1   4        804.35        735.43        16.40 o                         
  21   1   4       1091.43       1128.04        28.10 o                         
  23   1   4       1750.54       1738.86        30.00 o                         
  25   1   4         51.37         29.75        10.18 o                         
  27   1   4       1698.74       1565.10        31.77 o                         
  29   1   4         48.91         26.57         7.68 o                         
  31   1   4          9.36         19.29         7.05 o                         
  33   1   4         43.44         48.42         7.19 o                         
 -36   2   4        150.00        114.62        16.67 o                         
 -34   2   4         46.62         54.48        17.27 o                         
 -32   2   4        202.96        244.89        20.77 o                         
 -30   2   4       1410.33       1341.51        44.94 o                         
 -28   2   4        123.76        186.73        18.57 o                         
 -26   2   4        172.45        189.30        19.04 o                         
 -24   2   4         33.02         46.89        19.50 o                         
 -22   2   4         12.29         20.99        16.82 o                         
 -20   2   4          5.75         -1.61        14.88 o                         
 -18   2   4        379.94        430.99        36.79 o                         
 -16   2   4       4088.60       3970.15       105.63 o                         
 -14   2   4       5793.75       6539.73       164.95 o                         
 -12   2   4       2235.92       2391.93        68.74 o                         
 -10   2   4        594.73        571.78        25.88 o                         
  -8   2   4         15.97         24.95        13.25 o                         
  -6   2   4       1571.98       1625.68        42.74 o                         
  -4   2   4        126.90         96.64        14.05 o                         
  -2   2   4       2244.60       2088.05        48.11 o                         
   0   2   4       1601.45       1613.51        45.55 o                         
   2   2   4      16008.50      15778.52       231.59 o                         
   4   2   4      16037.80      16073.51       274.93 o                         
   6   2   4       5886.41       5535.42       194.34 o                         
   8   2   4       8275.07       7911.54       197.82 o                         
  10   2   4       8896.69       9399.34       161.48 o                         
  12   2   4        396.26        456.69        28.50 o                         
  14   2   4        332.19        287.80        24.85 o                         
  16   2   4         30.62         48.90        11.81 o                         
  18   2   4       2357.12       2368.68        71.17 o                         
  20   2   4        288.05        285.76        18.65 o                         
  22   2   4       2828.59       2858.23        58.04 o                         
  24   2   4        472.46        521.01        22.48 o                         
  26   2   4         89.70        120.73        14.37 o                         
  28   2   4        612.89        529.12        22.13 o                         
  30   2   4        220.51        289.05        15.97 o                         
  32   2   4         80.51        105.94        14.14 o                         
 -35   3   4        305.29        353.69        23.67 o                         
 -33   3   4        528.10        794.01        40.94 o                         
 -31   3   4          1.80          4.32        16.52 o                         
 -29   3   4        150.89         99.69        15.05 o                         
 -27   3   4       2016.31       2088.31        61.40 o                         
 -25   3   4        333.55        404.81        25.10 o                         
 -23   3   4        123.66        190.88        31.19 o                         
 -21   3   4        542.31        523.53        38.26 o                         
 -19   3   4        539.00        597.00        35.34 o                         
 -17   3   4        197.30        210.29        43.32 o                         
 -15   3   4       2923.44       3333.40       146.92 o                         
 -13   3   4        775.88        617.16        66.99 o                         
 -11   3   4        413.22        353.27        34.57 o                         
  -9   3   4        438.79        393.47        29.37 o                         
  -7   3   4       2703.64       3051.53        95.38 o                         
  -5   3   4        546.89        550.78        32.06 o                         
  -3   3   4       1944.92       1764.94        56.28 o                         
  -1   3   4         15.53         43.28        19.63 o                         
   1   3   4      10571.27      10093.96       237.32 o                         
   3   3   4       1360.57       1668.95        54.34 o                         
   5   3   4        489.23        673.28        61.92 o                         
   7   3   4      16356.67      16796.80       525.62 o                         
   9   3   4       1512.67       1514.70        72.99 o                         
  11   3   4         57.39         60.53        17.66 o                         
  13   3   4        478.10        469.23        17.19 o                         
  15   3   4         21.68          7.03        13.08 o                         
  17   3   4       1382.32       1452.55        40.94 o                         
  19   3   4          6.42         10.21        10.41 o                         
  21   3   4       1560.50       1557.43        54.85 o                         
  23   3   4         84.95         65.61        15.90 o                         
  25   3   4         58.94         48.35        13.05 o                         
  27   3   4         19.13         12.70        11.34 o                         
  29   3   4         90.44        100.92        11.67 o                         
  31   3   4        858.51       1000.69        38.85 o                         
 -32   4   4        129.57         92.24        11.59 o                         
 -30   4   4       2140.16       2217.56        58.41 o                         
 -28   4   4         43.40         56.12        20.39 o                         
 -26   4   4       1860.72       1936.49        82.91 o                         
 -24   4   4        640.80        555.83        42.13 o                         
 -22   4   4       5304.93       5364.98       177.29 o                         
 -20   4   4        348.56        335.46        28.86 o                         
 -18   4   4        297.77        353.87        28.85 o                         
 -16   4   4        136.01        173.27        15.13 o                         
 -14   4   4        267.53        273.35        17.98 o                         
 -12   4   4        527.07        559.42        19.58 o                         
 -10   4   4       1077.91       1063.88        31.30 o                         
  -8   4   4        994.03       1141.75        40.68 o                         
  -6   4   4          9.14        -19.17        19.17 o                         
  -4   4   4       2046.32       2137.07        89.11 o                         
  -2   4   4       5719.55       5897.74       243.98 o                         
   0   4   4         43.95         70.85        24.28 o                         
   2   4   4        555.37        378.06        40.90 o                         
   4   4   4       5734.80       6046.78       343.64 o                         
   6   4   4       6321.79       5772.92       111.33 o                         
   8   4   4       1102.21       1097.89       112.76 o                         
  10   4   4         60.08         72.14        13.79 o                         
  12   4   4        684.31        694.93        27.01 o                         
  14   4   4       2391.09       2227.68        56.99 o                         
  16   4   4       1129.88       1103.51        32.82 o                         
  18   4   4        774.66        691.29        32.88 o                         
  20   4   4       1817.56       1847.46        46.05 o                         
  22   4   4       4331.64       4209.40        83.65 o                         
  24   4   4         37.94         21.54        11.65 o                         
  26   4   4         10.25         10.85        10.42 o                         
  28   4   4        762.32        832.61        29.92 o                         
  30   4   4         44.22         42.57        13.84 o                         
 -31   5   4        101.61        121.71        10.95 o                         
 -29   5   4          5.95        -14.14        15.33 o                         
 -27   5   4        302.85        302.48        29.03 o                         
 -25   5   4         46.85         66.54        20.84 o                         
 -23   5   4         53.48         42.72        21.44 o                         
 -21   5   4          4.90         10.21        13.43 o                         
 -19   5   4        733.13        811.13        52.70 o                         
 -17   5   4        703.46        780.96        34.00 o                         
 -15   5   4       1095.20       1063.49        45.90 o                         
 -13   5   4          5.95         10.91        10.73 o                         
 -11   5   4        122.00        132.51        15.56 o                         
  -9   5   4          5.45         13.11        10.42 o                         
  -7   5   4          0.03         10.06        10.05 o                         
  -5   5   4         12.10         21.20         6.76 o                         
  -3   5   4        762.88        737.22        23.35 o                         
  -1   5   4         85.90        126.13        11.12 o                         
   1   5   4       4004.96       4174.04        70.38 o                         
   3   5   4         94.12         60.12        14.42 o                         
   5   5   4          6.49        -16.88        25.96 o                         
   7   5   4       5939.49       6135.22       202.02 o                         
   9   5   4        114.82        145.92        16.92 o                         
  11   5   4        332.18        379.28        56.40 o                         
  13   5   4       1647.14       1601.39        69.05 o                         
  15   5   4         23.53         29.56        12.57 o                         
  17   5   4       2583.04       2394.23        95.42 o                         
  19   5   4         23.23         29.27        16.30 o                         
  21   5   4         37.42         27.99        20.39 o                         
  23   5   4        114.65         78.75        20.84 o                         
  25   5   4         14.23         13.99        15.93 o                         
  27   5   4        241.76        253.35        22.40 o                         
 -26   6   4         40.54         25.36         9.79 o                         
 -24   6   4        142.30        220.90        23.52 o                         
 -22   6   4       2881.34       3087.10       151.61 o                         
 -20   6   4         12.49          4.91        18.76 o                         
 -18   6   4         14.59         34.83        20.84 o                         
 -16   6   4         94.43        146.18        25.75 o                         
 -14   6   4         31.08         48.83        20.39 o                         
 -12   6   4         62.21         60.09        14.24 o                         
 -10   6   4        157.24        135.96        14.19 o                         
  -8   6   4       1973.57       2104.13        42.99 o                         
  -6   6   4        152.27        138.80        13.99 o                         
  -4   6   4        107.60        106.85        12.15 o                         
  -2   6   4        955.90        938.72        28.71 o                         
   0   6   4        143.79        130.27        12.55 o                         
   2   6   4        924.93       1137.15        47.17 o                         
   4   6   4       1053.07        989.19        44.24 o                         
   6   6   4       1041.47       1104.14        40.72 o                         
   8   6   4       2782.51       2860.60        75.91 o                         
  10   6   4       1525.84       1537.48        49.96 o                         
  12   6   4          5.68        -12.65        17.57 o                         
  14   6   4          7.34         14.41        12.57 o                         
  16   6   4         39.31         27.84        18.31 o                         
  18   6   4         77.90        106.14        23.97 o                         
  20   6   4        435.91        330.61        30.66 o                         
  22   6   4         77.69         41.68        17.71 o                         
  24   6   4         76.71         88.70         9.79 o                         
 -23   7   4         11.13         26.10         8.58 o                         
 -21   7   4          0.48         -4.15         9.57 o                         
 -19   7   4        177.92        206.10        16.78 o                         
 -17   7   4       2883.67       3057.67        86.41 o                         
 -15   7   4        439.43        459.75        24.85 o                         
 -13   7   4         97.99        171.16        17.95 o                         
 -11   7   4        736.71        742.20        45.85 o                         
  -9   7   4          0.18         -6.30        12.78 o                         
  -7   7   4        396.81        402.89        24.36 o                         
  -5   7   4        224.56        192.53        23.15 o                         
  -3   7   4       1966.05       1895.47        97.43 o                         
  -1   7   4         60.79         57.31        19.50 o                         
   1   7   4       1252.58       1321.19        44.78 o                         
   3   7   4        238.43        244.13        19.38 o                         
   5   7   4        671.31        735.39        31.95 o                         
   7   7   4         16.41         16.99        11.95 o                         
   9   7   4          0.60         11.79        12.07 o                         
  11   7   4        501.76        526.61        25.95 o                         
  13   7   4          0.93         17.54         9.39 o                         
  15   7   4         15.66         18.29         8.73 o                         
  17   7   4         11.99          3.66        11.69 o                         
  19   7   4        170.37        226.55       102.94 o                         
 -16   8   4        178.57        200.21        18.46 o                         
 -14   8   4        477.50        456.25        28.43 o                         
 -12   8   4          3.98          1.64        13.99 o                         
 -10   8   4          0.05          1.79        14.59 o                         
  -8   8   4        132.68         54.48        19.95 o                         
  -6   8   4        757.29        617.73       196.42 o                         
  -4   8   4         60.11         51.95        15.93 o                         
  -2   8   4         42.61         39.60        14.89 o                         
   0   8   4        220.78        250.68        23.82 o                         
   2   8   4          3.97          4.05         9.84 o                         
   4   8   4         11.90         10.38         8.04 o                         
   6   8   4        470.96        486.14        17.90 o                         
   8   8   4       1316.63       1377.23        32.27 o                         
  10   8   4        306.24        350.85        17.78 o                         
  12   8   4         21.18          8.68         6.64 o                         
 -37   1   5        102.30        101.44         6.11 o                         
 -35   1   5         16.38         16.39         5.46 o                         
 -33   1   5        348.77        348.70        13.67 o                         
 -31   1   5        921.44        873.30        38.32 o                         
 -29   1   5        312.74        331.98        18.75 o                         
 -27   1   5         41.24         51.39        11.80 o                         
 -25   1   5          2.06          2.57         8.75 o                         
 -23   1   5        460.51        506.32        22.99 o                         
 -21   1   5        467.97        478.45        17.38 o                         
 -19   1   5       2611.90       2666.32        46.93 o                         
 -17   1   5       4878.38       5481.05       150.65 o                         
 -15   1   5       1574.75       1672.38        97.13 o                         
 -13   1   5        182.57        197.78        22.86 o                         
 -11   1   5        739.77        721.86        29.97 o                         
  -9   1   5       2884.81       2761.78        54.03 o                         
  -7   1   5       5972.18       5923.16        77.67 o                         
  -5   1   5       1785.40       1628.92        30.65 o                         
  -3   1   5      15545.98      14624.78       126.85 o                         
  -1   1   5       7189.53       7212.28        76.59 o                         
   1   1   5      11528.03      11078.33       126.12 o                         
   3   1   5        822.00        811.51        23.38 o                         
   5   1   5      15047.98      14681.02       196.42 o                         
   7   1   5      12996.36      13299.52       155.56 o                         
   9   1   5       9776.86      10656.31       132.66 o                         
  11   1   5       4365.97       4121.16        73.72 o                         
  13   1   5         45.91         44.04        12.77 o                         
  15   1   5          6.52         12.43         5.86 o                         
  17   1   5          0.06         -1.06         6.22 o                         
  19   1   5        103.11        105.83         8.39 o                         
  21   1   5       2299.04       2479.02        40.40 o                         
  23   1   5       1152.33       1166.11        26.45 o                         
  25   1   5        427.04        416.81        15.86 o                         
  27   1   5        306.07        328.39        14.17 o                         
  29   1   5         98.76        112.06         8.89 o                         
  31   1   5         53.52         40.77         6.88 o                         
  33   1   5         13.78         11.74         6.15 o                         
 -36   2   5        361.35        334.19        23.82 o                         
 -34   2   5        401.69        412.78        30.22 o                         
 -32   2   5          6.07          8.79         9.79 o                         
 -30   2   5          7.62         12.24        13.04 o                         
 -28   2   5        824.31        735.71        32.83 o                         
 -26   2   5       2473.53       2636.48        77.78 o                         
 -24   2   5       2146.39       1906.92        63.86 o                         
 -22   2   5         89.75        136.32        19.29 o                         
 -20   2   5       3911.18       4209.90       101.35 o                         
 -18   2   5        178.60        149.57        17.03 o                         
 -16   2   5         29.88         33.20        16.30 o                         
 -14   2   5       1957.45       2205.83        79.66 o                         
 -12   2   5       2279.53       2516.06        73.26 o                         
 -10   2   5        800.63        805.73        28.95 o                         
  -8   2   5       2390.52       2500.02        59.18 o                         
  -6   2   5       1713.09       1901.04        62.93 o                         
  -4   2   5       5676.79       5682.12       102.87 o                         
  -2   2   5      17464.08      17531.32       297.82 o                         
   0   2   5      21019.56      19971.23       527.92 o                         
   2   2   5       1255.40       1160.61        35.79 o                         
   4   2   5       1179.50       1207.28        38.02 o                         
   6   2   5       1368.56       1472.48        62.60 o                         
   8   2   5       3217.28       3285.14        91.50 o                         
  10   2   5          5.73         -7.23        15.97 o                         
  12   2   5        113.89        173.67        25.22 o                         
  14   2   5        187.80        244.68        21.20 o                         
  16   2   5         17.77         31.47        12.17 o                         
  18   2   5        429.60        490.26        26.98 o                         
  20   2   5       2373.65       2643.51        65.53 o                         
  22   2   5        994.18        985.87        30.99 o                         
  24   2   5         65.43         74.36        12.37 o                         
  26   2   5         42.09         62.17        12.19 o                         
  28   2   5        708.31        732.17        25.18 o                         
  30   2   5       1121.12       1088.06        84.77 o                         
  32   2   5        185.85        230.54        15.31 o                         
 -35   3   5        474.77        461.46        27.24 o                         
 -33   3   5        361.32        427.37        29.62 o                         
 -31   3   5        274.52        284.02        27.84 o                         
 -29   3   5        107.27        119.00        42.72 o                         
 -27   3   5          5.65         13.03        13.58 o                         
 -25   3   5        317.99        383.02        24.68 o                         
 -23   3   5       4285.38       4167.19       100.55 o                         
 -21   3   5        512.87        513.49        24.97 o                         
 -19   3   5       3069.73       2884.63        72.82 o                         
 -17   3   5       1121.37       1146.87        71.08 o                         
 -15   3   5       1196.85       1264.19        49.34 o                         
 -13   3   5        534.88        559.31        47.54 o                         
 -11   3   5       1510.44       1660.41        62.30 o                         
  -9   3   5       2302.70       2334.86        87.52 o                         
  -7   3   5       1149.32       1134.36        46.99 o                         
  -5   3   5      23540.86      24449.88       357.79 o                         
  -3   3   5        601.34        648.92        29.72 o                         
  -1   3   5        719.62        799.65        68.25 o                         
   1   3   5        743.56        627.12        54.93 o                         
   3   3   5      11412.02      12150.94       226.41 o                         
   5   3   5      10789.37      10545.57       381.67 o                         
   7   3   5         10.31         14.29        28.28 o                         
   9   3   5       7380.56       7959.86       214.34 o                         
  11   3   5        617.54        509.83        18.00 o                         
  13   3   5        270.77        307.00        14.47 o                         
  15   3   5        486.06        429.21        20.63 o                         
  17   3   5        123.78        122.20        29.25 o                         
  19   3   5         84.71        104.85        15.21 o                         
  21   3   5       1576.18       1748.74        44.84 o                         
  23   3   5         96.55        117.11        14.45 o                         
  25   3   5        522.00        545.29        23.31 o                         
  27   3   5         19.73         12.50        10.86 o                         
  29   3   5          3.62         10.17         9.41 o                         
  31   3   5        111.03         93.87        15.56 o                         
 -32   4   5          2.46         -1.64        13.69 o                         
 -30   4   5        859.13        766.88        29.46 o                         
 -28   4   5        161.53        150.35        25.45 o                         
 -26   4   5          0.10         13.40        20.69 o                         
 -24   4   5         13.00         39.60        20.69 o                         
 -22   4   5         63.30         37.07        21.14 o                         
 -20   4   5        321.56        328.15        30.52 o                         
 -18   4   5          7.77         15.38        15.53 o                         
 -16   4   5       1251.38       1208.21        38.78 o                         
 -14   4   5        495.43        556.77        24.85 o                         
 -12   4   5       4599.73       4907.77        83.31 o                         
 -10   4   5        117.40        128.06        11.92 o                         
  -8   4   5        798.97        884.38        35.78 o                         
  -6   4   5         90.90        153.68        16.83 o                         
  -4   4   5         23.88         33.43        19.05 o                         
  -2   4   5       2117.41       2320.44       132.93 o                         
   0   4   5       1857.84       2336.77       140.82 o                         
   2   4   5       4493.35       4329.62       183.99 o                         
   4   4   5        809.62        774.83        25.64 o                         
   6   4   5       4013.83       4108.24        87.85 o                         
   8   4   5        756.36        763.13        58.57 o                         
  10   4   5         45.49         36.13        13.38 o                         
  12   4   5       1369.35       1209.54        40.60 o                         
  14   4   5         82.23         73.76         9.48 o                         
  16   4   5        736.54        653.82        18.42 o                         
  18   4   5         30.25         18.99        11.58 o                         
  20   4   5        661.05        687.88        26.11 o                         
  22   4   5          7.14          0.22        11.82 o                         
  24   4   5          1.31         -1.20        10.99 o                         
  26   4   5          0.00         -3.84         9.79 o                         
  28   4   5         25.14         10.51         9.60 o                         
  30   4   5         38.25         65.20        13.10 o                         
 -31   5   5          1.92         -5.21        11.31 o                         
 -29   5   5        707.16        696.50        37.66 o                         
 -27   5   5        307.25        390.75        30.96 o                         
 -25   5   5        909.38        897.46        49.87 o                         
 -23   5   5        143.41        171.78        26.50 o                         
 -21   5   5         18.54         43.91        19.95 o                         
 -19   5   5       1215.30       1180.58        45.10 o                         
 -17   5   5        201.62        226.84        22.18 o                         
 -15   5   5       1610.83       1664.81        59.19 o                         
 -13   5   5          0.04         -0.54        16.87 o                         
 -11   5   5       6935.97       7111.59       138.41 o                         
  -9   5   5        166.92        158.00        15.12 o                         
  -7   5   5        641.63        615.16        22.66 o                         
  -5   5   5         68.85         96.13         9.06 o                         
  -3   5   5         22.14          4.17         7.54 o                         
  -1   5   5         17.59         14.73         8.85 o                         
   1   5   5        311.37        260.99        14.08 o                         
   3   5   5        186.08        210.88        13.33 o                         
   5   5   5        109.86        121.15        35.58 o                         
   7   5   5        121.36         85.80        27.65 o                         
   9   5   5        792.87        785.00        68.82 o                         
  11   5   5        437.52        439.13        26.39 o                         
  13   5   5        532.45        464.14        25.72 o                         
  15   5   5       6715.43       6601.21       145.26 o                         
  17   5   5        101.39        132.00        16.89 o                         
  19   5   5         18.49         -2.68        19.35 o                         
  21   5   5        659.33        742.20        46.00 o                         
  23   5   5        162.70        182.65        24.56 o                         
  25   5   5          4.24         14.59        14.59 o                         
  27   5   5         55.24        103.07        11.31 o                         
 -26   6   5        460.71        577.61        36.32 o                         
 -24   6   5          5.90          6.74        10.50 o                         
 -22   6   5        140.73        133.32        12.67 o                         
 -20   6   5         43.55         55.23        19.95 o                         
 -18   6   5       1614.47       1740.59        75.92 o                         
 -16   6   5       3421.72       3345.89        86.94 o                         
 -14   6   5       1324.79       1350.09        47.10 o                         
 -12   6   5        143.42        140.01        14.08 o                         
 -10   6   5       1689.54       1657.66        37.14 o                         
  -8   6   5         26.92         11.76         9.36 o                         
  -6   6   5        457.36        428.37        17.76 o                         
  -4   6   5         91.94        105.70        17.08 o                         
  -2   6   5         24.31         28.85         8.75 o                         
   0   6   5        275.73        280.37        18.11 o                         
   2   6   5        837.28        941.13        37.15 o                         
   4   6   5       6581.93       6471.14       204.38 o                         
   6   6   5         22.21         31.00        13.16 o                         
   8   6   5          1.63         11.49        12.14 o                         
  10   6   5          0.21          9.04        12.43 o                         
  12   6   5        551.03        533.90        31.78 o                         
  14   6   5        852.84        855.11        34.40 o                         
  16   6   5         42.40         54.33        18.46 o                         
  18   6   5        165.31        182.39        16.97 o                         
  20   6   5         50.07         68.03        19.20 o                         
  22   6   5        413.65        445.53        30.96 o                         
  24   6   5          8.81          6.36         6.21 o                         
 -21   7   5        132.28        196.25        23.67 o                         
 -19   7   5        758.07        686.37        27.52 o                         
 -17   7   5        202.28        185.03        16.68 o                         
 -15   7   5        118.64        124.74        15.79 o                         
 -13   7   5         70.60         58.25        21.14 o                         
 -11   7   5        101.47         96.02        15.57 o                         
  -9   7   5         85.98         92.95        15.15 o                         
  -7   7   5        248.67        249.65        16.01 o                         
  -5   7   5        372.12        389.80        19.27 o                         
  -3   7   5          0.49         -2.47        11.80 o                         
  -1   7   5        559.31        534.63        27.01 o                         
   1   7   5       1105.01       1078.62        38.99 o                         
   3   7   5         51.84         28.85        10.62 o                         
   5   7   5        607.21        689.18        30.51 o                         
   7   7   5        202.58        243.94        19.03 o                         
   9   7   5       1160.32       1097.91        31.87 o                         
  11   7   5          0.39          1.98         9.63 o                         
  13   7   5          1.67         -2.02         8.66 o                         
  15   7   5        180.81        188.21        15.51 o                         
  17   7   5         10.67         16.64         7.74 o                         
  19   7   5          6.68         -1.47         7.98 o                         
 -14   8   5          0.40         23.67        12.65 o                         
 -12   8   5        176.05        318.56        24.86 o                         
 -10   8   5        488.44        358.45        35.13 o                         
  -8   8   5        239.76         95.12        22.78 o                         
  -6   8   5        976.40        501.20        43.47 o                         
  -4   8   5        582.25        588.58        34.83 o                         
  -2   8   5         30.05         30.74         9.42 o                         
   0   8   5         96.08         76.65        11.21 o                         
   2   8   5         39.84         24.55         9.63 o                         
   4   8   5        480.68        502.02        17.81 o                         
   6   8   5         63.36         61.99         8.73 o                         
   8   8   5         28.28         21.49         7.28 o                         
  10   8   5          1.77         -3.43         6.97 o                         
 -36   0   6         94.81         82.32         9.72 o                         
 -34   0   6          4.79          6.08         9.84 o                         
 -32   0   6        367.61        280.30        29.92 o                         
 -30   0   6       2551.64       2452.28        97.80 o                         
 -28   0   6      10703.72      10399.49       309.18 o                         
 -26   0   6       6425.64       6540.89       131.01 o                         
 -24   0   6        846.16        895.37        33.03 o                         
 -22   0   6       2628.18       2605.62        62.57 o                         
 -20   0   6        505.70        494.78        30.74 o                         
 -18   0   6       2643.33       3024.53       132.11 o                         
 -16   0   6        213.90        329.20        42.72 o                         
 -14   0   6      36047.28      38478.92       768.23 o                         
 -12   0   6      12895.60      13582.32       299.98 o                         
 -10   0   6         73.48         63.05        12.89 o                         
  -8   0   6      39680.48      40796.08       561.52 o                         
  -6   0   6         96.58        165.17        11.58 o                         
  -4   0   6       1158.96       1139.93        29.09 o                         
  -2   0   6       1982.12       1939.34        36.43 o                         
   0   0   6      13570.29      13493.23       177.95 o                         
   2   0   6         10.88          5.57        14.41 o                         
   4   0   6       3174.96       2991.97        74.46 o                         
   6   0   6       2063.51       2136.07        69.13 o                         
   8   0   6        704.05        772.99        37.37 o                         
  10   0   6       2985.30       3387.21       112.34 o                         
  12   0   6        480.56        475.79        89.98 o                         
  14   0   6       3041.25       3308.06       118.38 o                         
  16   0   6         12.59         30.98        14.10 o                         
  18   0   6       2836.07       2910.91        63.53 o                         
  20   0   6         92.87         78.96        14.37 o                         
  22   0   6       1384.39       1409.10        47.21 o                         
  24   0   6        481.99        505.66        27.76 o                         
  26   0   6       1937.37       1803.73        85.97 o                         
  28   0   6       3092.78       3112.15       117.75 o                         
  30   0   6        226.98        227.62        17.37 o                         
  32   0   6        175.18        102.45        11.84 o                         
 -37   1   6         57.36         85.46         5.82 o                         
 -35   1   6        104.48         83.63         6.54 o                         
 -33   1   6         17.60         23.54         6.52 o                         
 -31   1   6         62.19         69.52        12.41 o                         
 -29   1   6        381.42        360.13        19.56 o                         
 -27   1   6        261.23        255.20        21.77 o                         
 -25   1   6       5863.30       5817.55        89.60 o                         
 -23   1   6        578.56        624.38        22.43 o                         
 -21   1   6         37.07         61.01         9.45 o                         
 -19   1   6       1286.94       1188.00        25.62 o                         
 -17   1   6        210.37        200.00        40.26 o                         
 -15   1   6       4319.98       4391.80       112.05 o                         
 -13   1   6      15156.83      16489.71       228.23 o                         
 -11   1   6      11643.21      11690.91       167.42 o                         
  -9   1   6       1611.00       1679.08        34.74 o                         
  -7   1   6         97.64         98.41         9.84 o                         
  -5   1   6       3815.96       3665.11        58.80 o                         
  -3   1   6      20141.61      19552.86       177.47 o                         
  -1   1   6      18785.18      17754.47       210.89 o                         
   1   1   6       9751.56       9437.80       121.92 o                         
   3   1   6       4082.89       3678.74        60.22 o                         
   5   1   6        308.84        369.06        18.25 o                         
   7   1   6       4950.26       4598.27        75.47 o                         
   9   1   6        131.47        140.83        13.15 o                         
  11   1   6       1927.08       2127.68        55.33 o                         
  13   1   6       1950.32       1980.63        75.23 o                         
  15   1   6       1519.52       1531.90        30.75 o                         
  17   1   6        163.45        169.61         9.33 o                         
  19   1   6       2097.79       2048.86        32.88 o                         
  21   1   6       3700.96       3906.60        51.28 o                         
  23   1   6        541.24        620.71        19.06 o                         
  25   1   6        130.60        136.84        11.01 o                         
  27   1   6        389.13        407.14        15.19 o                         
  29   1   6        514.63        441.35        13.43 o                         
  31   1   6          8.74         34.84         6.21 o                         
  33   1   6        210.80        283.94        12.14 o                         
 -36   2   6          0.31         34.68        12.65 o                         
 -34   2   6        129.19        176.69        22.18 o                         
 -32   2   6         15.00         12.15         9.38 o                         
 -30   2   6         50.85         52.60        11.32 o                         
 -28   2   6          4.13         23.50        13.50 o                         
 -26   2   6        431.90        406.23        25.05 o                         
 -24   2   6       1528.59       1455.38        44.25 o                         
 -22   2   6        819.52        731.30        36.47 o                         
 -20   2   6       1176.82       1066.75        40.92 o                         
 -18   2   6       1492.37       1595.37        45.84 o                         
 -16   2   6         27.03         23.69         8.63 o                         
 -14   2   6         13.61         -8.61        14.29 o                         
 -12   2   6        103.11        138.52        17.92 o                         
 -10   2   6       2041.39       2097.53        56.69 o                         
  -8   2   6      21771.78      21492.58       366.01 o                         
  -6   2   6       3760.30       3939.25        80.84 o                         
  -4   2   6       3235.44       3262.86        70.30 o                         
  -2   2   6        527.37        623.92        32.22 o                         
   0   2   6          4.50         40.14        18.85 o                         
   2   2   6        698.11        689.53        35.52 o                         
   4   2   6      11669.12      12326.93       196.68 o                         
   6   2   6       3571.63       3799.82       116.94 o                         
   8   2   6       2692.42       2483.01       144.24 o                         
  10   2   6       3875.05       4043.57       152.73 o                         
  12   2   6       1031.34       1414.15        42.49 o                         
  14   2   6       1189.83       1214.05        36.67 o                         
  16   2   6        470.46        516.97        21.64 o                         
  18   2   6          0.33         -8.75        16.94 o                         
  20   2   6       1648.24       1632.97        47.18 o                         
  22   2   6        516.55        524.25        22.39 o                         
  24   2   6         75.50         48.88        11.92 o                         
  26   2   6        111.86         95.56        12.91 o                         
  28   2   6         96.04        135.72        15.46 o                         
  30   2   6         61.95         50.75        12.07 o                         
  32   2   6        158.99        211.81        15.18 o                         
 -35   3   6        448.47        415.16        25.31 o                         
 -33   3   6        429.66        454.16        30.52 o                         
 -31   3   6         13.03         49.42        17.86 o                         
 -29   3   6        537.58        493.81        29.03 o                         
 -27   3   6        195.25        174.33        32.90 o                         
 -25   3   6        554.67        668.21        31.45 o                         
 -23   3   6          0.05         12.08        11.73 o                         
 -21   3   6        516.39        493.41        23.61 o                         
 -19   3   6       3531.24       3528.13        96.90 o                         
 -17   3   6         19.78         16.09        13.90 o                         
 -15   3   6          1.29         -5.55        13.31 o                         
 -13   3   6         37.78         14.87        13.05 o                         
 -11   3   6       1079.32       1268.43        47.08 o                         
  -9   3   6       5135.82       4958.07       104.70 o                         
  -7   3   6        269.40        509.02        59.47 o                         
  -5   3   6         81.55        126.25        17.19 o                         
  -3   3   6      10546.22      10679.46       207.55 o                         
  -1   3   6       3697.32       3742.72        96.88 o                         
   1   3   6        256.00        225.08        31.37 o                         
   3   3   6       2486.84       2076.28        83.09 o                         
   5   3   6       3479.21       3733.91        98.88 o                         
   7   3   6        191.51        216.44        41.68 o                         
   9   3   6        219.65        232.35        13.11 o                         
  11   3   6       5289.45       5213.82        84.95 o                         
  13   3   6        143.40        143.16        11.69 o                         
  15   3   6       4863.38       4897.89        93.39 o                         
  17   3   6        814.24        842.99        31.88 o                         
  19   3   6        380.93        499.67        32.82 o                         
  21   3   6          3.81         11.73        11.77 o                         
  23   3   6        207.84        180.15        17.90 o                         
  25   3   6       1458.47       1474.37        51.00 o                         
  27   3   6        238.68        213.82        16.47 o                         
  29   3   6        194.66        213.56        12.87 o                         
  31   3   6         68.07        119.71        18.31 o                         
 -32   4   6         53.46         75.17        15.63 o                         
 -30   4   6         11.82          1.94        16.23 o                         
 -28   4   6        472.64        515.49        37.36 o                         
 -26   4   6        407.50        460.27        37.66 o                         
 -24   4   6        683.49        705.88        47.19 o                         
 -22   4   6       5401.39       5264.80       174.91 o                         
 -20   4   6       1196.04       1222.12        62.67 o                         
 -18   4   6        520.82        584.69        35.48 o                         
 -16   4   6       1535.51       1462.87        52.95 o                         
 -14   4   6        507.86        473.71        23.28 o                         
 -12   4   6        365.45        419.65        41.01 o                         
 -10   4   6          1.28         -1.44        12.87 o                         
  -8   4   6         38.56         46.52        13.88 o                         
  -6   4   6       2944.45       3301.30        77.26 o                         
  -4   4   6        598.85        554.40        29.07 o                         
  -2   4   6        140.00        127.99        10.19 o                         
   0   4   6        336.59        320.02        13.71 o                         
   2   4   6       4393.94       4601.62       102.30 o                         
   4   4   6        776.55        751.71        27.24 o                         
   6   4   6        884.32        995.63        45.38 o                         
   8   4   6        268.56        356.41        28.71 o                         
  10   4   6        542.57        615.95        27.01 o                         
  12   4   6        324.06        318.27        15.28 o                         
  14   4   6       2318.80       2188.52        47.89 o                         
  16   4   6         60.93         70.30        12.02 o                         
  18   4   6        163.43        139.37        14.84 o                         
  20   4   6       2135.64       2041.37        49.29 o                         
  22   4   6        145.73        213.06        16.35 o                         
  24   4   6          5.36          7.90        10.52 o                         
  26   4   6         36.63         28.52        11.21 o                         
  28   4   6       1237.21       1384.63        38.57 o                         
 -29   5   6        163.04        138.11        13.84 o                         
 -27   5   6         43.72         33.34        16.82 o                         
 -25   5   6        115.75        119.68        23.07 o                         
 -23   5   6         86.37        130.40        24.41 o                         
 -21   5   6        701.08        729.40        46.74 o                         
 -19   5   6       3264.56       3079.86       114.77 o                         
 -17   5   6        253.14        246.26        20.52 o                         
 -15   5   6        182.52        216.59        27.24 o                         
 -13   5   6         49.19         20.91        16.85 o                         
 -11   5   6         16.77         12.06        19.20 o                         
  -9   5   6        829.98        814.29        30.09 o                         
  -7   5   6       2226.73       2344.27        69.29 o                         
  -5   5   6         17.80         28.43         8.19 o                         
  -3   5   6        559.69        594.68        18.46 o                         
  -1   5   6        178.79        163.68        10.85 o                         
   1   5   6       2747.68       2702.51        57.64 o                         
   3   5   6        259.60        254.77        17.39 o                         
   5   5   6       1309.66       1382.74        60.66 o                         
   7   5   6         85.79         71.67        38.33 o                         
   9   5   6       4768.66       4743.48       117.08 o                         
  11   5   6        876.88        910.37        35.81 o                         
  13   5   6         22.70         30.12        12.40 o                         
  15   5   6       3099.60       3172.65        80.78 o                         
  17   5   6         26.38         30.19        17.49 o                         
  19   5   6         36.19         25.01        19.95 o                         
  21   5   6         99.83        110.45        21.88 o                         
  23   5   6       1036.53       1046.77        50.76 o                         
  25   5   6          0.32          3.27        13.10 o                         
 -26   6   6         67.32         58.38        12.73 o                         
 -24   6   6         17.05         26.29        17.86 o                         
 -22   6   6        515.95        495.33        25.08 o                         
 -20   6   6        305.19        233.93        19.75 o                         
 -18   6   6        453.19        498.92        27.15 o                         
 -16   6   6       1022.84       1020.14        43.83 o                         
 -14   6   6        198.88        263.14        18.90 o                         
 -12   6   6        475.83        471.78        33.00 o                         
 -10   6   6       1251.81       1228.81        30.96 o                         
  -8   6   6       2765.03       2840.22        53.53 o                         
  -6   6   6         20.10         19.54         9.34 o                         
  -4   6   6        442.78        499.57        18.95 o                         
  -2   6   6        618.77        593.12        20.46 o                         
   0   6   6       1056.89       1045.47        36.01 o                         
   2   6   6        297.61        270.68        27.61 o                         
   4   6   6        505.45        441.66        36.17 o                         
   6   6   6       1346.41       1290.26        44.46 o                         
   8   6   6        302.95        343.75        19.53 o                         
  10   6   6        138.00        128.44        13.97 o                         
  12   6   6        511.09        434.64        24.72 o                         
  14   6   6        429.61        378.74        35.13 o                         
  16   6   6        286.18        331.95        30.37 o                         
  18   6   6         17.95         28.13        16.52 o                         
  20   6   6        842.87        392.09        41.08 o                         
  22   6   6        162.37        105.30        11.73 o                         
 -21   7   6        302.66        371.23        18.20 o                         
 -19   7   6        279.29        267.03        17.16 o                         
 -17   7   6          8.34         13.46        23.37 o                         
 -15   7   6         30.51         33.93        13.23 o                         
 -13   7   6         15.44         21.16        12.94 o                         
 -11   7   6          0.52         12.19         9.59 o                         
  -9   7   6        177.28        172.63        14.61 o                         
  -7   7   6          0.00          2.42         9.65 o                         
  -5   7   6        950.87        918.31        46.67 o                         
  -3   7   6        340.01        395.19        36.40 o                         
  -1   7   6        128.28        115.28        15.74 o                         
   1   7   6          5.73         11.78        12.01 o                         
   3   7   6        845.87        794.91        22.76 o                         
   5   7   6         11.39         15.49         9.67 o                         
   7   7   6         75.02         58.89        10.93 o                         
   9   7   6         51.89         60.13        10.80 o                         
  11   7   6         24.46          9.71         8.88 o                         
  13   7   6          9.62         -0.99         8.80 o                         
  15   7   6         41.67         32.34        10.20 o                         
  17   7   6        103.48         71.38        10.31 o                         
 -14   8   6         24.78         38.85        13.10 o                         
 -12   8   6        214.31        211.38        20.39 o                         
 -10   8   6         26.47         20.10        15.33 o                         
  -8   8   6        621.49        362.02        34.83 o                         
  -6   8   6        880.44        409.66        39.45 o                         
  -4   8   6         51.11         72.17        10.44 o                         
  -2   8   6        187.44        170.73        13.57 o                         
   0   8   6         41.00         52.10        14.89 o                         
   2   8   6          0.83         11.31        13.10 o                         
   4   8   6         35.34         37.36        12.50 o                         
   6   8   6         21.80         21.48         8.83 o                         
   8   8   6        160.19        179.37        10.62 o                         
  10   8   6          7.72         12.96         8.31 o                         
 -37   1   7          0.90          0.50         4.40 o                         
 -35   1   7          4.06          6.47         5.31 o                         
 -33   1   7          3.29         -6.61         6.61 o                         
 -31   1   7        952.89        809.96        27.67 o                         
 -29   1   7        370.19        359.58        15.01 o                         
 -27   1   7       2298.68       2251.88        52.91 o                         
 -25   1   7        439.96        429.30        21.01 o                         
 -23   1   7        477.60        461.11        17.78 o                         
 -21   1   7       1456.54       1420.27        29.16 o                         
 -19   1   7          0.44          5.48         5.47 o                         
 -17   1   7       4069.65       4497.85        50.18 o                         
 -15   1   7       3766.09       3932.89        91.42 o                         
 -13   1   7       3073.90       3286.24        69.52 o                         
 -11   1   7        109.56        134.76        14.03 o                         
  -9   1   7         71.96         80.61        10.75 o                         
  -7   1   7       6279.31       6542.30        88.06 o                         
  -5   1   7          8.22          4.30         8.36 o                         
  -3   1   7        452.88        468.37        25.26 o                         
  -1   1   7       2135.94       1930.75        37.11 o                         
   1   1   7       1141.66       1127.34        33.49 o                         
   3   1   7       1590.00       1724.34        58.76 o                         
   5   1   7        309.16        240.01        25.57 o                         
   7   1   7      13454.02      13861.77       198.43 o                         
   9   1   7       9746.69      10583.51       163.56 o                         
  11   1   7        894.77       1037.65        44.32 o                         
  13   1   7       2045.41       1909.48        30.76 o                         
  15   1   7         48.61         30.83         8.04 o                         
  17   1   7         14.59         22.24         7.26 o                         
  19   1   7         23.49          9.97         7.37 o                         
  21   1   7        281.85        300.82        13.97 o                         
  23   1   7       3083.68       3010.39        49.85 o                         
  25   1   7         84.68         85.74        11.05 o                         
  27   1   7          0.73          0.92         7.56 o                         
  29   1   7        165.02        165.73         9.01 o                         
  31   1   7         66.69         84.62         6.40 o                         
 -36   2   7        309.30        237.13        19.65 o                         
 -34   2   7        668.24        705.29        38.55 o                         
 -32   2   7         66.21         68.73        11.03 o                         
 -30   2   7        241.55        229.46        20.90 o                         
 -28   2   7       1993.14       2074.57        49.08 o                         
 -26   2   7        348.07        356.45        18.81 o                         
 -24   2   7       1819.16       1826.56        48.32 o                         
 -22   2   7        499.59        558.40        25.74 o                         
 -20   2   7        138.62        148.74        14.48 o                         
 -18   2   7        241.30        226.14        19.31 o                         
 -16   2   7        884.03        857.25        32.24 o                         
 -14   2   7         23.07         20.45        16.64 o                         
 -12   2   7        675.28        713.99        52.94 o                         
 -10   2   7          3.30         32.43        13.88 o                         
  -8   2   7       8673.74       8754.13       135.16 o                         
  -6   2   7       9223.99       9333.96       157.92 o                         
  -4   2   7       2763.85       2652.84        64.06 o                         
  -2   2   7        571.54        557.97        28.65 o                         
   0   2   7         20.10         26.25        14.66 o                         
   2   2   7       1688.06       1567.59        56.16 o                         
   4   2   7       4374.98       4787.59        98.47 o                         
   6   2   7         91.09         37.09        27.32 o                         
   8   2   7       2883.68       2515.51        98.88 o                         
  10   2   7       7465.10       7300.48        90.18 o                         
  12   2   7        302.92        242.29        13.12 o                         
  14   2   7       1863.30       1824.41        38.42 o                         
  16   2   7        775.65        814.11        30.78 o                         
  18   2   7        822.59        812.32        69.79 o                         
  20   2   7        187.23        217.27        19.15 o                         
  22   2   7        319.20        331.96        18.82 o                         
  24   2   7         77.36         84.47        12.06 o                         
  26   2   7         55.60         54.47        11.68 o                         
  28   2   7        413.55        421.82        22.67 o                         
  30   2   7        217.14        227.98        17.27 o                         
 -35   3   7         39.13         48.38        12.36 o                         
 -33   3   7        298.06        416.21        28.58 o                         
 -31   3   7       1005.63        856.53        45.70 o                         
 -29   3   7        616.96        655.00        53.74 o                         
 -27   3   7        190.72        198.38        19.65 o                         
 -25   3   7       1255.93       1318.41        45.84 o                         
 -23   3   7          6.04         -3.99        13.08 o                         
 -21   3   7         14.20         17.16        11.73 o                         
 -19   3   7         30.27         14.14        11.64 o                         
 -17   3   7       2233.07       2313.55        76.08 o                         
 -15   3   7         10.64         45.09        20.49 o                         
 -13   3   7         58.90         56.68        22.69 o                         
 -11   3   7        976.94       1031.21        38.93 o                         
  -9   3   7       1344.53       1141.89        52.60 o                         
  -7   3   7          6.40         18.49        14.75 o                         
  -5   3   7        251.58        264.81        30.60 o                         
  -3   3   7          2.17         -0.03        15.84 o                         
  -1   3   7        683.77        779.80        41.98 o                         
   1   3   7      14273.38      14764.11       278.54 o                         
   3   3   7        506.70        650.56        48.76 o                         
   5   3   7         47.60         58.52        22.73 o                         
   7   3   7          1.55          9.31         7.22 o                         
   9   3   7        999.98        969.49        22.46 o                         
  11   3   7         55.12         31.75         8.80 o                         
  13   3   7       3370.12       3296.91        76.69 o                         
  15   3   7       1267.58       1319.39        33.01 o                         
  17   3   7          8.29         -4.53        11.79 o                         
  19   3   7        184.34        198.86        20.24 o                         
  21   3   7       1944.20       2011.54        49.30 o                         
  23   3   7        483.57        468.28        32.43 o                         
  25   3   7        451.75        443.43        22.70 o                         
  27   3   7         14.74         11.06        11.88 o                         
  29   3   7        436.59        394.49        15.35 o                         
 -32   4   7        101.25         66.24        14.74 o                         
 -30   4   7        301.47        188.30        23.22 o                         
 -28   4   7         18.72         20.99        16.23 o                         
 -26   4   7       1198.04       1258.89        62.22 o                         
 -24   4   7       3110.70       3140.30       116.85 o                         
 -22   4   7        345.90        301.88        33.79 o                         
 -20   4   7        113.49        109.71        24.71 o                         
 -18   4   7        905.16        985.98        43.59 o                         
 -16   4   7        317.46        310.61        30.30 o                         
 -14   4   7        278.18        258.73        35.19 o                         
 -12   4   7        373.31        376.10        19.38 o                         
 -10   4   7       1752.55       1887.77        53.30 o                         
  -8   4   7        722.66        665.47        33.80 o                         
  -6   4   7       3155.17       3255.77        66.78 o                         
  -4   4   7        458.21        461.41        20.65 o                         
  -2   4   7        181.95        210.80        12.35 o                         
   0   4   7         73.28         45.11         8.66 o                         
   2   4   7        576.96        536.03        21.04 o                         
   4   4   7       2904.91       2749.43        83.04 o                         
   6   4   7       2197.92       2231.80        44.55 o                         
   8   4   7        131.84         95.51        11.25 o                         
  10   4   7       5014.19       4777.29        91.77 o                         
  12   4   7          0.76          8.49        10.86 o                         
  14   4   7        227.58        151.95        20.99 o                         
  16   4   7       1597.77       1452.64        39.17 o                         
  18   4   7        256.64        241.39        23.07 o                         
  20   4   7          2.29         15.75        11.55 o                         
  22   4   7        166.57        229.54        15.94 o                         
  24   4   7         51.64         75.53        11.56 o                         
  26   4   7        116.25        164.07        11.89 o                         
  28   4   7        333.13        387.94        17.18 o                         
 -29   5   7        189.17        130.99        18.31 o                         
 -27   5   7         15.58         30.43        11.45 o                         
 -25   5   7        340.53        259.94        31.19 o                         
 -23   5   7        406.11        439.43        36.92 o                         
 -21   5   7          9.00        -13.40        19.20 o                         
 -19   5   7          8.79         16.37        18.76 o                         
 -17   5   7       1691.57       1778.86        55.21 o                         
 -15   5   7        420.59        404.15        25.58 o                         
 -13   5   7       1783.31       1634.99        48.95 o                         
 -11   5   7        174.22        113.41        22.75 o                         
  -9   5   7        596.93        758.92        29.65 o                         
  -7   5   7       1465.24       1460.55        41.93 o                         
  -5   5   7         37.14         36.49        10.83 o                         
  -3   5   7         80.22         98.33        10.95 o                         
  -1   5   7          0.77          8.88         8.06 o                         
   1   5   7        339.21        342.78        17.12 o                         
   3   5   7       1979.15       2170.04        58.89 o                         
   5   5   7        156.19        185.84        30.54 o                         
   7   5   7        350.30        304.84        26.66 o                         
   9   5   7        587.58        520.32        44.06 o                         
  11   5   7        253.77        233.45        19.43 o                         
  13   5   7        628.66        526.88        42.13 o                         
  15   5   7        237.32        176.84        26.50 o                         
  17   5   7          2.43         15.74        12.79 o                         
  19   5   7          0.14         21.29        17.86 o                         
  21   5   7         63.29         65.80        19.20 o                         
  23   5   7        418.87        456.40        31.41 o                         
  25   5   7        113.53        143.65        17.57 o                         
 -26   6   7        215.71        205.57        13.88 o                         
 -24   6   7         92.95         81.76        12.16 o                         
 -22   6   7        550.03        576.82        26.22 o                         
 -20   6   7        486.43        518.47        38.41 o                         
 -18   6   7        880.77        890.84        28.85 o                         
 -16   6   7         20.88         43.93        11.19 o                         
 -14   6   7       1276.42       1307.47        66.54 o                         
 -12   6   7        716.89        796.51        28.61 o                         
 -10   6   7       1624.68       1580.25        42.28 o                         
  -8   6   7       1074.46       1127.07        34.39 o                         
  -6   6   7       1960.08       1906.11        47.47 o                         
  -4   6   7        439.90        537.13        23.31 o                         
  -2   6   7         44.34         98.41        12.72 o                         
   0   6   7        254.78        252.45        16.91 o                         
   2   6   7       1083.45       1043.82        39.42 o                         
   4   6   7        577.65        645.23        38.96 o                         
   6   6   7        630.69        604.89        32.90 o                         
   8   6   7        274.83        296.32        17.64 o                         
  10   6   7       1184.22       1188.28        34.24 o                         
  12   6   7        336.00        304.99        17.23 o                         
  14   6   7          3.94          7.55         9.57 o                         
  16   6   7         51.02         48.97        18.31 o                         
  18   6   7         55.53         93.63        12.84 o                         
  20   6   7         15.75         33.78        20.62 o                         
 -21   7   7        714.66        849.98        39.60 o                         
 -19   7   7        467.37        565.15        36.62 o                         
 -17   7   7        631.43        671.44        34.98 o                         
 -15   7   7         21.92         18.12        11.57 o                         
 -13   7   7        744.93        765.37        25.28 o                         
 -11   7   7       1215.30       1222.84        33.74 o                         
  -9   7   7        289.14        283.49        16.48 o                         
  -7   7   7         18.95         11.85        12.29 o                         
  -5   7   7       1572.56       1673.26        51.63 o                         
  -3   7   7         44.19         35.58        20.54 o                         
  -1   7   7        122.70        121.91        23.07 o                         
   1   7   7        170.19        267.26        19.93 o                         
   3   7   7         19.92         17.23         9.51 o                         
   5   7   7          0.26         11.20         9.61 o                         
   7   7   7          4.68          4.57        11.78 o                         
   9   7   7        116.69         85.29        10.66 o                         
  11   7   7        137.75        165.27        10.76 o                         
  13   7   7        478.66        543.77        22.89 o                         
  15   7   7         46.12         80.49        10.94 o                         
 -12   8   7         20.81        100.63        15.93 o                         
 -10   8   7         73.29         37.36        14.44 o                         
  -8   8   7          0.25         -9.82        15.63 o                         
  -6   8   7         72.99         85.30        34.76 o                         
  -4   8   7        858.99        843.63       212.12 o                         
  -2   8   7        164.98        156.01        62.30 o                         
   0   8   7        596.37        656.02        34.24 o                         
   2   8   7         25.77         40.49        13.10 o                         
   4   8   7         17.54         34.75         9.51 o                         
   6   8   7         28.82         22.01         7.18 o                         
   8   8   7          6.02          6.11         6.47 o                         
 -36   0   8       1833.26       1852.89        58.71 o                         
 -34   0   8          8.34          7.45        11.47 o                         
 -32   0   8        753.09        891.30        57.01 o                         
 -30   0   8       1949.67       1923.18        57.94 o                         
 -28   0   8         33.24          1.86        10.50 o                         
 -26   0   8        298.00        273.49        17.90 o                         
 -24   0   8       3295.63       3441.40        63.36 o                         
 -22   0   8       1121.47        939.78        33.23 o                         
 -20   0   8        618.99        648.07        26.87 o                         
 -18   0   8       1098.35        953.05        20.30 o                         
 -16   0   8          0.31         -3.26         8.95 o                         
 -14   0   8       7531.42       9014.60       280.89 o                         
 -12   0   8         95.61         66.03        29.25 o                         
 -10   0   8          3.18         11.00        11.92 o                         
  -8   0   8       8137.14       8068.99       139.89 o                         
  -6   0   8       3289.59       3838.52        79.82 o                         
  -4   0   8       3866.07       3918.65        64.78 o                         
  -2   0   8       1795.77       2047.41        50.64 o                         
   0   0   8       1650.71       1571.53        53.11 o                         
   2   0   8        110.97         85.52        18.21 o                         
   4   0   8       1194.35       1426.15        53.18 o                         
   6   0   8       1546.86       1582.86        71.91 o                         
   8   0   8         18.41         21.65        20.24 o                         
  10   0   8        690.29        796.54        81.05 o                         
  12   0   8        466.22        475.69        24.58 o                         
  14   0   8       2108.88       2190.67        51.21 o                         
  16   0   8       1090.77       1120.71        50.01 o                         
  18   0   8       1001.16       1029.18        34.41 o                         
  20   0   8        198.85        158.93        18.26 o                         
  22   0   8       1130.51       1218.03        43.79 o                         
  24   0   8       8249.57       8314.04       178.57 o                         
  26   0   8          0.41          3.50        13.10 o                         
  28   0   8        155.75        144.24        24.19 o                         
  30   0   8        500.99        640.75        20.02 o                         
 -35   1   8        183.99        217.78         8.33 o                         
 -33   1   8        430.81        356.54        13.34 o                         
 -31   1   8        121.46        112.80        10.21 o                         
 -29   1   8        370.79        415.54        15.96 o                         
 -27   1   8        321.60        279.15        13.81 o                         
 -25   1   8        704.73        718.51        20.88 o                         
 -23   1   8       3501.36       3508.68        45.17 o                         
 -21   1   8        951.85        867.84        19.49 o                         
 -19   1   8       7228.76       7237.72        63.78 o                         
 -17   1   8       6742.21       6871.45        55.42 o                         
 -15   1   8       4292.12       3999.32        84.12 o                         
 -13   1   8       1247.77       1357.48        48.58 o                         
 -11   1   8        877.47        801.55        24.89 o                         
  -9   1   8        235.23        287.91        17.20 o                         
  -7   1   8         64.63         48.52         9.47 o                         
  -5   1   8       9491.99       9240.90       117.69 o                         
  -3   1   8        745.53        807.66        23.30 o                         
  -1   1   8        200.00        205.63        15.29 o                         
   1   1   8         62.05        101.21        14.66 o                         
   3   1   8         12.80          9.92        11.37 o                         
   5   1   8      10507.08      10883.00       163.94 o                         
   7   1   8          2.55         10.94        12.34 o                         
   9   1   8        157.75        172.99        18.58 o                         
  11   1   8       6334.06       6356.07        63.59 o                         
  13   1   8         16.02         10.72         6.68 o                         
  15   1   8         29.62         67.32         8.56 o                         
  17   1   8         11.72         14.68         7.37 o                         
  19   1   8        500.28        510.01        16.06 o                         
  21   1   8        261.28        202.42        12.19 o                         
  23   1   8        438.57        405.35        15.53 o                         
  25   1   8        242.40        206.90        11.81 o                         
  27   1   8         37.13         45.05         7.80 o                         
  29   1   8       1182.02       1189.51        23.13 o                         
  31   1   8        123.73        229.50         8.48 o                         
 -36   2   8         81.13         41.23        12.65 o                         
 -34   2   8        704.17        741.91        39.15 o                         
 -32   2   8         35.04         31.55        23.22 o                         
 -30   2   8          1.26          7.98         9.87 o                         
 -28   2   8        369.99        365.51        21.11 o                         
 -26   2   8          8.40         12.02        10.88 o                         
 -24   2   8       2127.90       2175.53        51.00 o                         
 -22   2   8        401.01        384.69        20.71 o                         
 -20   2   8       2956.38       3126.17        79.67 o                         
 -18   2   8         25.48         48.74        10.25 o                         
 -16   2   8        295.42        326.74        21.90 o                         
 -14   2   8         97.59         88.51        10.71 o                         
 -12   2   8        183.90        182.42        20.13 o                         
 -10   2   8       4955.57       5260.02       109.69 o                         
  -8   2   8       1135.09       1071.06        36.85 o                         
  -6   2   8        218.31        267.61        19.60 o                         
  -4   2   8       1521.12       1576.49        70.39 o                         
  -2   2   8        226.84        279.09        25.67 o                         
   0   2   8       3871.56       3899.60       101.70 o                         
   2   2   8       1191.44       1405.43        56.08 o                         
   4   2   8       1278.03       1457.14       101.07 o                         
   6   2   8       5414.33       5457.94       135.04 o                         
   8   2   8       1369.48       1504.77        25.13 o                         
  10   2   8        482.51        512.64        21.66 o                         
  12   2   8       5145.50       5475.95        91.81 o                         
  14   2   8         13.54         11.20         9.21 o                         
  16   2   8        407.19        408.45        25.61 o                         
  18   2   8        347.50        354.87        26.08 o                         
  20   2   8       1004.08       1183.27        34.19 o                         
  22   2   8          5.82         22.60        11.01 o                         
  24   2   8         69.11         52.97        14.70 o                         
  26   2   8          0.02         -1.90         9.50 o                         
  28   2   8       1046.45       1066.90        34.83 o                         
  30   2   8          1.75         -8.47         8.96 o                         
 -33   3   8         16.07         13.25        13.25 o                         
 -31   3   8         79.64         87.97        19.50 o                         
 -29   3   8        851.95        759.63        31.74 o                         
 -27   3   8       1207.47       1259.44        61.25 o                         
 -25   3   8       1543.96       1391.89        70.93 o                         
 -23   3   8        871.28        769.70        33.81 o                         
 -21   3   8        602.99        593.29        26.15 o                         
 -19   3   8        364.60        417.47        22.15 o                         
 -17   3   8        172.54        135.16        22.02 o                         
 -15   3   8       3887.15       4068.49        90.29 o                         
 -13   3   8          0.04         34.61        13.36 o                         
 -11   3   8         52.85         45.67        12.47 o                         
  -9   3   8         76.86         46.84        10.40 o                         
  -7   3   8        311.89        361.53        34.20 o                         
  -5   3   8        239.04        350.74        46.03 o                         
  -3   3   8       3864.04       3905.76       103.09 o                         
  -1   3   8        832.49        935.84        41.46 o                         
   1   3   8       1337.73       1324.80        58.62 o                         
   3   3   8        873.25        841.52        28.03 o                         
   5   3   8       1301.37       1318.91        51.54 o                         
   7   3   8        805.54        799.23        22.09 o                         
   9   3   8        500.75        438.25        17.66 o                         
  11   3   8       1372.30       1462.02        28.17 o                         
  13   3   8        518.54        475.50        19.64 o                         
  15   3   8        362.71        436.88        19.79 o                         
  17   3   8        100.15         63.95        17.12 o                         
  19   3   8        104.51         72.61        12.84 o                         
  21   3   8        366.41        349.20        16.92 o                         
  23   3   8       1050.18       1074.48        32.14 o                         
  25   3   8        133.32        123.81        16.92 o                         
  27   3   8         59.15         26.84         8.82 o                         
  29   3   8         37.42         66.58        10.03 o                         
 -32   4   8        299.72        255.14        21.29 o                         
 -30   4   8        160.95        163.45        20.99 o                         
 -28   4   8         36.95         60.88        19.80 o                         
 -26   4   8          1.68        -12.80        20.10 o                         
 -24   4   8         75.97         96.31        24.41 o                         
 -22   4   8        232.13        210.04        29.18 o                         
 -20   4   8       1170.72       1158.71        61.18 o                         
 -18   4   8        849.38        897.17        46.37 o                         
 -16   4   8       1047.68       1037.93        66.78 o                         
 -14   4   8        293.95        281.19        24.01 o                         
 -12   4   8       1101.15       1156.37        35.94 o                         
 -10   4   8          7.63         24.80        11.08 o                         
  -8   4   8       2339.36       2616.59        58.62 o                         
  -6   4   8       5074.12       5480.49       117.01 o                         
  -4   4   8        483.69        538.74        21.70 o                         
  -2   4   8         87.26         66.01         9.44 o                         
   0   4   8       2166.95       1905.56        86.17 o                         
   2   4   8         46.57         37.77         8.75 o                         
   4   4   8       2565.89       2600.54        52.26 o                         
   6   4   8        202.34        220.35        14.33 o                         
   8   4   8       5557.58       5830.42        98.99 o                         
  10   4   8         45.31         58.98         9.77 o                         
  12   4   8        807.43        793.28        22.90 o                         
  14   4   8        778.69        745.49        26.42 o                         
  16   4   8         58.04         49.28        11.73 o                         
  18   4   8       2178.36       2064.08        48.79 o                         
  20   4   8        407.45        435.61        25.08 o                         
  22   4   8       1059.84       1232.96        33.43 o                         
  24   4   8         60.86         92.70        10.96 o                         
  26   4   8        275.19        312.81        13.81 o                         
 -29   5   8        192.87        267.05        22.48 o                         
 -27   5   8        301.71        417.99        30.07 o                         
 -25   5   8          3.10          7.72        14.44 o                         
 -23   5   8        116.50        108.24        16.14 o                         
 -21   5   8        627.45        647.06        31.05 o                         
 -19   5   8        215.17        273.59        34.98 o                         
 -17   5   8       3358.56       3405.59       117.15 o                         
 -15   5   8        899.53       1014.81        65.13 o                         
 -13   5   8        105.01        150.43        17.89 o                         
 -11   5   8       5218.27       5354.84       122.70 o                         
  -9   5   8          5.15         -2.66        12.49 o                         
  -7   5   8         38.14         50.74        10.72 o                         
  -5   5   8        433.62        426.06        27.42 o                         
  -3   5   8        674.37        661.04        23.21 o                         
  -1   5   8        503.33        491.83        24.10 o                         
   1   5   8       3236.34       3213.40        70.79 o                         
   3   5   8       3097.84       3151.31        59.63 o                         
   5   5   8      12402.28      12134.29       200.91 o                         
   7   5   8       2257.30       2153.48        49.97 o                         
   9   5   8        438.45        452.31        19.06 o                         
  11   5   8         16.30         16.10        10.81 o                         
  13   5   8        212.81        206.42        23.76 o                         
  15   5   8        476.19        497.68        33.20 o                         
  17   5   8        134.13        148.61        13.57 o                         
  19   5   8         92.09        137.93        15.25 o                         
  21   5   8         99.22        151.64        38.93 o                         
  23   5   8        149.81        218.52        21.44 o                         
 -26   6   8         64.75         67.29         9.56 o                         
 -24   6   8          0.28         20.88        10.41 o                         
 -22   6   8        890.99        851.05        36.25 o                         
 -20   6   8       1298.80       1362.08        78.82 o                         
 -18   6   8          8.64          8.27        10.34 o                         
 -16   6   8        627.46        697.52        25.77 o                         
 -14   6   8         52.68         51.98        11.88 o                         
 -12   6   8         31.07         12.49        10.78 o                         
 -10   6   8        865.22        830.22        29.13 o                         
  -8   6   8        580.38        500.73        22.93 o                         
  -6   6   8         59.22         69.44        16.93 o                         
  -4   6   8        645.16        690.63        45.85 o                         
  -2   6   8        612.83        575.31        29.63 o                         
   0   6   8          9.60         14.02        10.39 o                         
   2   6   8         47.04         64.29        11.63 o                         
   4   6   8        269.72        265.70        17.04 o                         
   6   6   8        714.13        590.27        20.31 o                         
   8   6   8       1552.77       1673.69        41.97 o                         
  10   6   8       1741.17       1623.89        60.31 o                         
  12   6   8         11.40          3.86         8.65 o                         
  14   6   8         34.77         24.13         8.18 o                         
  16   6   8         97.26         91.64        13.42 o                         
  18   6   8         43.47         32.97         9.56 o                         
  20   6   8         19.63          6.57         8.41 o                         
 -21   7   8        651.44        806.36        37.07 o                         
 -19   7   8       1112.59       1193.46        37.66 o                         
 -17   7   8        137.11        164.36        11.53 o                         
 -15   7   8         86.35         60.77         9.65 o                         
 -13   7   8         57.18         52.20        10.24 o                         
 -11   7   8         80.65         96.32        15.54 o                         
  -9   7   8         56.70         69.23        13.88 o                         
  -7   7   8       1196.92       1350.73        44.51 o                         
  -5   7   8         42.52         57.74        14.24 o                         
  -3   7   8         28.65         19.65        18.61 o                         
  -1   7   8        671.40        699.04        43.02 o                         
   1   7   8         57.61         74.56        13.98 o                         
   3   7   8         12.10         25.38         9.35 o                         
   5   7   8        104.70        127.63        11.43 o                         
   7   7   8        574.51        561.04        18.04 o                         
   9   7   8        352.18        385.71        16.67 o                         
  11   7   8          7.03         18.50         7.33 o                         
  13   7   8         27.83          6.77        10.37 o                         
  15   7   8        193.36        287.19        14.89 o                         
 -10   8   8         27.15         53.74        14.14 o                         
  -8   8   8         43.87         30.44        25.23 o                         
  -6   8   8          0.70          2.17         8.41 o                         
  -4   8   8          1.60         -6.44         8.73 o                         
  -2   8   8       1563.53       1414.16       455.21 o                         
   0   8   8        164.34        215.84        19.95 o                         
   2   8   8          6.56         -1.34         8.34 o                         
   4   8   8        370.39        426.24        17.94 o                         
 -35   1   9         55.36         39.57         5.38 o                         
 -33   1   9         49.85         34.28         7.19 o                         
 -31   1   9         31.28         39.94         8.23 o                         
 -29   1   9         27.60         22.06         8.90 o                         
 -27   1   9       3506.55       3313.26        54.05 o                         
 -25   1   9         32.55         40.58         9.26 o                         
 -23   1   9        616.09        611.46        33.80 o                         
 -21   1   9        377.46        446.55        11.10 o                         
 -19   1   9          0.07          0.15         5.22 o                         
 -17   1   9       1532.85       1579.51        18.68 o                         
 -15   1   9       1605.21       1650.45        22.65 o                         
 -13   1   9      11346.07      11948.75       207.00 o                         
 -11   1   9       3066.94       3053.30        58.67 o                         
  -9   1   9        321.12        303.74        17.93 o                         
  -7   1   9         61.71         75.40        10.85 o                         
  -5   1   9        426.84        413.35        19.71 o                         
  -3   1   9         33.47         32.79        11.21 o                         
  -1   1   9         37.30         65.07        13.28 o                         
   1   1   9       1293.42       1464.41        36.21 o                         
   3   1   9        430.13        474.97        25.32 o                         
   5   1   9          1.95          7.12        15.11 o                         
   7   1   9        448.58        459.01        17.99 o                         
   9   1   9        710.72        659.69        13.48 o                         
  11   1   9          2.22          4.52         5.77 o                         
  13   1   9       1880.15       2025.73        40.60 o                         
  15   1   9        446.47        483.42        16.60 o                         
  17   1   9        277.90        287.13        11.82 o                         
  19   1   9        824.09        845.95        41.01 o                         
  21   1   9        979.62        970.32        34.28 o                         
  23   1   9        502.07        556.02        17.65 o                         
  25   1   9         22.63         28.42         8.80 o                         
  27   1   9        102.34         77.52         9.02 o                         
  29   1   9        141.50        124.19         7.67 o                         
 -34   2   9         22.16         -3.42        15.33 o                         
 -32   2   9        141.93        171.78        22.92 o                         
 -30   2   9        514.67        509.96        21.24 o                         
 -28   2   9         18.22         17.83        10.24 o                         
 -26   2   9        242.08        189.60        20.83 o                         
 -24   2   9        467.05        457.75        18.66 o                         
 -22   2   9       2365.53       2429.47        49.46 o                         
 -20   2   9        392.36        410.13        18.53 o                         
 -18   2   9       2232.84       2307.55        42.24 o                         
 -16   2   9         28.63         25.01        10.44 o                         
 -14   2   9        126.18        122.70        10.67 o                         
 -12   2   9        493.51        479.50        17.12 o                         
 -10   2   9        513.54        578.95        38.78 o                         
  -8   2   9        593.89        664.78        30.56 o                         
  -6   2   9        442.67        469.68        25.68 o                         
  -4   2   9       9070.74       9663.41       171.53 o                         
  -2   2   9       1790.74       1608.31        76.29 o                         
   0   2   9        102.62        130.69        21.38 o                         
   2   2   9       4072.34       3894.38       108.14 o                         
   4   2   9         73.83         56.84        22.93 o                         
   6   2   9       2952.17       3191.71        47.27 o                         
   8   2   9       2348.31       2462.61        36.37 o                         
  10   2   9       3287.27       3234.04        49.17 o                         
  12   2   9       5479.38       5733.27        77.05 o                         
  14   2   9        785.52        788.65        26.65 o                         
  16   2   9       1020.84       1038.36        26.33 o                         
  18   2   9        930.43       1041.80        31.70 o                         
  20   2   9          5.53         14.84        10.48 o                         
  22   2   9        135.52        102.84        11.05 o                         
  24   2   9         86.53         66.89        11.53 o                         
  26   2   9        553.37        566.56        25.69 o                         
  28   2   9         73.49         64.36        20.02 o                         
 -33   3   9         26.58         51.65        14.74 o                         
 -31   3   9          1.12         -1.94        15.18 o                         
 -29   3   9        219.85        196.84        17.47 o                         
 -27   3   9         79.41         72.00        18.09 o                         
 -25   3   9       4418.72       4260.32       146.10 o                         
 -23   3   9        526.64        569.97        31.56 o                         
 -21   3   9       2035.33       2252.31        64.31 o                         
 -19   3   9       2203.33       2091.53        45.66 o                         
 -17   3   9        552.41        530.13        40.26 o                         
 -15   3   9        844.71        797.38        36.59 o                         
 -13   3   9         67.37         70.66        11.80 o                         
 -11   3   9       4667.56       4707.07        82.53 o                         
  -9   3   9        179.39        203.42        16.43 o                         
  -7   3   9        416.45        470.57        21.90 o                         
  -5   3   9        597.82        705.35        44.01 o                         
  -3   3   9       2852.89       3081.62        58.95 o                         
  -1   3   9         15.30         35.36        12.08 o                         
   1   3   9         84.37         95.44        19.26 o                         
   3   3   9         32.91         50.06        15.52 o                         
   5   3   9          2.20          0.20         7.85 o                         
   7   3   9        172.07        172.18        10.23 o                         
   9   3   9         95.10        107.43         9.38 o                         
  11   3   9          7.54          1.16         8.75 o                         
  13   3   9       1477.64       1507.12        33.15 o                         
  15   3   9        252.01        292.24        21.41 o                         
  17   3   9        262.85        235.29        17.03 o                         
  19   3   9        769.96        790.62        89.84 o                         
  21   3   9        507.87        550.75        19.68 o                         
  23   3   9         40.06         48.26        11.02 o                         
  25   3   9        258.58        276.69        15.20 o                         
  27   3   9         11.87          8.40         7.61 o                         
 -32   4   9        184.06        247.40        19.35 o                         
 -30   4   9         18.81         43.76        15.48 o                         
 -28   4   9         58.42         34.39        18.31 o                         
 -26   4   9         12.88        -12.36        19.20 o                         
 -24   4   9         58.24         51.21        20.99 o                         
 -22   4   9        927.52       1029.65        56.86 o                         
 -20   4   9       1396.79       1452.20        49.03 o                         
 -18   4   9        341.90        332.89        23.63 o                         
 -16   4   9        118.39        149.43        21.68 o                         
 -14   4   9       2157.17       2064.88        52.61 o                         
 -12   4   9         14.25          9.04        10.83 o                         
 -10   4   9         67.50         92.28        19.03 o                         
  -8   4   9        816.45        857.86        43.49 o                         
  -6   4   9         74.47        106.89        13.78 o                         
  -4   4   9        413.07        351.99        31.73 o                         
  -2   4   9        772.56        872.92        28.42 o                         
   0   4   9        226.32        239.33        15.88 o                         
   2   4   9        306.67        286.10        17.05 o                         
   4   4   9       1405.15       1367.93        41.78 o                         
   6   4   9        101.23        100.45        12.05 o                         
   8   4   9       6012.72       5835.73        76.75 o                         
  10   4   9        363.28        352.93        14.31 o                         
  12   4   9        145.06        114.32        16.39 o                         
  14   4   9        571.82        441.94        31.56 o                         
  16   4   9       1272.29       1238.19        40.10 o                         
  18   4   9        402.76        349.51        19.86 o                         
  20   4   9         23.05         24.58        14.66 o                         
  22   4   9        314.25        399.40        21.87 o                         
  24   4   9        146.75        200.81        26.27 o                         
 -29   5   9        213.12        182.50        18.76 o                         
 -27   5   9          0.46          7.29        14.74 o                         
 -25   5   9        117.35        100.18        20.84 o                         
 -23   5   9        140.81        170.40        24.41 o                         
 -21   5   9        427.58        364.79        23.52 o                         
 -19   5   9        457.63        544.56        47.63 o                         
 -17   5   9        151.07        192.82        19.08 o                         
 -15   5   9       2132.05       2215.29        64.30 o                         
 -13   5   9         71.67        102.29        16.67 o                         
 -11   5   9         86.85         75.51        15.36 o                         
  -9   5   9        996.36        985.51        48.68 o                         
  -7   5   9       3330.03       3226.32        61.35 o                         
  -5   5   9       2296.10       2062.49        45.10 o                         
  -3   5   9          2.94         -1.14        12.14 o                         
  -1   5   9         25.17         28.71        18.07 o                         
   1   5   9        156.15        207.55        31.06 o                         
   3   5   9         53.84         87.67        12.31 o                         
   5   5   9       7699.31       7542.98       133.42 o                         
   7   5   9        783.66        850.21        24.32 o                         
   9   5   9        105.99        102.18        13.26 o                         
  11   5   9        631.36        552.70        23.03 o                         
  13   5   9          1.80          0.54        10.62 o                         
  15   5   9        248.65        291.35        16.92 o                         
  17   5   9         27.76         28.24        10.05 o                         
  19   5   9         46.58         89.17        10.46 o                         
  21   5   9         89.47        160.69        13.96 o                         
  23   5   9         81.09         27.88        11.83 o                         
 -24   6   9        161.72        173.00        10.88 o                         
 -22   6   9        175.38        192.08        12.63 o                         
 -20   6   9        225.12        221.12        17.34 o                         
 -18   6   9          5.85         18.90        12.05 o                         
 -16   6   9        373.79        311.12        21.97 o                         
 -14   6   9          5.59         -1.96        10.90 o                         
 -12   6   9         92.17         63.85        12.67 o                         
 -10   6   9        621.75        718.44        30.54 o                         
  -8   6   9         42.43         24.58        11.54 o                         
  -6   6   9        212.50        195.52        24.34 o                         
  -4   6   9        379.90        442.22        41.98 o                         
  -2   6   9         63.15        116.87        37.59 o                         
   0   6   9        202.92        165.84        18.31 o                         
   2   6   9       2941.22       2713.23       104.50 o                         
   4   6   9        106.74        189.04        18.63 o                         
   6   6   9        368.20        293.23        19.81 o                         
   8   6   9          0.30          3.02         8.73 o                         
  10   6   9        916.06        944.30        34.23 o                         
  12   6   9       1793.09       1589.69        55.67 o                         
  14   6   9          2.68          9.22        10.00 o                         
  16   6   9         35.10         35.19        10.00 o                         
  18   6   9        135.77        164.79        12.95 o                         
 -19   7   9        149.05         90.36        14.44 o                         
 -17   7   9        373.72        439.37        19.88 o                         
 -15   7   9          1.69         -7.13         9.84 o                         
 -13   7   9        337.78        352.60        25.45 o                         
 -11   7   9        108.22        127.04        14.93 o                         
  -9   7   9        398.98        452.01        23.56 o                         
  -7   7   9         93.53         76.19        18.09 o                         
  -5   7   9       1240.73       1152.90        57.31 o                         
  -3   7   9        444.74        423.20        33.79 o                         
  -1   7   9          0.18        -17.27        17.27 o                         
   1   7   9         14.52         18.41         9.57 o                         
   3   7   9        551.55        711.56        27.73 o                         
   5   7   9          7.77          8.07         7.07 o                         
   7   7   9        728.83        689.47        21.24 o                         
   9   7   9        429.61        333.97        15.25 o                         
  11   7   9        756.95        843.53        30.44 o                         
  13   7   9         84.95        113.49         8.95 o                         
  -8   8   9         12.36         -3.72         7.50 o                         
  -6   8   9         86.94        203.00        13.13 o                         
  -4   8   9        189.04        128.63        51.28 o                         
  -2   8   9         93.80        170.03        46.00 o                         
   0   8   9          4.09          8.63         9.97 o                         
 -36   0  10        580.60        649.26        50.91 o                         
 -34   0  10        235.51        355.92        20.03 o                         
 -32   0  10          4.19          3.15        12.07 o                         
 -30   0  10        417.15        404.52        24.76 o                         
 -28   0  10        651.09        651.22        25.25 o                         
 -26   0  10       6533.48       6425.56       137.97 o                         
 -24   0  10        697.00        474.28        26.83 o                         
 -22   0  10         25.38         18.70         8.62 o                         
 -20   0  10        193.30        266.24        12.96 o                         
 -18   0  10       4171.17       4001.45        51.04 o                         
 -16   0  10       3528.70       3263.39        42.81 o                         
 -14   0  10        989.11        980.73        18.46 o                         
 -12   0  10       3937.25       4192.10        63.60 o                         
 -10   0  10        652.84        671.02        43.39 o                         
  -8   0  10       6004.46       6532.74       174.27 o                         
  -6   0  10       1639.07       1879.64        56.29 o                         
  -4   0  10         84.25        110.30        24.91 o                         
  -2   0  10      23456.63      23864.43       413.03 o                         
   0   0  10       5700.95       5713.62       134.36 o                         
   2   0  10       1301.27       1419.91        58.64 o                         
   4   0  10       2694.15       2617.42       131.66 o                         
   6   0  10        707.24        782.30        23.03 o                         
   8   0  10        512.86        662.47        20.83 o                         
  10   0  10        543.98        575.87        25.89 o                         
  12   0  10        762.38        720.67        23.54 o                         
  14   0  10       1234.33       1244.39        38.27 o                         
  16   0  10        106.35        119.99        20.67 o                         
  18   0  10       2477.68       2665.31        73.00 o                         
  20   0  10        254.22        292.05        43.76 o                         
  22   0  10       4256.09       4160.67       100.36 o                         
  24   0  10        810.57        824.26        32.82 o                         
  26   0  10        190.80        216.31        44.81 o                         
  28   0  10         97.63         76.32        11.04 o                         
 -35   1  10          8.40         -0.02         5.69 o                         
 -33   1  10          7.31         13.05         7.53 o                         
 -31   1  10         22.40         17.07         7.91 o                         
 -29   1  10        516.05        490.64        18.44 o                         
 -27   1  10        139.16        115.42        10.62 o                         
 -25   1  10       1521.45       1423.28        43.86 o                         
 -23   1  10         95.02        108.36         8.95 o                         
 -21   1  10       3182.51       3086.87        35.31 o                         
 -19   1  10        921.61        942.39        15.15 o                         
 -17   1  10          0.13          0.49         4.67 o                         
 -15   1  10       2094.17       2152.34        24.07 o                         
 -13   1  10          0.61          1.25         5.32 o                         
 -11   1  10       2213.33       2301.30        40.32 o                         
  -9   1  10         28.81         35.44        12.22 o                         
  -7   1  10       8464.37       9012.15       115.51 o                         
  -5   1  10        122.70        124.66        14.31 o                         
  -3   1  10       2272.71       2265.14        73.64 o                         
  -1   1  10       3418.24       3409.19        82.00 o                         
   1   1  10        116.18        101.01        28.60 o                         
   3   1  10       7107.11       7470.38       129.67 o                         
   5   1  10         37.39         58.62         5.30 o                         
   7   1  10         25.89         40.49         5.71 o                         
   9   1  10        333.62        371.00        14.89 o                         
  11   1  10        605.64        623.73        17.05 o                         
  13   1  10          2.20          3.11         9.19 o                         
  15   1  10       1220.04       1289.27        41.75 o                         
  17   1  10        358.14        365.34        16.52 o                         
  19   1  10          5.95          6.08         9.48 o                         
  21   1  10          0.35         -5.66         8.28 o                         
  23   1  10         66.65         65.17         9.93 o                         
  25   1  10         73.53         86.56        10.89 o                         
  27   1  10         36.36         59.43         6.93 o                         
 -34   2  10        462.67        542.29        31.71 o                         
 -32   2  10         43.78         71.90        18.01 o                         
 -30   2  10        418.34        377.32        21.38 o                         
 -28   2  10        179.23        169.10        14.56 o                         
 -26   2  10        655.42        663.54        30.99 o                         
 -24   2  10        172.63        183.68        12.04 o                         
 -22   2  10       3250.62       2702.58        56.22 o                         
 -20   2  10        234.89        230.46        21.04 o                         
 -18   2  10       1628.12       1612.12        33.66 o                         
 -16   2  10       3468.16       3513.43        61.95 o                         
 -14   2  10          0.44          0.95         8.34 o                         
 -12   2  10       1698.44       1859.16        36.44 o                         
 -10   2  10        350.48        379.00        20.25 o                         
  -8   2  10        130.79        149.87        12.04 o                         
  -6   2  10       3098.85       3031.73        63.53 o                         
  -4   2  10       2481.15       2559.84        84.55 o                         
  -2   2  10      10407.21      10153.70       198.70 o                         
   0   2  10        346.60        394.49        21.72 o                         
   2   2  10        131.94        169.88        10.00 o                         
   4   2  10        120.51        118.02         8.51 o                         
   6   2  10         66.91         90.54         9.96 o                         
   8   2  10         17.86         31.78         9.73 o                         
  10   2  10        479.36        457.23        19.24 o                         
  12   2  10        753.99        767.02        26.75 o                         
  14   2  10       4132.96       4104.76        72.08 o                         
  16   2  10        555.52        642.52        24.75 o                         
  18   2  10        485.38        390.11        19.79 o                         
  20   2  10        179.89        186.32        18.14 o                         
  22   2  10         17.00         12.57         8.87 o                         
  24   2  10        788.97        757.64        26.36 o                         
  26   2  10        531.12        582.74        24.27 o                         
  28   2  10        108.84         73.44         9.89 o                         
 -33   3  10         12.72         52.40        14.89 o                         
 -31   3  10         98.27        156.45        21.73 o                         
 -29   3  10         12.92         14.10        12.19 o                         
 -27   3  10        209.77        248.84        19.79 o                         
 -25   3  10       1482.95       1337.88        45.73 o                         
 -23   3  10          0.50          6.41        11.31 o                         
 -21   3  10       1544.35       1527.41        40.46 o                         
 -19   3  10        734.95        793.31        26.42 o                         
 -17   3  10         11.95          7.90        11.30 o                         
 -15   3  10       1983.93       1894.30        56.97 o                         
 -13   3  10         29.28         32.02        13.86 o                         
 -11   3  10        214.47        242.64        15.90 o                         
  -9   3  10       1220.44       1229.10        32.15 o                         
  -7   3  10       2398.34       2565.77        50.51 o                         
  -5   3  10       4134.45       4035.79        73.61 o                         
  -3   3  10         16.67         10.56         9.42 o                         
  -1   3  10       2742.86       2574.42        49.76 o                         
   1   3  10         42.49         50.41        11.28 o                         
   3   3  10        800.43        796.79        26.60 o                         
   5   3  10         26.79         64.34         8.69 o                         
   7   3  10       1580.56       1597.49        35.54 o                         
   9   3  10       4340.71       4310.27        62.21 o                         
  11   3  10        376.96        379.14        18.50 o                         
  13   3  10       2096.77       1870.66        39.99 o                         
  15   3  10        161.46         98.88        13.17 o                         
  17   3  10         69.71         64.19        16.52 o                         
  19   3  10        346.04        289.39        17.95 o                         
  21   3  10        964.76        985.43        25.85 o                         
  23   3  10          5.24          2.06         9.35 o                         
  25   3  10        111.27         87.11         9.82 o                         
 -30   4  10        623.56        759.77        38.55 o                         
 -28   4  10        106.69        131.59        20.69 o                         
 -26   4  10        523.51        486.17        36.77 o                         
 -24   4  10        363.40        448.81        36.47 o                         
 -22   4  10        793.32        784.93        49.27 o                         
 -20   4  10        490.40        461.31        39.00 o                         
 -18   4  10        166.66        153.54        18.09 o                         
 -16   4  10        305.32        395.48        25.00 o                         
 -14   4  10        124.17        138.13        16.34 o                         
 -12   4  10       1594.25       1550.21        43.79 o                         
 -10   4  10        936.10        830.99        39.94 o                         
  -8   4  10         79.63         76.65        19.38 o                         
  -6   4  10        313.08        263.69        29.82 o                         
  -4   4  10        867.09        884.69        30.65 o                         
  -2   4  10          2.04          3.49        14.59 o                         
   0   4  10       2775.23       2843.12       110.53 o                         
   2   4  10        576.61        558.61        35.70 o                         
   4   4  10       1287.79       1339.22        35.18 o                         
   6   4  10         49.30         79.98        10.47 o                         
   8   4  10        615.47        683.09        28.18 o                         
  10   4  10       3632.11       3694.30        96.05 o                         
  12   4  10       1147.88       1118.32        47.99 o                         
  14   4  10        166.10        189.99        15.37 o                         
  16   4  10       1282.62       1486.76        39.41 o                         
  18   4  10        230.06        178.62        17.77 o                         
  20   4  10         68.61         77.96        14.33 o                         
  22   4  10          0.24         11.33        10.11 o                         
  24   4  10        265.35        375.68        17.68 o                         
 -27   5  10        613.35        603.32        33.79 o                         
 -25   5  10        102.39        215.40        23.37 o                         
 -23   5  10        320.77        355.89        30.81 o                         
 -21   5  10       1496.22       1440.39        46.47 o                         
 -19   5  10       1114.47       1118.00        41.10 o                         
 -17   5  10        146.64        161.42        18.68 o                         
 -15   5  10       1895.67       1914.12        57.99 o                         
 -13   5  10        132.68        201.55        29.32 o                         
 -11   5  10        618.72        642.05        51.58 o                         
  -9   5  10        604.18        484.91        22.37 o                         
  -7   5  10        325.87        349.65        19.32 o                         
  -5   5  10        810.03        834.46        35.13 o                         
  -3   5  10       1994.63       2034.02       103.83 o                         
  -1   5  10        498.13        559.44        58.50 o                         
   1   5  10         87.11         94.68        21.21 o                         
   3   5  10          7.97         19.24         9.67 o                         
   5   5  10       1377.77       1452.98        43.22 o                         
   7   5  10         75.06        101.66        11.59 o                         
   9   5  10         69.22         87.03        11.08 o                         
  11   5  10        407.56        366.70        18.99 o                         
  13   5  10        163.26        155.35        17.35 o                         
  15   5  10          2.81         20.64        11.27 o                         
  17   5  10        145.96        158.47        26.12 o                         
  19   5  10         94.72        107.16        12.82 o                         
  21   5  10        155.55        118.93        27.24 o                         
 -24   6  10        310.01        290.15        12.71 o                         
 -22   6  10        153.40        158.23        11.16 o                         
 -20   6  10         13.01          9.27        10.87 o                         
 -18   6  10        305.99        278.45        35.13 o                         
 -16   6  10         34.01         57.47        14.05 o                         
 -14   6  10          0.20          8.68        10.00 o                         
 -12   6  10         14.78         28.92        11.16 o                         
 -10   6  10         73.74         73.88        12.43 o                         
  -8   6  10        248.65        259.40        21.09 o                         
  -6   6  10         36.40         59.46        25.68 o                         
  -4   6  10         49.32         39.94        14.33 o                         
  -2   6  10       1608.82       1759.89        54.35 o                         
   0   6  10         11.66         29.66        13.63 o                         
   2   6  10          0.13          0.30        13.54 o                         
   4   6  10        225.32        255.30        14.21 o                         
   6   6  10        728.65        647.43        20.67 o                         
   8   6  10        195.24        177.78        14.16 o                         
  10   6  10         46.34         38.28        22.70 o                         
  12   6  10        239.60        215.80        17.57 o                         
  14   6  10        256.86        265.77        29.70 o                         
  16   6  10        160.49        102.41        17.42 o                         
 -17   7  10          8.68         11.16        11.31 o                         
 -15   7  10          6.40         -9.42         9.42 o                         
 -13   7  10        113.88        121.84        13.16 o                         
 -11   7  10        504.39        514.20        23.47 o                         
  -9   7  10          0.25          7.99        10.83 o                         
  -7   7  10        464.32        352.01        27.69 o                         
  -5   7  10        329.89        385.24        31.11 o                         
  -3   7  10          7.92         25.90        17.42 o                         
  -1   7  10        835.99        802.64        44.51 o                         
   1   7  10        278.14        231.20        18.53 o                         
   3   7  10          7.49          1.53         8.65 o                         
   5   7  10         30.18         28.22        10.15 o                         
   7   7  10         85.99         62.88         9.14 o                         
   9   7  10        273.89        222.31        11.78 o                         
  11   7  10        765.68        811.35        26.37 o                         
 -35   1  11        124.07        155.97         7.63 o                         
 -33   1  11         30.77          8.69         8.50 o                         
 -31   1  11          8.92         -0.09         9.65 o                         
 -29   1  11         84.02         58.40         8.99 o                         
 -27   1  11        266.82        244.41        13.54 o                         
 -25   1  11        128.00        133.20        11.31 o                         
 -23   1  11        284.49        279.35        14.08 o                         
 -21   1  11          6.74         22.46         6.04 o                         
 -19   1  11       3355.47       3128.96        33.84 o                         
 -17   1  11        145.90        160.16         7.16 o                         
 -15   1  11        109.52        145.69         8.82 o                         
 -13   1  11          8.13         12.55         5.46 o                         
 -11   1  11        294.91        350.30         9.67 o                         
  -9   1  11        914.85        898.79        15.61 o                         
  -7   1  11       6064.35       6059.01        52.49 o                         
  -5   1  11        574.88        642.15        14.17 o                         
  -3   1  11         92.18        117.54        11.06 o                         
  -1   1  11          3.11          4.81         4.57 o                         
   1   1  11        349.76        353.76         8.99 o                         
   3   1  11        108.32        122.89         6.73 o                         
   5   1  11         65.72         96.58         6.67 o                         
   7   1  11         63.48         52.77         7.04 o                         
   9   1  11        655.30        650.42        15.52 o                         
  11   1  11        351.22        374.26        16.69 o                         
  13   1  11       1115.15       1267.80        28.38 o                         
  15   1  11        135.74        139.14        13.71 o                         
  17   1  11        264.83        248.56        14.92 o                         
  19   1  11          3.07          4.54         8.54 o                         
  21   1  11         89.03         94.59         9.67 o                         
  23   1  11         53.28         48.60         8.17 o                         
  25   1  11        246.51        281.06        12.34 o                         
  27   1  11        359.21        353.13        10.67 o                         
 -34   2  11          0.20         17.27        12.36 o                         
 -32   2  11          0.71         20.54        16.37 o                         
 -30   2  11        180.24        183.61        16.84 o                         
 -28   2  11         11.68         24.96        13.05 o                         
 -26   2  11        133.21        180.46        18.65 o                         
 -24   2  11        793.23        807.60        24.35 o                         
 -22   2  11       1789.24       1742.92        34.06 o                         
 -20   2  11        580.82        554.53        18.86 o                         
 -18   2  11       5589.72       5798.61        83.23 o                         
 -16   2  11       2714.80       2400.61        50.54 o                         
 -14   2  11         83.95         89.01        11.21 o                         
 -12   2  11       2605.18       2767.35        55.26 o                         
 -10   2  11       1082.95       1048.41        26.00 o                         
  -8   2  11       4785.20       4610.83        68.34 o                         
  -6   2  11        660.54        596.64        18.24 o                         
  -4   2  11       1269.25       1250.57        40.91 o                         
  -2   2  11       3486.59       3157.10        85.58 o                         
   0   2  11          9.29         -0.82         8.14 o                         
   2   2  11        559.10        591.34        20.54 o                         
   4   2  11        283.81        363.27        12.71 o                         
   6   2  11        422.67        403.92        13.51 o                         
   8   2  11        718.05        716.84        18.27 o                         
  10   2  11          0.99          8.41         7.58 o                         
  12   2  11        170.69        207.78        17.87 o                         
  14   2  11       9241.53       9054.39       192.14 o                         
  16   2  11        132.41        141.65        15.00 o                         
  18   2  11        589.34        630.99        24.17 o                         
  20   2  11        114.94        140.33        17.55 o                         
  22   2  11          6.59         11.98         7.93 o                         
  24   2  11        146.64        174.60        14.97 o                         
  26   2  11        174.33        143.65        18.90 o                         
 -33   3  11          6.44         60.73        13.10 o                         
 -31   3  11         16.81         20.69        15.03 o                         
 -29   3  11        317.72        313.95        27.24 o                         
 -27   3  11         27.15         50.18        13.75 o                         
 -25   3  11        179.50        156.33        17.66 o                         
 -23   3  11        352.38        399.89        20.48 o                         
 -21   3  11       1776.94       1702.13        53.42 o                         
 -19   3  11       1985.38       1911.56        47.07 o                         
 -17   3  11       1591.45       1511.17        43.72 o                         
 -15   3  11        320.67        338.87        24.23 o                         
 -13   3  11       1832.70       1797.43        55.61 o                         
 -11   3  11        311.73        277.42        20.65 o                         
  -9   3  11        343.00        360.50        17.96 o                         
  -7   3  11          0.28         11.07         9.65 o                         
  -5   3  11       8295.39       8718.56       159.15 o                         
  -3   3  11       2310.55       2361.22        51.68 o                         
  -1   3  11         39.97         37.88        10.77 o                         
   1   3  11         18.40         32.59        10.37 o                         
   3   3  11         52.10         57.95        10.61 o                         
   5   3  11        128.61        138.99        10.85 o                         
   7   3  11         28.96         34.35         8.02 o                         
   9   3  11       2195.55       2035.75        40.68 o                         
  11   3  11        252.90        242.22        14.53 o                         
  13   3  11        224.32        274.47        15.48 o                         
  15   3  11        162.48        186.24        18.94 o                         
  17   3  11        173.38        129.65        17.26 o                         
  19   3  11         13.66         24.24        11.07 o                         
  21   3  11        456.38        435.63        54.33 o                         
  23   3  11        268.52        290.53        40.49 o                         
  25   3  11        166.06        151.67        16.56 o                         
 -30   4  11        392.76        508.50        29.77 o                         
 -28   4  11        425.08        397.75        29.62 o                         
 -26   4  11        311.53        361.43        31.56 o                         
 -24   4  11       1126.14       1215.57        59.69 o                         
 -22   4  11         31.28         -8.04        20.10 o                         
 -20   4  11        675.61        682.81        45.70 o                         
 -18   4  11        205.87        247.96        20.76 o                         
 -16   4  11       2301.58       2331.10       156.30 o                         
 -14   4  11         55.56         59.48        14.47 o                         
 -12   4  11        669.12        594.78        25.25 o                         
 -10   4  11       2761.48       2858.49        72.07 o                         
  -8   4  11       2748.58       2912.19        62.09 o                         
  -6   4  11          1.87         -7.81        11.09 o                         
  -4   4  11        496.25        491.70        30.89 o                         
  -2   4  11         90.50         37.76        14.99 o                         
   0   4  11          2.49         10.62        11.01 o                         
   2   4  11        804.56        840.00        58.74 o                         
   4   4  11       2000.02       1818.08        43.03 o                         
   6   4  11          5.35         17.73         9.54 o                         
   8   4  11       1051.16        994.29        27.47 o                         
  10   4  11        154.61        215.84        16.27 o                         
  12   4  11         21.40         33.47        11.53 o                         
  14   4  11        270.90        287.52        22.40 o                         
  16   4  11        494.23        378.84        37.21 o                         
  18   4  11         20.71         31.68        12.19 o                         
  20   4  11         39.72         52.82        11.98 o                         
  22   4  11         49.04         58.57        12.36 o                         
 -27   5  11         82.32         50.91        14.29 o                         
 -25   5  11        726.41        788.20        41.23 o                         
 -23   5  11         22.21         20.99        16.52 o                         
 -21   5  11        109.46        118.89        15.49 o                         
 -19   5  11        745.04        764.76        51.36 o                         
 -17   5  11         36.48         61.67        14.37 o                         
 -15   5  11        378.72        318.01        39.60 o                         
 -13   5  11        266.32        252.76        30.66 o                         
 -11   5  11        303.62        217.25        23.67 o                         
  -9   5  11        734.60        778.37        32.07 o                         
  -7   5  11        500.14        438.21        36.92 o                         
  -5   5  11        246.31        307.51        22.10 o                         
  -3   5  11          9.61         -3.26        13.65 o                         
  -1   5  11        469.26        543.42        34.29 o                         
   1   5  11       1394.54       1206.90        48.75 o                         
   3   5  11       1362.83       1271.96        33.45 o                         
   5   5  11       1700.61       1538.85        35.40 o                         
   7   5  11       1193.80       1002.61        27.33 o                         
   9   5  11        251.93        281.19        23.93 o                         
  11   5  11          2.89          1.34        10.65 o                         
  13   5  11        140.82        120.88        12.73 o                         
  15   5  11          0.90         -4.32         9.19 o                         
  17   5  11        143.30        135.16        19.20 o                         
  19   5  11          2.19          4.17        11.39 o                         
 -22   6  11         91.75         59.54        14.14 o                         
 -20   6  11         10.71         10.11        20.17 o                         
 -18   6  11        274.30        207.39        17.04 o                         
 -16   6  11        255.96        217.03        17.79 o                         
 -14   6  11        396.12        470.08        24.42 o                         
 -12   6  11        241.53        238.94        19.68 o                         
 -10   6  11          5.91         13.12        12.23 o                         
  -8   6  11        417.75        426.44        24.84 o                         
  -6   6  11         32.65         18.94        12.72 o                         
  -4   6  11        674.53        758.88        32.71 o                         
  -2   6  11         25.12         43.73        14.45 o                         
   0   6  11        127.31        104.41        16.21 o                         
   2   6  11        115.97        130.36        16.26 o                         
   4   6  11         16.85         20.63        10.48 o                         
   6   6  11         62.80         44.54        10.52 o                         
   8   6  11        950.54        992.56        46.07 o                         
  10   6  11        116.19        177.97        16.23 o                         
  12   6  11        281.20        318.75        19.95 o                         
  14   6  11         47.74         36.47        13.84 o                         
 -15   7  11          4.32         -7.15        12.06 o                         
 -13   7  11          6.18         14.64        10.20 o                         
 -11   7  11         66.08         97.20        16.00 o                         
  -9   7  11        146.80         98.25        12.61 o                         
  -7   7  11        347.98        321.38        27.09 o                         
  -5   7  11         18.05         -9.68        15.93 o                         
  -3   7  11        225.69        281.49        26.20 o                         
  -1   7  11          1.46          0.92         9.64 o                         
   1   7  11        839.89       1092.48        32.16 o                         
   3   7  11          5.32         -1.46         7.63 o                         
   5   7  11        164.61         80.24        10.72 o                         
   7   7  11        468.71        602.64        22.65 o                         
 -34   0  12         15.99         15.33        13.10 o                         
 -32   0  12          2.98         23.52        15.93 o                         
 -30   0  12         28.67         27.69        18.61 o                         
 -28   0  12        835.89        725.31        32.10 o                         
 -26   0  12        842.06       1034.05        67.66 o                         
 -24   0  12        662.27        720.12        32.96 o                         
 -22   0  12       1459.79       1521.68        48.86 o                         
 -20   0  12         23.14         43.15         8.68 o                         
 -18   0  12       3863.54       4016.30        70.77 o                         
 -16   0  12        670.79        717.08        20.74 o                         
 -14   0  12       1596.51       1736.27        42.47 o                         
 -12   0  12        640.25        602.91        28.26 o                         
 -10   0  12       2483.94       2528.36        42.60 o                         
  -8   0  12       3751.90       3554.77        54.33 o                         
  -6   0  12        124.94        126.09         9.81 o                         
  -4   0  12       3975.05       3993.97       113.61 o                         
  -2   0  12       2957.82       3091.40        44.33 o                         
   0   0  12         78.27        118.30         9.61 o                         
   2   0  12        789.56        873.59        27.15 o                         
   4   0  12       2497.49       2487.93        48.59 o                         
   6   0  12       1372.98       1442.64        34.59 o                         
   8   0  12        488.57        472.42        17.38 o                         
  10   0  12         71.83         74.37        12.87 o                         
  12   0  12       2469.72       2684.75        59.40 o                         
  14   0  12        130.61        109.52        17.73 o                         
  16   0  12       3924.60       3733.14        99.44 o                         
  18   0  12        754.76        805.01        28.07 o                         
  20   0  12         12.05         20.60        12.72 o                         
  22   0  12        272.02        242.23        21.46 o                         
  24   0  12        378.76        386.38        20.26 o                         
  26   0  12         35.09         26.91         8.42 o                         
 -33   1  12       1099.29       1251.93        30.48 o                         
 -31   1  12        125.40         72.36        10.70 o                         
 -29   1  12        748.90        689.10        24.83 o                         
 -27   1  12        221.92        206.66        15.96 o                         
 -25   1  12        246.86        221.85        16.83 o                         
 -23   1  12       1032.82       1151.44        30.19 o                         
 -21   1  12         84.50         84.47         9.14 o                         
 -19   1  12         41.35         40.00         6.55 o                         
 -17   1  12        122.17        132.51         7.45 o                         
 -15   1  12        582.06        597.58        21.18 o                         
 -13   1  12       1230.56       1129.54        23.23 o                         
 -11   1  12       5671.79       5744.77        57.00 o                         
  -9   1  12       2846.13       2619.96        29.73 o                         
  -7   1  12        349.60        373.43         9.85 o                         
  -5   1  12        576.06        584.36        13.33 o                         
  -3   1  12          0.02          0.16         5.32 o                         
  -1   1  12       2220.98       2250.63        26.36 o                         
   1   1  12        348.53        315.24        12.56 o                         
   3   1  12       2584.00       2606.54        38.61 o                         
   5   1  12         12.60         11.59         6.07 o                         
   7   1  12       1864.69       1835.50        29.25 o                         
   9   1  12       1222.04       1271.22        23.72 o                         
  11   1  12       1846.68       1991.94        46.73 o                         
  13   1  12        576.36        529.45        20.30 o                         
  15   1  12        857.54        857.07        25.70 o                         
  17   1  12          2.48          9.44         8.90 o                         
  19   1  12          1.17         -1.61         8.16 o                         
  21   1  12        232.54        216.05        11.39 o                         
  23   1  12         14.91         21.92         6.79 o                         
  25   1  12        348.27        338.65        12.10 o                         
 -32   2  12         53.56        106.58        18.01 o                         
 -30   2  12         17.68         52.55        18.76 o                         
 -28   2  12        326.12        298.60        20.68 o                         
 -26   2  12         17.73         22.71        13.80 o                         
 -24   2  12        956.14       1010.25        27.42 o                         
 -22   2  12       4156.56       3931.37        60.95 o                         
 -20   2  12        109.66        120.78        10.58 o                         
 -18   2  12         56.20         59.54        11.84 o                         
 -16   2  12       1254.13       1375.59        34.23 o                         
 -14   2  12       1985.52       1982.89        42.56 o                         
 -12   2  12        818.47        790.86        24.24 o                         
 -10   2  12        686.96        667.67        22.15 o                         
  -8   2  12        151.17        132.92        12.12 o                         
  -6   2  12         99.06        114.36        10.82 o                         
  -4   2  12       4999.48       5011.26       104.70 o                         
  -2   2  12        540.66        607.16        31.39 o                         
   0   2  12        605.95        604.21        25.05 o                         
   2   2  12       1310.69       1314.38        41.13 o                         
   4   2  12        960.44       1029.45        27.73 o                         
   6   2  12        411.68        443.69        16.47 o                         
   8   2  12         74.31        104.04        12.16 o                         
  10   2  12        357.03        361.29        28.79 o                         
  12   2  12       1365.95       1370.45        47.04 o                         
  14   2  12          2.44          8.95        13.04 o                         
  16   2  12        118.80         73.40        15.90 o                         
  18   2  12         10.26         31.23        10.91 o                         
  20   2  12        319.12        328.53        19.12 o                         
  22   2  12          4.93         18.08        16.52 o                         
  24   2  12         73.34         62.67        16.37 o                         
 -31   3  12         91.25        129.95        17.71 o                         
 -29   3  12          8.83         21.50        10.93 o                         
 -27   3  12          0.03          7.62        12.15 o                         
 -25   3  12        290.03        248.15        19.05 o                         
 -23   3  12        161.97        180.73        16.56 o                         
 -21   3  12        364.52        333.38        19.21 o                         
 -19   3  12       1132.26       1062.56        33.11 o                         
 -17   3  12       1252.42       1173.49        42.99 o                         
 -15   3  12        151.10        147.59        21.16 o                         
 -13   3  12        331.70        307.96        23.55 o                         
 -11   3  12        621.42        547.01        38.92 o                         
  -9   3  12          0.91          5.57        13.61 o                         
  -7   3  12         32.82         39.78         9.82 o                         
  -5   3  12        310.16        312.85        19.39 o                         
  -3   3  12        705.41        734.50        26.54 o                         
  -1   3  12        447.34        439.95        21.76 o                         
   1   3  12        262.28        250.13        13.19 o                         
   3   3  12       2922.21       2790.95        57.03 o                         
   5   3  12         29.45         28.12         8.78 o                         
   7   3  12       1028.49       1097.43        28.70 o                         
   9   3  12         37.43         23.52         9.84 o                         
  11   3  12         60.72         66.99        10.98 o                         
  13   3  12         17.90         18.16        13.55 o                         
  15   3  12        591.86        609.52        29.43 o                         
  17   3  12        914.80        863.25        34.20 o                         
  19   3  12         28.41         24.65         9.88 o                         
  21   3  12        436.54        434.82        44.96 o                         
  23   3  12        217.40        184.48        13.49 o                         
 -30   4  12          9.04        -10.27        10.27 o                         
 -28   4  12        639.82        845.36        41.83 o                         
 -26   4  12        757.02        835.69        45.25 o                         
 -24   4  12         68.09         95.86        21.73 o                         
 -22   4  12         21.82         51.21        20.84 o                         
 -20   4  12         67.71         55.34        14.80 o                         
 -18   4  12       1373.01       1422.43        47.67 o                         
 -16   4  12       1150.52       1136.68        60.88 o                         
 -14   4  12        320.25        376.80        52.03 o                         
 -12   4  12        217.32        193.21        42.65 o                         
 -10   4  12        718.71        716.30        46.00 o                         
  -8   4  12        292.52        345.95        31.86 o                         
  -6   4  12        738.25        765.46        32.80 o                         
  -4   4  12        206.31        151.10        15.60 o                         
  -2   4  12       7507.17       7981.90       245.02 o                         
   0   4  12       1495.70       1467.78        55.82 o                         
   2   4  12         40.23         14.07        19.35 o                         
   4   4  12        195.66        207.62        14.16 o                         
   6   4  12        407.07        357.42        16.90 o                         
   8   4  12        203.84        237.10        21.96 o                         
  10   4  12         18.33         45.31        12.13 o                         
  12   4  12       1347.09       1390.40        51.10 o                         
  14   4  12        204.07        191.15        18.46 o                         
  16   4  12         25.32         68.67        13.99 o                         
  18   4  12        238.10        266.38        18.01 o                         
  20   4  12         99.65         96.50        11.89 o                         
 -27   5  12        860.66       1222.72        48.53 o                         
 -25   5  12        179.27        266.75        23.37 o                         
 -23   5  12         18.37         21.14        14.74 o                         
 -21   5  12       1263.54       1350.14        60.59 o                         
 -19   5  12        224.23        283.58        20.25 o                         
 -17   5  12         44.14         44.31        13.63 o                         
 -15   5  12         34.48         32.55        13.40 o                         
 -13   5  12         44.53         94.82        23.22 o                         
 -11   5  12        317.03        321.44        22.51 o                         
  -9   5  12          9.45         22.03        12.95 o                         
  -7   5  12       1002.66       1017.01        38.67 o                         
  -5   5  12         15.98          0.21        12.94 o                         
  -3   5  12         33.97         38.85        19.20 o                         
  -1   5  12        638.74        641.58        44.66 o                         
   1   5  12        438.05        608.61        24.14 o                         
   3   5  12       1002.57       1087.27        46.98 o                         
   5   5  12        413.78        476.66        18.44 o                         
   7   5  12        622.03        674.34        24.89 o                         
   9   5  12        200.17        174.41        14.37 o                         
  11   5  12          7.49         23.69        10.31 o                         
  13   5  12          2.63          8.67        14.07 o                         
  15   5  12         19.95         24.41        15.18 o                         
  17   5  12         45.35         68.77        14.44 o                         
 -22   6  12         19.10         -0.64         7.66 o                         
 -20   6  12        272.78        371.85        26.20 o                         
 -18   6  12        534.00        631.90        36.32 o                         
 -16   6  12       1201.00       1071.77        50.61 o                         
 -14   6  12        134.74        143.05        21.14 o                         
 -12   6  12         23.58         25.93        11.39 o                         
 -10   6  12         21.33         11.18        11.89 o                         
  -8   6  12         38.01         20.66        12.06 o                         
  -6   6  12        645.90        551.30        45.85 o                         
  -4   6  12        252.17        259.04        19.83 o                         
  -2   6  12          4.42         -4.91        18.46 o                         
   0   6  12        136.39        136.65        24.41 o                         
   2   6  12        702.36        701.31        45.85 o                         
   4   6  12        473.70        493.96        28.05 o                         
   6   6  12        267.42        309.20        15.52 o                         
   8   6  12        108.17        137.38        11.68 o                         
  10   6  12          0.15         -2.69        10.08 o                         
  12   6  12         19.68         -2.83        12.95 o                         
 -13   7  12         23.96         22.81         8.31 o                         
 -11   7  12        297.11        275.09        22.33 o                         
  -9   7  12         11.03          1.64        13.10 o                         
  -7   7  12         12.78          4.91        13.25 o                         
  -5   7  12          1.44         25.31        14.29 o                         
  -3   7  12        593.26        761.57        26.93 o                         
  -1   7  12        411.65        428.35        19.31 o                         
   1   7  12         21.76         14.37         8.86 o                         
   3   7  12         44.13         57.91        14.89 o                         
   5   7  12       1227.24       1274.52        49.57 o                         
 -33   1  13         22.18          3.16         7.50 o                         
 -31   1  13         16.48         25.73        11.57 o                         
 -29   1  13         64.72         79.05        11.64 o                         
 -27   1  13        611.75        726.69        32.10 o                         
 -25   1  13        649.78        624.41        24.83 o                         
 -23   1  13        189.21        201.52        11.54 o                         
 -21   1  13        399.73        386.27        13.05 o                         
 -19   1  13       2077.83       2023.04        29.75 o                         
 -17   1  13       1070.31       1139.33        20.48 o                         
 -15   1  13        553.96        493.69        15.02 o                         
 -13   1  13        713.75        766.10        17.79 o                         
 -11   1  13         44.09         21.23         5.69 o                         
  -9   1  13        342.03        347.23        10.17 o                         
  -7   1  13       2396.74       2398.13        30.20 o                         
  -5   1  13         12.78         12.67         5.34 o                         
  -3   1  13        444.44        452.11        13.31 o                         
  -1   1  13          3.41          8.87         5.81 o                         
   1   1  13        504.51        473.76        13.43 o                         
   3   1  13       2298.94       2210.16        34.59 o                         
   5   1  13        398.67        392.64        13.19 o                         
   7   1  13        174.98        168.14        10.07 o                         
   9   1  13        786.71        776.66        19.05 o                         
  11   1  13          6.74          0.44         8.50 o                         
  13   1  13         64.42         60.39        11.20 o                         
  15   1  13       1272.42       1212.41        27.46 o                         
  17   1  13          5.73          4.26         7.58 o                         
  19   1  13          6.87         10.52         7.76 o                         
  21   1  13         78.99        104.74         8.59 o                         
  23   1  13         27.73         23.08         5.56 o                         
 -32   2  13         40.20        129.36        17.86 o                         
 -30   2  13        188.13        162.11        21.58 o                         
 -28   2  13         71.99         59.18        12.99 o                         
 -26   2  13         27.67         34.79        13.63 o                         
 -24   2  13        357.71        308.75        19.08 o                         
 -22   2  13         12.54          8.40         8.95 o                         
 -20   2  13        296.83        333.30        13.37 o                         
 -18   2  13       2581.43       2605.13        45.07 o                         
 -16   2  13        253.83        258.46        15.94 o                         
 -14   2  13        581.16        612.15        22.86 o                         
 -12   2  13       5793.66       5543.06        90.50 o                         
 -10   2  13        385.71        352.71        19.40 o                         
  -8   2  13         17.60         30.11        10.21 o                         
  -6   2  13         23.89         34.77         9.47 o                         
  -4   2  13          0.58         10.45        13.73 o                         
  -2   2  13        512.11        541.14        23.90 o                         
   0   2  13        688.99        609.68        22.56 o                         
   2   2  13        295.94        325.35        19.66 o                         
   4   2  13        176.83        183.91        11.87 o                         
   6   2  13          0.72          3.20         8.72 o                         
   8   2  13        614.20        576.91        23.76 o                         
  10   2  13       1447.27       1512.44        48.87 o                         
  12   2  13         39.05         48.13        14.39 o                         
  14   2  13        102.94        126.80        17.62 o                         
  16   2  13          4.55         14.08        12.36 o                         
  18   2  13         79.47         71.78        20.32 o                         
  20   2  13         44.36         27.73        19.35 o                         
  22   2  13         18.84         25.05         9.68 o                         
 -31   3  13        476.64        734.31        35.87 o                         
 -29   3  13        229.95        273.30        24.56 o                         
 -27   3  13         93.15        101.01        18.68 o                         
 -25   3  13          1.33         -0.37        10.44 o                         
 -23   3  13        308.83        331.18        29.90 o                         
 -21   3  13        230.59        178.19        15.55 o                         
 -19   3  13        101.73        117.51        13.94 o                         
 -17   3  13        947.41        837.93        36.28 o                         
 -15   3  13        299.95        274.64        31.56 o                         
 -13   3  13        488.51        478.10        26.29 o                         
 -11   3  13          7.88          5.84        11.23 o                         
  -9   3  13        124.57         98.41        17.28 o                         
  -7   3  13          0.09         -0.60        10.28 o                         
  -5   3  13       1368.19       1431.36        85.99 o                         
  -3   3  13        614.37        564.02        23.83 o                         
  -1   3  13       1950.66       1897.83        37.12 o                         
   1   3  13       3935.56       3926.88        70.04 o                         
   3   3  13         12.59         21.79        11.41 o                         
   5   3  13        606.49        568.73        31.17 o                         
   7   3  13         10.13         12.91        11.40 o                         
   9   3  13        853.06        786.56        27.89 o                         
  11   3  13        177.26        165.36        18.16 o                         
  13   3  13       2282.77       2411.78        66.19 o                         
  15   3  13        638.38        601.40        28.29 o                         
  17   3  13         90.40         72.73        26.12 o                         
  19   3  13        559.22        589.61        24.97 o                         
  21   3  13          5.58         -3.12         9.42 o                         
 -28   4  13          0.90         10.27        12.80 o                         
 -26   4  13         95.32         95.57        18.61 o                         
 -24   4  13       1017.22       1133.10        54.33 o                         
 -22   4  13        124.22        131.23        16.52 o                         
 -20   4  13         22.78         28.45        13.36 o                         
 -18   4  13        349.07        359.00        32.90 o                         
 -16   4  13       1100.09        998.83        55.52 o                         
 -14   4  13         71.27        117.60        24.56 o                         
 -12   4  13       1633.11       1473.69        98.17 o                         
 -10   4  13          1.55          7.89        18.46 o                         
  -8   4  13        675.94        578.16        41.08 o                         
  -6   4  13         66.47         99.88        22.63 o                         
  -4   4  13       2268.22       2229.00        63.46 o                         
  -2   4  13        493.80        445.81        25.60 o                         
   0   4  13          4.24         19.02        13.59 o                         
   2   4  13          0.75         16.09        13.42 o                         
   4   4  13       1075.16        890.71        25.82 o                         
   6   4  13         15.31         37.47        12.05 o                         
   8   4  13        347.81        333.11        18.72 o                         
  10   4  13        261.33        254.52        20.07 o                         
  12   4  13        161.93        149.60        22.92 o                         
  14   4  13        153.52        105.49        14.59 o                         
  16   4  13        373.17        314.18        19.11 o                         
  18   4  13        247.09        196.47        20.69 o                         
 -25   5  13         38.28         17.68         8.25 o                         
 -23   5  13          4.89          3.20         9.47 o                         
 -21   5  13        329.02        305.16        26.79 o                         
 -19   5  13        422.15        531.27        25.21 o                         
 -17   5  13        141.90        117.64        12.33 o                         
 -15   5  13        282.49        236.77        15.46 o                         
 -13   5  13        249.24        263.17        33.20 o                         
 -11   5  13        358.95        299.42        20.83 o                         
  -9   5  13          2.85          4.76        15.03 o                         
  -7   5  13          0.41          2.53        20.24 o                         
  -5   5  13        434.61        361.87        33.34 o                         
  -3   5  13          0.04         -5.36        19.20 o                         
  -1   5  13         28.50          8.04        18.90 o                         
   1   5  13        522.13        464.60        20.87 o                         
   3   5  13          0.01         -1.38        10.92 o                         
   5   5  13         64.07         83.44        12.24 o                         
   7   5  13         23.48         38.11        10.50 o                         
   9   5  13        121.50        153.35        41.83 o                         
  11   5  13         73.12         79.11        23.45 o                         
  13   5  13        841.14        940.63        43.62 o                         
  15   5  13        335.34        432.88        26.65 o                         
 -20   6  13         28.60         40.79        12.21 o                         
 -18   6  13        102.74         54.93        13.99 o                         
 -16   6  13          1.45        -14.89        14.89 o                         
 -14   6  13         68.75         74.43        17.42 o                         
 -12   6  13        254.37        177.14        21.58 o                         
 -10   6  13          5.96          6.75        10.80 o                         
  -8   6  13        171.87        245.35        18.36 o                         
  -6   6  13          5.39         -0.41        13.47 o                         
  -4   6  13        294.17        320.79        32.08 o                         
  -2   6  13        224.90        176.24        23.45 o                         
   0   6  13        614.53        686.98        28.05 o                         
   2   6  13         63.80         62.83        10.21 o                         
   4   6  13        171.43        228.35        16.62 o                         
   6   6  13          2.01         33.16        10.91 o                         
   8   6  13        114.47        210.71        14.56 o                         
  10   6  13          1.49         39.15        12.06 o                         
  -9   7  13          0.04         -7.59        10.27 o                         
  -7   7  13          8.18         -6.70        11.46 o                         
  -5   7  13         71.70        137.81        11.38 o                         
  -3   7  13        190.51        190.04        12.54 o                         
  -1   7  13         72.83         95.72        15.18 o                         
 -32   0  14        303.68        392.24        27.09 o                         
 -30   0  14        132.42         56.86        16.97 o                         
 -28   0  14         40.81          3.29        11.94 o                         
 -26   0  14         97.16         73.25        30.22 o                         
 -24   0  14       1333.18       1202.26        43.42 o                         
 -22   0  14         10.62          7.85         9.64 o                         
 -20   0  14       1181.90       1144.15        37.78 o                         
 -18   0  14       4806.09       4837.00        80.61 o                         
 -16   0  14       1940.80       2007.25        41.71 o                         
 -14   0  14        144.43        115.56        11.10 o                         
 -12   0  14        410.59        404.86        17.57 o                         
 -10   0  14        200.74        254.42        15.27 o                         
  -8   0  14        871.89        879.60        23.89 o                         
  -6   0  14        686.47        698.96        19.12 o                         
  -4   0  14         85.87        123.25         9.77 o                         
  -2   0  14       2615.56       2847.30        77.33 o                         
   0   0  14       3284.16       3140.73        62.30 o                         
   2   0  14       2116.69       2297.67        54.31 o                         
   4   0  14        817.66        840.95        27.07 o                         
   6   0  14       1004.77       1040.19        26.43 o                         
   8   0  14          4.51         -3.34        12.09 o                         
  10   0  14        592.47        629.63        37.96 o                         
  12   0  14       1207.87       1135.76        42.26 o                         
  14   0  14        652.69        738.77        33.08 o                         
  16   0  14       3235.87       3351.93        68.34 o                         
  18   0  14        422.84        375.89        19.89 o                         
  20   0  14          5.23         -4.87         8.59 o                         
  22   0  14        284.50        319.75        13.74 o                         
 -31   1  14          2.35          0.39         8.30 o                         
 -29   1  14         27.80         50.18         9.83 o                         
 -27   1  14       2579.72       2637.23        56.89 o                         
 -25   1  14        224.97        160.37        14.76 o                         
 -23   1  14       4307.27       4227.52        58.90 o                         
 -21   1  14        193.54        190.81        10.41 o                         
 -19   1  14        355.43        339.84        13.46 o                         
 -17   1  14        296.79        341.27        12.49 o                         
 -15   1  14        145.83        154.61         9.15 o                         
 -13   1  14         94.23        110.71         8.26 o                         
 -11   1  14        681.83        672.00        23.78 o                         
  -9   1  14         75.31         74.04         6.77 o                         
  -7   1  14          1.25         -3.18         5.53 o                         
  -5   1  14         25.54         29.49         5.94 o                         
  -3   1  14        209.88        205.79        10.40 o                         
  -1   1  14       1450.91       1385.15        23.74 o                         
   1   1  14         18.65         13.38         7.25 o                         
   3   1  14        174.64        213.10        10.16 o                         
   5   1  14         40.21         52.32         8.31 o                         
   7   1  14        476.57        480.10        16.05 o                         
   9   1  14         33.37         42.37         8.28 o                         
  11   1  14       1260.10       1166.87        30.42 o                         
  13   1  14         25.83         51.93         9.61 o                         
  15   1  14        183.88        179.11        10.62 o                         
  17   1  14       5051.94       5114.13        66.63 o                         
  19   1  14        902.43        755.91        18.42 o                         
  21   1  14        781.76        871.60        16.87 o                         
 -30   2  14         22.23         62.22        18.01 o                         
 -28   2  14        673.34        624.01        39.15 o                         
 -26   2  14        402.92        380.07        22.47 o                         
 -24   2  14        201.72        199.04        15.68 o                         
 -22   2  14        369.66        318.43        16.97 o                         
 -20   2  14        101.03        136.93        11.66 o                         
 -18   2  14        930.41        897.89        24.97 o                         
 -16   2  14       1032.32       1014.72        24.89 o                         
 -14   2  14        390.85        388.36        20.02 o                         
 -12   2  14        176.41        134.32        13.79 o                         
 -10   2  14        568.08        553.45        22.21 o                         
  -8   2  14        140.61        116.15        12.52 o                         
  -6   2  14       1905.41       1841.37        54.25 o                         
  -4   2  14        124.53         93.32        10.81 o                         
  -2   2  14       1338.28       1199.67        37.62 o                         
   0   2  14        130.40        106.24        19.57 o                         
   2   2  14          5.27         -2.85        19.17 o                         
   4   2  14       3143.98       2739.32        72.73 o                         
   6   2  14        136.99        137.52        17.87 o                         
   8   2  14         18.25         41.38        20.54 o                         
  10   2  14        751.26        779.42        47.49 o                         
  12   2  14        840.79        824.10        34.56 o                         
  14   2  14        448.30        454.57        20.24 o                         
  16   2  14       1020.06       1171.72        44.29 o                         
  18   2  14         90.04        140.97        22.03 o                         
  20   2  14         96.12        166.67        19.50 o                         
 -29   3  14        261.73        308.88        24.56 o                         
 -27   3  14        709.39        778.23        42.13 o                         
 -25   3  14          0.68         -5.32         9.34 o                         
 -23   3  14        907.23        985.92        38.13 o                         
 -21   3  14        768.28        734.45        26.56 o                         
 -19   3  14        123.84         76.38        13.43 o                         
 -17   3  14        246.69        242.43        15.79 o                         
 -15   3  14        146.44        134.40        30.74 o                         
 -13   3  14          0.54         -6.43        13.35 o                         
 -11   3  14        556.56        622.82        29.88 o                         
  -9   3  14        461.64        423.91        24.86 o                         
  -7   3  14         75.01         80.60        15.25 o                         
  -5   3  14         17.73         28.07        13.20 o                         
  -3   3  14        862.04        934.09        41.47 o                         
  -1   3  14       1412.64       1384.31        32.78 o                         
   1   3  14         94.06         96.73        13.58 o                         
   3   3  14         20.39         15.83        11.21 o                         
   5   3  14       2069.51       2161.74        62.30 o                         
   7   3  14        254.86        239.21        27.69 o                         
   9   3  14        211.95        171.04        18.15 o                         
  11   3  14        132.59         92.74        15.40 o                         
  13   3  14        285.20        241.57        18.31 o                         
  15   3  14       1300.68       1272.95        40.55 o                         
  17   3  14        314.47        213.53        16.11 o                         
  19   3  14         15.22         -0.23         8.30 o                         
 -26   4  14        239.61        201.11        20.10 o                         
 -24   4  14        466.85        551.97        19.76 o                         
 -22   4  14        429.41        468.45        51.13 o                         
 -20   4  14        303.66        336.24        21.93 o                         
 -18   4  14        432.76        454.16        20.48 o                         
 -16   4  14         70.96         83.98        16.14 o                         
 -14   4  14        243.84        208.85        27.99 o                         
 -12   4  14        614.59        618.21        42.13 o                         
 -10   4  14          0.97         -2.68        18.16 o                         
  -8   4  14       2249.80       2352.25        92.89 o                         
  -6   4  14        539.36        519.66        39.00 o                         
  -4   4  14       2691.24       2832.76        75.10 o                         
  -2   4  14        233.24        209.57        23.19 o                         
   0   4  14       1391.78       1559.60       101.74 o                         
   2   4  14       1733.50       1451.71        49.76 o                         
   4   4  14       1213.04       1330.60        57.01 o                         
   6   4  14          4.29          7.38        13.13 o                         
   8   4  14          1.16          2.23        17.57 o                         
  10   4  14        786.61        695.17        41.53 o                         
  12   4  14          0.01         -5.81        15.63 o                         
  14   4  14         91.61        102.81        13.29 o                         
  16   4  14        202.04        118.37        14.44 o                         
 -23   5  14         74.19         31.72        14.07 o                         
 -21   5  14         60.25         25.56        16.08 o                         
 -19   5  14        267.26        263.15        17.26 o                         
 -17   5  14          1.77         -1.49         8.62 o                         
 -15   5  14         17.68         23.68         9.68 o                         
 -13   5  14        144.20         95.87        20.47 o                         
 -11   5  14          2.56        -17.57        19.05 o                         
  -9   5  14          0.71        -16.67        16.67 o                         
  -7   5  14        617.22        627.88        40.49 o                         
  -5   5  14         72.20         38.55        19.05 o                         
  -3   5  14       1608.73       1722.73        74.28 o                         
  -1   5  14        112.55         70.02        15.26 o                         
   1   5  14        108.60         58.26        11.69 o                         
   3   5  14        165.65        209.54        18.24 o                         
   5   5  14          0.29         12.50        11.46 o                         
   7   5  14         20.28         15.70        11.44 o                         
   9   5  14         30.38         76.51        17.12 o                         
  11   5  14         12.72         38.41        14.44 o                         
  13   5  14        193.79        386.88        24.56 o                         
 -18   6  14         91.47        190.09        17.71 o                         
 -16   6  14        183.94        172.67        18.01 o                         
 -14   6  14        179.54        202.74        20.39 o                         
 -12   6  14         72.44         75.02        15.63 o                         
 -10   6  14         28.40         26.35        13.40 o                         
  -8   6  14        414.20        492.42        31.86 o                         
  -6   6  14         91.15         78.39        12.56 o                         
  -4   6  14         90.82         53.05        13.69 o                         
  -2   6  14         23.25         14.50        12.21 o                         
   0   6  14        747.53        821.33        29.26 o                         
   2   6  14         35.69         62.34        10.79 o                         
   4   6  14        309.20        298.61        22.78 o                         
   6   6  14        291.27        367.23        23.82 o                         
   8   6  14         43.67         37.51        11.91 o                         
 -31   1  15         16.35         30.13         8.51 o                         
 -29   1  15        220.65        216.60        13.23 o                         
 -27   1  15        419.57        504.22        20.31 o                         
 -25   1  15         24.94         35.28        11.16 o                         
 -23   1  15         38.63         36.03         8.10 o                         
 -21   1  15        578.77        519.42        17.93 o                         
 -19   1  15        285.92        284.03        16.03 o                         
 -17   1  15       1678.12       1572.81        27.24 o                         
 -15   1  15       1072.21       1144.22        22.42 o                         
 -13   1  15       1065.55       1146.28        22.56 o                         
 -11   1  15       1307.51       1271.88        24.32 o                         
  -9   1  15          9.39          7.54         6.25 o                         
  -7   1  15       1272.78       1278.43        24.17 o                         
  -5   1  15        713.27        647.78        13.90 o                         
  -3   1  15        113.63        133.05         9.08 o                         
  -1   1  15         20.90         39.27         9.80 o                         
   1   1  15        254.66        274.42        12.67 o                         
   3   1  15        142.69        132.96        10.54 o                         
   5   1  15       1328.51       1274.60        31.94 o                         
   7   1  15          1.09          9.24         7.73 o                         
   9   1  15        150.84        156.56        12.07 o                         
  11   1  15          1.72          9.93         9.02 o                         
  13   1  15          1.70          0.08         9.53 o                         
  15   1  15          5.12          1.15         7.22 o                         
  17   1  15         36.73         35.55         6.74 o                         
  19   1  15          0.91          0.52         5.32 o                         
 -30   2  15        318.70        288.34        23.52 o                         
 -28   2  15          3.39        -16.67        17.71 o                         
 -26   2  15        725.34        700.52        42.13 o                         
 -24   2  15        122.01        163.64        14.09 o                         
 -22   2  15         42.12         25.84        11.06 o                         
 -20   2  15       1063.43        998.62        24.08 o                         
 -18   2  15        375.69        417.64        14.36 o                         
 -16   2  15       4072.30       3859.68        61.77 o                         
 -14   2  15         51.20         45.94        10.39 o                         
 -12   2  15         26.31         30.49         9.71 o                         
 -10   2  15        369.97        428.15        26.78 o                         
  -8   2  15          1.50         14.69        10.19 o                         
  -6   2  15          2.56          6.27         9.95 o                         
  -4   2  15          3.61          7.20         9.61 o                         
  -2   2  15        259.91        258.53        21.42 o                         
   0   2  15        561.35        679.09        45.55 o                         
   2   2  15        612.56        551.37        41.83 o                         
   4   2  15        326.10        246.81        30.66 o                         
   6   2  15         30.03         41.98        21.44 o                         
   8   2  15         45.29         24.56        18.76 o                         
  10   2  15        344.00        309.43        29.18 o                         
  12   2  15         20.08         15.23        12.82 o                         
  14   2  15          3.40         18.10         9.82 o                         
  16   2  15        449.70        442.66        22.92 o                         
  18   2  15       1536.95       1655.74        63.86 o                         
 -27   3  15          0.80         -1.64        12.65 o                         
 -25   3  15        387.85        462.92        31.86 o                         
 -23   3  15        205.95        182.35        13.79 o                         
 -21   3  15       1127.30       1099.93        27.16 o                         
 -19   3  15         42.14         57.21        10.06 o                         
 -17   3  15        430.83        459.28        18.25 o                         
 -15   3  15        172.44        172.03        17.68 o                         
 -13   3  15         88.17         80.36        14.97 o                         
 -11   3  15        647.51        566.54        28.71 o                         
  -9   3  15         72.62         59.33        14.73 o                         
  -7   3  15       1438.81       1363.53        46.22 o                         
  -5   3  15         11.82         -1.70        10.79 o                         
  -3   3  15         58.10         55.79        11.96 o                         
  -1   3  15       4602.48       4625.15       108.94 o                         
   1   3  15       2344.75       2305.74        95.49 o                         
   3   3  15          0.00         -2.38        13.50 o                         
   5   3  15        419.05        467.86        36.02 o                         
   7   3  15         98.32         85.15        21.29 o                         
   9   3  15         96.71        131.17        40.34 o                         
  11   3  15          2.66          9.35         9.96 o                         
  13   3  15       1193.27       1173.16        49.40 o                         
  15   3  15        115.73         79.94        16.37 o                         
  17   3  15         21.95         16.67        13.55 o                         
 -26   4  15         31.85         65.94        12.80 o                         
 -24   4  15        276.92        199.07        14.52 o                         
 -22   4  15         61.96         48.71        15.11 o                         
 -20   4  15         22.50         35.99        12.73 o                         
 -18   4  15         60.40         84.50        15.18 o                         
 -16   4  15        123.75        230.91        24.41 o                         
 -14   4  15         66.38         97.06        21.44 o                         
 -12   4  15         27.08         32.30        20.24 o                         
 -10   4  15        380.59        432.58        35.87 o                         
  -8   4  15        670.05        687.13        44.36 o                         
  -6   4  15        702.60        653.11        30.52 o                         
  -4   4  15        811.54        559.43        28.03 o                         
  -2   4  15        229.61        201.07        19.14 o                         
   0   4  15        266.75        184.80        18.31 o                         
   2   4  15        113.13        122.51        22.33 o                         
   4   4  15         15.23         14.32        12.19 o                         
   6   4  15       1145.35       1341.21        60.73 o                         
   8   4  15         71.16        102.56        20.54 o                         
  10   4  15         12.14         -1.79        16.37 o                         
  12   4  15         66.20         35.32         9.34 o                         
  14   4  15          6.67         -2.68         9.75 o                         
 -21   5  15        542.08        470.45        19.44 o                         
 -19   5  15          9.72         18.07         7.68 o                         
 -17   5  15          0.50         -4.79        10.40 o                         
 -15   5  15        284.45        350.31        28.28 o                         
 -13   5  15         82.82        106.73        18.76 o                         
 -11   5  15        287.68        242.64        25.01 o                         
  -9   5  15        165.97        107.92        20.39 o                         
  -7   5  15         20.03          8.19        17.42 o                         
  -5   5  15         14.37          1.91        17.49 o                         
  -3   5  15        541.69        511.10        25.42 o                         
  -1   5  15          2.29          8.19        16.82 o                         
   1   5  15        349.12        313.79        27.54 o                         
   3   5  15        251.80        230.73        24.11 o                         
   5   5  15        281.62        259.46        23.97 o                         
   7   5  15        212.71        389.71        27.54 o                         
   9   5  15          5.29          7.15        12.06 o                         
  11   5  15        106.01        170.29        16.67 o                         
 -14   6  15         33.48         88.72        15.33 o                         
 -12   6  15         26.43         58.35        14.59 o                         
 -10   6  15        544.01        487.51        28.43 o                         
  -8   6  15         45.10         40.64        14.59 o                         
  -6   6  15        263.37        350.61        31.26 o                         
  -4   6  15         85.77         48.23        14.29 o                         
  -2   6  15          7.70         22.18        13.10 o                         
   0   6  15        463.96        541.54        29.62 o                         
   2   6  15         57.91         56.86        12.50 o                         
   4   6  15         76.87         55.97        11.91 o                         
 -30   0  16          3.57         -4.32        12.65 o                         
 -28   0  16          2.36         -7.29        14.74 o                         
 -26   0  16         11.57          6.00        11.23 o                         
 -24   0  16        146.79        279.32        20.78 o                         
 -22   0  16          3.18         12.33        11.15 o                         
 -20   0  16          9.61          7.99         9.48 o                         
 -18   0  16        487.91        490.01        19.33 o                         
 -16   0  16        354.58        309.83        29.07 o                         
 -14   0  16       1046.74       1007.13        27.81 o                         
 -12   0  16       8149.12       8237.00       125.77 o                         
 -10   0  16      12887.94      12603.09       183.12 o                         
  -8   0  16       1932.55       1907.98        40.96 o                         
  -6   0  16       3310.16       3198.92        69.03 o                         
  -4   0  16        135.68        132.12        13.13 o                         
  -2   0  16        100.62        103.22        11.73 o                         
   0   0  16         82.75        124.28        39.22 o                         
   2   0  16        114.03         99.81        12.23 o                         
   4   0  16       1274.30       1159.24        35.53 o                         
   6   0  16       1285.22       1264.26        56.81 o                         
   8   0  16        216.54        187.78        16.33 o                         
  10   0  16        195.97        199.97        25.75 o                         
  12   0  16       1530.29       1654.54        50.68 o                         
  14   0  16        497.47        443.40        24.24 o                         
  16   0  16          3.73          2.54         8.62 o                         
  18   0  16       1422.97       1642.21        66.39 o                         
 -29   1  16        182.24        191.13        13.05 o                         
 -27   1  16         13.45         34.07         9.72 o                         
 -25   1  16        160.70        157.59        13.35 o                         
 -23   1  16        117.24        148.35        17.25 o                         
 -21   1  16       1687.52       1682.68        27.64 o                         
 -19   1  16         29.33         17.28         7.35 o                         
 -17   1  16         12.82         15.87         7.42 o                         
 -15   1  16       3106.22       3107.50        44.48 o                         
 -13   1  16        829.70        839.33        19.07 o                         
 -11   1  16       1024.09       1026.05        21.57 o                         
  -9   1  16       2532.80       2360.05        31.46 o                         
  -7   1  16        433.31        455.16        12.49 o                         
  -5   1  16        669.36        688.08        17.28 o                         
  -3   1  16       1008.79        991.53        32.34 o                         
  -1   1  16        197.00        178.86        10.26 o                         
   1   1  16         13.34         16.39        12.39 o                         
   3   1  16        122.99        108.21        13.81 o                         
   5   1  16       1512.65       1488.81        26.52 o                         
   7   1  16        278.16        302.71        13.29 o                         
   9   1  16        176.37        167.30        12.52 o                         
  11   1  16          4.55         -5.96         8.96 o                         
  13   1  16        928.42        965.86        27.42 o                         
  15   1  16          0.63          6.75         6.19 o                         
  17   1  16        182.16        349.38        10.40 o                         
 -28   2  16         54.39         74.13        16.52 o                         
 -26   2  16        655.15        724.79        40.79 o                         
 -24   2  16         92.02        100.70        17.42 o                         
 -22   2  16         81.39         91.00        10.62 o                         
 -20   2  16        211.36        220.78        11.99 o                         
 -18   2  16       1132.84       1189.58        23.98 o                         
 -16   2  16        110.76        136.87         9.92 o                         
 -14   2  16        168.63        176.90        10.00 o                         
 -12   2  16       1310.14       1305.17        28.60 o                         
 -10   2  16       2072.36       2262.74        40.87 o                         
  -8   2  16        128.81         99.69        11.20 o                         
  -6   2  16          8.48         22.14         9.05 o                         
  -4   2  16        767.87        668.18        60.06 o                         
  -2   2  16        413.22        316.87        23.04 o                         
   0   2  16        427.36        490.06        29.55 o                         
   2   2  16        880.55        754.71        47.49 o                         
   4   2  16        662.21        750.99        46.89 o                         
   6   2  16        264.40        289.53        30.37 o                         
   8   2  16         73.53         47.63        20.54 o                         
  10   2  16        184.17        153.82        17.12 o                         
  12   2  16         42.38         31.07        12.87 o                         
  14   2  16        137.63        153.77        14.89 o                         
  16   2  16        278.75        398.35        19.05 o                         
 -27   3  16        389.51        468.90        27.84 o                         
 -25   3  16          1.74        -11.46        14.44 o                         
 -23   3  16          1.29          7.20         8.89 o                         
 -21   3  16        356.20        318.28        14.00 o                         
 -19   3  16        195.37        206.27        12.58 o                         
 -17   3  16        454.09        420.81        17.04 o                         
 -15   3  16        340.49        429.29        20.16 o                         
 -13   3  16       1036.52       1088.46        39.15 o                         
 -11   3  16        353.28        355.79        23.19 o                         
  -9   3  16        140.27        161.23        14.98 o                         
  -7   3  16          0.40         10.57        14.03 o                         
  -5   3  16       1872.71       1919.39        46.73 o                         
  -3   3  16        365.76        260.08        21.09 o                         
  -1   3  16       2598.38       2785.20        82.84 o                         
   1   3  16          8.02         -0.43        10.99 o                         
   3   3  16        704.96        720.30        30.71 o                         
   5   3  16          3.23        -12.95        17.86 o                         
   7   3  16          0.17         -4.02        15.78 o                         
   9   3  16         62.27        110.41        14.70 o                         
  11   3  16          1.05          7.08        10.99 o                         
  13   3  16        283.80        442.11        28.88 o                         
  15   3  16          6.91         10.12        12.50 o                         
 -24   4  16         29.01          6.25        11.16 o                         
 -22   4  16        804.58        889.32        39.89 o                         
 -20   4  16         18.12         13.02        10.72 o                         
 -18   4  16         25.68         33.85        12.41 o                         
 -16   4  16         96.25         48.38        13.34 o                         
 -14   4  16        161.30         96.61        20.54 o                         
 -12   4  16         73.05         61.18        20.24 o                         
 -10   4  16        196.01        134.52        22.92 o                         
  -8   4  16        475.45        478.77        25.67 o                         
  -6   4  16         59.82         38.12        24.11 o                         
  -4   4  16        982.79       1116.28        54.93 o                         
  -2   4  16          6.14         25.48        12.88 o                         
   0   4  16        312.71        465.10        24.21 o                         
   2   4  16        569.76        491.45        24.16 o                         
   4   4  16        584.22        580.63        27.09 o                         
   6   4  16         90.04         93.71        13.16 o                         
   8   4  16          2.09         29.15        15.41 o                         
  10   4  16        136.68        144.32        10.47 o                         
  12   4  16        326.30        336.17        15.63 o                         
 -19   5  16         60.33        213.17        10.94 o                         
 -17   5  16        356.24        459.25        16.15 o                         
 -15   5  16         27.67         22.39         8.39 o                         
 -13   5  16        161.09        179.99        12.36 o                         
 -11   5  16          3.30         -6.90        11.46 o                         
  -9   5  16         96.90         37.96        16.67 o                         
  -7   5  16         13.24         32.30        16.52 o                         
  -5   5  16        112.17         65.27        12.19 o                         
  -3   5  16          1.48         10.87        15.03 o                         
  -1   5  16        245.07        264.97        23.82 o                         
   1   5  16        195.31        231.03        22.63 o                         
   3   5  16         93.40         50.46        15.03 o                         
   5   5  16         78.56         40.19        13.99 o                         
   7   5  16         57.92        142.31        16.52 o                         
  -6   6  16          0.46         27.09        10.72 o                         
 -27   1  17         51.27         43.43         8.65 o                         
 -25   1  17        178.58        206.32        13.55 o                         
 -23   1  17        209.95        271.79        16.01 o                         
 -21   1  17         29.91         38.82         6.98 o                         
 -19   1  17         26.49         27.01         7.22 o                         
 -17   1  17       1183.37       1086.00        23.07 o                         
 -15   1  17        470.69        475.68        14.26 o                         
 -13   1  17        854.78        835.75        19.92 o                         
 -11   1  17          9.56         28.24         7.49 o                         
  -9   1  17        275.69        229.74        11.05 o                         
  -7   1  17         91.39        123.34         9.38 o                         
  -5   1  17         57.62         61.67         9.03 o                         
  -3   1  17        280.11        244.87        12.17 o                         
  -1   1  17        182.20        125.89         9.93 o                         
   1   1  17       1324.97       1427.05        32.81 o                         
   3   1  17         45.93         44.30         8.67 o                         
   5   1  17        674.18        701.27        22.51 o                         
   7   1  17        166.22        155.32        10.35 o                         
   9   1  17         22.92         19.35        10.18 o                         
  11   1  17          4.27         -8.06         8.06 o                         
  13   1  17        147.49        151.12        11.15 o                         
  15   1  17         77.95         66.13         6.16 o                         
 -26   2  17        146.22        107.62        18.16 o                         
 -24   2  17         22.07         45.40        17.57 o                         
 -22   2  17         27.77         32.03        12.41 o                         
 -20   2  17         55.11         45.28        12.64 o                         
 -18   2  17         14.32          2.33         9.65 o                         
 -16   2  17        856.04        944.53        22.78 o                         
 -14   2  17         79.87        103.81        11.27 o                         
 -12   2  17         21.71         17.75         8.77 o                         
 -10   2  17          0.01         -0.56         8.90 o                         
  -8   2  17       2397.63       2303.42        41.29 o                         
  -6   2  17        259.88        317.96        18.67 o                         
  -4   2  17       1166.11       1007.62        52.87 o                         
  -2   2  17        120.19        153.19        18.45 o                         
   0   2  17        314.38        191.21        18.68 o                         
   2   2  17        236.74        362.31        23.17 o                         
   4   2  17         73.38         91.70        22.63 o                         
   6   2  17        136.27        174.01        17.64 o                         
   8   2  17        187.23        263.18        27.99 o                         
  10   2  17         13.69         26.50        17.57 o                         
  12   2  17         23.07         17.66        10.94 o                         
  14   2  17          3.68          5.40         8.57 o                         
 -25   3  17         56.95         60.73        14.14 o                         
 -23   3  17        333.14        361.65        18.73 o                         
 -21   3  17          3.79         -1.56         8.98 o                         
 -19   3  17        352.18        349.85        14.30 o                         
 -17   3  17         42.41         33.50         7.77 o                         
 -15   3  17         35.50         59.97         9.50 o                         
 -13   3  17         48.67         69.29        11.91 o                         
 -11   3  17        588.64        617.77        23.46 o                         
  -9   3  17        365.06        442.59        20.15 o                         
  -7   3  17          8.74         21.38        21.66 o                         
  -5   3  17         73.98        147.28        17.10 o                         
  -3   3  17         11.95         18.71        13.78 o                         
  -1   3  17       1127.26       1008.01        30.01 o                         
   1   3  17         69.04        139.19        13.20 o                         
   3   3  17        355.68        328.86        16.84 o                         
   5   3  17        164.92        251.87        25.90 o                         
   7   3  17        251.56        344.76        20.25 o                         
   9   3  17         28.46         -4.15        10.42 o                         
  11   3  17          0.15          3.35         9.35 o                         
  13   3  17         57.75         73.49         9.68 o                         
 -20   4  17        189.05        255.20        15.45 o                         
 -18   4  17        595.51        764.29        28.08 o                         
 -16   4  17         20.94         45.55         9.83 o                         
 -14   4  17         20.97         10.72         9.28 o                         
 -12   4  17        217.85        197.40        16.38 o                         
 -10   4  17         97.10         81.21        13.82 o                         
  -8   4  17        521.26        654.38        40.49 o                         
  -6   4  17        244.14        171.78        23.52 o                         
  -4   4  17        858.33       1033.81        91.40 o                         
  -2   4  17         11.25          4.42        11.38 o                         
   0   4  17          0.64          5.14         8.75 o                         
   2   4  17         83.87         85.43        15.56 o                         
   4   4  17        462.61        505.75        39.67 o                         
   6   4  17         16.36         22.71         9.37 o                         
   8   4  17         83.15        112.61        10.02 o                         
 -15   5  17        238.14        262.99        14.69 o                         
 -13   5  17        151.97        164.47        15.85 o                         
 -11   5  17         36.10         36.81        11.76 o                         
  -9   5  17        244.58        349.67        25.60 o                         
  -7   5  17        433.15        494.37        21.19 o                         
  -5   5  17        256.79        274.18        16.21 o                         
  -3   5  17         10.05          8.93        12.95 o                         
  -1   5  17         55.59         28.58        13.25 o                         
   1   5  17          6.57          8.04        12.50 o                         
   3   5  17        190.24        294.44        21.29 o                         
 -26   0  18       2110.13       1868.76        68.33 o                         
 -24   0  18       1418.64       1530.21        43.78 o                         
 -22   0  18       2317.67       2425.50        51.04 o                         
 -20   0  18          3.38         10.80         8.12 o                         
 -18   0  18        184.81        216.06        13.05 o                         
 -16   0  18          0.48         -4.25         9.03 o                         
 -14   0  18       1262.05       1206.85        29.82 o                         
 -12   0  18         20.67         33.13        11.04 o                         
 -10   0  18         18.44         19.64         9.60 o                         
  -8   0  18        401.58        405.65        20.11 o                         
  -6   0  18        101.01         85.14        13.86 o                         
  -4   0  18        950.03        905.82        33.51 o                         
  -2   0  18        782.04        859.27        29.07 o                         
   0   0  18        224.88        289.18        22.42 o                         
   2   0  18        977.42        870.33        45.70 o                         
   4   0  18          5.51         -5.02        10.57 o                         
   6   0  18        772.23        747.05        25.36 o                         
   8   0  18        117.68        143.35        22.78 o                         
  12   0  18         10.84         34.53        14.14 o                         
 -25   1  18        627.94        631.88        23.30 o                         
 -23   1  18        149.33        184.99        12.95 o                         
 -21   1  18        297.71        381.01        13.19 o                         
 -19   1  18        145.72        121.58         9.78 o                         
 -17   1  18        127.68         92.10         8.54 o                         
 -15   1  18        892.01        999.69        24.41 o                         
 -13   1  18         94.63         99.07         8.57 o                         
 -11   1  18         14.66         18.74         7.71 o                         
  -9   1  18       1484.33       1433.86        35.65 o                         
  -7   1  18         20.94         43.93         8.46 o                         
  -5   1  18       1323.85       1223.76        24.81 o                         
  -3   1  18        291.57        180.82        12.96 o                         
  -1   1  18        331.54        257.85        11.82 o                         
   1   1  18          7.36          1.19         7.61 o                         
   3   1  18         44.80         24.18         7.58 o                         
   5   1  18        300.99        306.92        11.84 o                         
   7   1  18         12.00         19.02         8.08 o                         
   9   1  18         88.95         89.02         9.09 o                         
  11   1  18         38.10         32.40         5.64 o                         
  13   1  18        488.68        492.91        15.60 o                         
 -24   2  18        105.73         81.13        16.37 o                         
 -22   2  18       1138.87       1339.72        57.91 o                         
 -20   2  18          0.75          9.70         9.38 o                         
 -18   2  18        198.19        218.89        16.05 o                         
 -16   2  18        337.12        325.50        21.75 o                         
 -14   2  18         44.47         52.83        11.24 o                         
 -12   2  18         38.54         52.00        11.57 o                         
 -10   2  18       2649.92       2565.36        48.54 o                         
  -8   2  18        122.51        162.13        17.92 o                         
  -6   2  18          1.73          9.43        13.89 o                         
  -4   2  18        430.33        480.25        25.84 o                         
  -2   2  18        283.04        323.95        21.74 o                         
   0   2  18        147.83        185.32        14.78 o                         
   2   2  18       1051.07       1201.97        44.79 o                         
   4   2  18        592.29        531.12        20.53 o                         
   6   2  18        216.43        159.50        15.35 o                         
   8   2  18          0.62          8.71        10.72 o                         
  10   2  18          6.75         19.85        28.06 o                         
  12   2  18          0.06         -3.07         8.28 o                         
 -21   3  18        346.67        536.32        20.99 o                         
 -19   3  18        229.15        157.83        11.27 o                         
 -17   3  18        911.85        959.85        26.41 o                         
 -15   3  18         18.63          2.05         7.86 o                         
 -13   3  18         12.98         11.16         8.15 o                         
 -11   3  18        111.03        117.96        14.93 o                         
  -9   3  18         60.76         54.85        13.67 o                         
  -7   3  18        501.62        526.39        25.72 o                         
  -5   3  18        260.43        293.69        29.47 o                         
  -3   3  18        163.10        134.77        16.67 o                         
  -1   3  18        385.94        452.60        23.53 o                         
   1   3  18          3.22         -4.63        11.79 o                         
   3   3  18        416.25        392.42        16.87 o                         
   5   3  18        210.18        140.88        14.02 o                         
   7   3  18         12.90          0.11         9.45 o                         
   9   3  18         19.43          6.54         8.52 o                         
 -18   4  18        114.45        199.04        10.73 o                         
 -16   4  18        356.33        441.94        24.77 o                         
 -14   4  18        440.41        366.37        18.83 o                         
 -12   4  18        350.76        490.24        36.25 o                         
 -10   4  18        111.99        124.30        19.95 o                         
  -8   4  18         23.69         13.84        15.48 o                         
  -6   4  18         99.69         90.39        12.90 o                         
  -4   4  18         44.92         58.44        11.61 o                         
  -2   4  18        477.48        492.13        30.14 o                         
   0   4  18        195.10        146.07        13.26 o                         
   2   4  18         63.98         72.34        10.67 o                         
   4   4  18        273.54        282.77        12.22 o                         
 -23   1  19        114.93        157.38        10.73 o                         
 -21   1  19         33.74         26.88         8.57 o                         
 -19   1  19         13.23         18.33         6.32 o                         
 -17   1  19         34.95         27.28         6.77 o                         
 -15   1  19          0.98          5.99         6.91 o                         
 -13   1  19        166.77        216.04        10.44 o                         
 -11   1  19        180.15        143.70        14.10 o                         
  -9   1  19        798.08        717.45        20.87 o                         
  -7   1  19        596.87        542.89        15.44 o                         
  -5   1  19        122.79        214.20        12.80 o                         
  -3   1  19       1000.40        798.31        19.39 o                         
  -1   1  19          0.30          3.30         7.02 o                         
   1   1  19         10.94         25.15         7.62 o                         
   3   1  19        184.62        166.27         8.92 o                         
   5   1  19        258.50        201.22        16.46 o                         
   7   1  19        117.21        103.96         8.47 o                         
   9   1  19        482.33        509.00        14.15 o                         
 -22   2  19         15.81         22.92        13.25 o                         
 -20   2  19        276.38        316.03        17.43 o                         
 -18   2  19          0.86         -6.88        10.87 o                         
 -16   2  19        173.29        165.14        21.14 o                         
 -14   2  19          1.85         -2.97        11.53 o                         
 -12   2  19        722.44        759.73        29.40 o                         
 -10   2  19         39.80         29.40        12.14 o                         
  -8   2  19        742.82        945.80        34.15 o                         
  -6   2  19          7.75         -7.56        12.63 o                         
  -4   2  19         70.26         57.23        13.57 o                         
  -2   2  19        146.14        171.31        43.24 o                         
   0   2  19       2151.58       2039.11        54.89 o                         
   2   2  19       1524.87       1556.75        44.31 o                         
   4   2  19         29.39         14.51        10.38 o                         
   6   2  19         41.44         27.39        10.19 o                         
   8   2  19        276.35        306.07        18.61 o                         
 -19   3  19         23.58          1.19        12.80 o                         
 -17   3  19         39.89         38.37         9.83 o                         
 -15   3  19        332.79        321.95        17.79 o                         
 -13   3  19       1130.26       1212.82        29.59 o                         
 -11   3  19        452.80        426.41        16.95 o                         
  -9   3  19          3.30         12.23        10.66 o                         
  -7   3  19        384.31        467.72        22.13 o                         
  -5   3  19         49.40         -2.04        13.17 o                         
  -3   3  19       1756.88       2038.45        53.31 o                         
  -1   3  19         22.79         -2.42         9.97 o                         
   1   3  19        503.60        704.32        26.10 o                         
   3   3  19        838.29        672.63        35.06 o                         
   5   3  19          9.64         48.51         9.23 o                         
 -12   4  19         39.76        110.91        14.07 o                         
 -10   4  19        229.25        307.82        12.85 o                         
  -8   4  19        263.04        253.65        11.92 o                         
  -6   4  19         16.95         16.93        10.35 o                         
  -4   4  19        159.00        121.13        22.40 o                         
  -2   4  19        172.24        252.00        13.88 o                         
 -20   0  20        440.68        425.60        19.31 o                         
 -18   0  20         13.42         16.09         9.84 o                         
 -16   0  20        229.37        210.45        24.26 o                         
 -14   0  20         89.32         98.01        13.53 o                         
 -12   0  20         20.68         10.65        11.42 o                         
 -10   0  20        864.51        923.25        40.71 o                         
  -8   0  20        516.51        568.11        25.95 o                         
  -6   0  20        334.00        316.71        20.35 o                         
  -4   0  20          0.64          6.86        11.46 o                         
  -2   0  20        492.78        589.86        39.15 o                         
   0   0  20         39.38         21.44        11.21 o                         
   2   0  20         83.36         70.39        12.28 o                         
   4   0  20       1475.56       1441.98        57.01 o                         
   6   0  20        605.92        520.41        29.03 o                         
 -19   1  20         10.13         12.75         6.33 o                         
 -17   1  20        215.10        217.50         9.66 o                         
 -15   1  20         14.60         37.61         6.85 o                         
 -13   1  20       1060.56       1106.53        22.65 o                         
 -11   1  20       1222.67       1093.49        28.79 o                         
  -9   1  20        542.42        593.95        18.61 o                         
  -7   1  20         18.44         -2.00         6.45 o                         
  -5   1  20        256.26        407.52        12.43 o                         
  -3   1  20        124.89        226.65        11.82 o                         
  -1   1  20        319.54        420.99        13.32 o                         
   1   1  20        311.83        227.59        10.00 o                         
   3   1  20        639.32        680.83        23.25 o                         
   5   1  20        146.96        108.39         9.14 o                         
 -18   2  20         76.41         41.08        12.65 o                         
 -16   2  20          2.07         24.11        13.25 o                         
 -14   2  20        300.77        346.09        25.45 o                         
 -12   2  20        406.32        420.97        28.43 o                         
 -10   2  20          8.62         12.30        10.15 o                         
  -8   2  20        770.16        746.66        27.68 o                         
  -6   2  20          4.78        -10.14        11.04 o                         
  -4   2  20        457.36        508.77        22.51 o                         
  -2   2  20        102.41        163.73        14.06 o                         
   0   2  20        345.90        269.13        22.78 o                         
   2   2  20        801.11       1018.48        43.62 o                         
   4   2  20         17.78         75.14         9.68 o                         
 -13   3  20          0.37         -1.74        10.79 o                         
 -11   3  20        256.88        202.12        13.58 o                         
  -9   3  20       1207.56       1154.35        33.58 o                         
  -7   3  20        311.07        349.72        17.57 o                         
  -5   3  20        130.30        106.55        11.77 o                         
  -3   3  20        684.33        777.22        29.85 o                         
  -1   3  20         25.72         59.99        12.95 o                         
 -15   1  21         99.59        117.97         6.97 o                         
 -13   1  21          0.01         -5.46         5.46 o                         
 -11   1  21         15.24         12.85         6.05 o                         
  -9   1  21         15.97         10.36         7.26 o                         
  -7   1  21        175.16        221.08         9.39 o                         
  -5   1  21        141.65         91.50         7.27 o                         
  -3   1  21         32.44         88.17         6.76 o                         
  -1   1  21         12.17          6.83         5.91 o                         
 -10   2  21        255.08        259.88        14.21 o                         
  -8   2  21         29.79         35.53         8.66 o                         
  -6   2  21          4.80         -3.72        11.31 o                         
  -4   2  21         15.60         66.99        13.25 o                         
                                                                                
