# Supplementary material for: Crystal structures of the dimethyl sulfoxide solvate of 3,6-bis­(indol-3-yl)-1,4-di­methyl­piperazine-2,5-dione and of the dimethyl sulfoxide and tetra­hydro­furan solvates of 1,4-dimethyl-3,6-bis­(2-methyl­indol-3-yl)piperazine-2,5-dione
Source: Acta Crystallogr E Crystallogr Commun. 2025 Oct 28;81(Pt 11):1071–5. doi: 10.1107/S205698902500920X (PMC12589834; doi:10.1107/S205698902500920X)
Supplement: Supplementary file 3 [file e-81-01071-IIsup3.hkl]

data_II                                                                         
_shelx_title ' i1385a_a.res in P-1'                                             
_shelx_refln_list_code          4                                               
_shelx_F_calc_maximum      129.08                                               
_exptl_crystal_F_000       508.00                                               
_reflns_d_resolution_high  0.8302                                               
                                                                                
loop_                                                                           
 _space_group_symop_operation_xyz                                               
 'x, y, z'                                                                      
 '-x, -y, -z'                                                                   
                                                                                
_cell_length_a     9.3137                                                       
_cell_length_b    12.3332                                                       
_cell_length_c    12.3873                                                       
_cell_angle_alpha 117.110                                                       
_cell_angle_beta   93.520                                                       
_cell_angle_gamma  97.399                                                       
                                                                                
_shelx_F_squared_multiplier     1.000                                           
                                                                                
loop_                                                                           
 _refln_index_h                                                                 
 _refln_index_k                                                                 
 _refln_index_l                                                                 
 _refln_F_squared_calc                                                          
 _refln_F_squared_meas                                                          
 _refln_F_squared_sigma                                                         
 _refln_observed_status                                                         
   1   0   0        213.37        210.91         7.49 o                         
   2   0   0       3023.49       3140.85        30.60 o                         
   3   0   0        475.37        552.74        12.22 o                         
   4   0   0         82.33        109.28         2.34 o                         
   5   0   0        711.27        765.99        11.87 o                         
   6   0   0          0.45          1.48         0.21 o                         
   7   0   0        163.24        165.47         2.28 o                         
   8   0   0         11.72         18.54         0.81 o                         
   9   0   0         10.78         14.68         0.81 o                         
  10   0   0        109.13        112.69         2.87 o                         
  11   0   0          0.05          0.18         0.25 o                         
 -11   1   0          1.00          0.87         0.29 o                         
 -10   1   0         10.16         13.32         0.76 o                         
  -9   1   0         86.76         86.01         1.97 o                         
  -8   1   0        327.49        338.26         4.88 o                         
  -7   1   0          0.37          0.89         0.30 o                         
  -6   1   0          5.79          3.18         0.30 o                         
  -5   1   0        829.23        968.98        13.93 o                         
  -4   1   0        111.23        125.53         2.38 o                         
  -3   1   0         91.78        104.09         2.47 o                         
  -2   1   0        295.35        263.19         3.18 o                         
  -1   1   0         30.95          4.47         0.87 o                         
   0   1   0          4.64         15.72         0.77 o                         
   1   1   0       4296.65       3481.00        31.59 o                         
   2   1   0       1594.35       1620.58        52.77 o                         
   3   1   0       5136.72       5539.06        61.11 o                         
   4   1   0        488.96        539.11         7.25 o                         
   5   1   0          0.22          0.65         0.33 o                         
   6   1   0        186.67        201.79         2.46 o                         
   7   1   0         25.71         26.73         0.82 o                         
   8   1   0          1.92          1.90         0.45 o                         
   9   1   0         33.96         28.46         1.08 o                         
  10   1   0         74.55         74.43         1.76 o                         
 -11   2   0         18.62         19.46         0.75 o                         
 -10   2   0          1.19          1.04         0.33 o                         
  -9   2   0         28.74         30.15         1.03 o                         
  -8   2   0        358.10        334.81         4.60 o                         
  -7   2   0        106.26        132.37         5.19 o                         
  -6   2   0          6.08          6.55         0.34 o                         
  -5   2   0        614.38        648.93        13.06 o                         
  -4   2   0         51.59         57.67         1.51 o                         
  -3   2   0         52.69         39.57         0.91 o                         
  -2   2   0       1240.51        977.67        10.70 o                         
  -1   2   0        273.00        277.38         2.89 o                         
   0   2   0        309.59        252.94         6.17 o                         
   1   2   0      16662.13      14799.15       138.30 o                         
   2   2   0       5223.23       5047.88        56.11 o                         
   3   2   0        432.12        447.09         5.48 o                         
   4   2   0       3098.91       3402.69        38.33 o                         
   5   2   0         90.93         92.03         4.72 o                         
   6   2   0         36.12         50.19         2.05 o                         
   7   2   0         44.24         34.40         1.22 o                         
   8   2   0         12.96         19.54         1.43 o                         
   9   2   0          0.24          0.25         0.39 o                         
  10   2   0         53.91         58.16         2.43 o                         
 -11   3   0          1.62          0.78         0.35 o                         
 -10   3   0        118.15        112.05         3.45 o                         
  -9   3   0         37.38         37.23         1.15 o                         
  -8   3   0        406.43        429.73         5.99 o                         
  -7   3   0         66.02         66.58         1.34 o                         
  -6   3   0         19.66         16.15         1.08 o                         
  -5   3   0        463.67        426.53         6.69 o                         
  -4   3   0        225.32        255.91         4.26 o                         
  -3   3   0        103.67        125.05         2.41 o                         
  -2   3   0        413.58        421.90         6.28 o                         
  -1   3   0        233.15        223.87         5.29 o                         
   0   3   0         62.59         87.23         2.09 o                         
   1   3   0       3682.38       3523.47        73.20 o                         
   2   3   0       1040.30        997.43        14.26 o                         
   3   3   0          0.73          0.76         0.33 o                         
   4   3   0        408.34        398.85         8.55 o                         
   5   3   0        207.00        211.59         3.70 o                         
   6   3   0        106.39        105.24         2.36 o                         
   7   3   0        232.06        214.65         3.94 o                         
   8   3   0         25.03         22.19         1.91 o                         
   9   3   0         18.29         16.88         1.11 o                         
  10   3   0         26.63         24.95         1.42 o                         
 -11   4   0          1.50          2.04         0.41 o                         
 -10   4   0          0.01          0.03         0.33 o                         
  -9   4   0        458.83        473.86         8.18 o                         
  -8   4   0        130.91        115.68         2.57 o                         
  -7   4   0        209.76        215.38         4.55 o                         
  -6   4   0         90.20         93.15         2.18 o                         
  -5   4   0         12.09         23.24         1.36 o                         
  -4   4   0         79.27        103.77         2.92 o                         
  -3   4   0          6.09         10.83         1.42 o                         
  -2   4   0         72.95         73.75         3.72 o                         
  -1   4   0        709.12        747.14         9.98 o                         
   0   4   0          1.58          2.80         1.07 o                         
   1   4   0       1339.07       1351.28        20.22 o                         
   2   4   0        323.61        327.83         7.18 o                         
   3   4   0       1119.00       1114.53        15.96 o                         
   4   4   0        233.84        197.77         3.49 o                         
   5   4   0         19.94         18.69         0.83 o                         
   6   4   0        497.65        483.20         7.58 o                         
   7   4   0        154.66        154.34         3.93 o                         
   8   4   0          0.51          0.29         0.41 o                         
   9   4   0          7.73          9.25         0.79 o                         
 -10   5   0          0.18          0.16         0.32 o                         
  -9   5   0         77.61         73.13         1.71 o                         
  -8   5   0         11.85         11.00         1.26 o                         
  -7   5   0        762.01        727.73        14.03 o                         
  -6   5   0        325.03        351.26         5.05 o                         
  -5   5   0          6.41         10.72         0.58 o                         
  -4   5   0          0.32          0.48         0.45 o                         
  -3   5   0        275.87        290.94         6.71 o                         
  -2   5   0        752.11        752.03        15.68 o                         
  -1   5   0         90.55         88.90         3.25 o                         
   0   5   0         55.39         91.21         2.33 o                         
   1   5   0          1.79          1.57         0.55 o                         
   2   5   0       2067.90       2039.64        29.66 o                         
   3   5   0         82.12         78.44         2.77 o                         
   4   5   0         66.98         62.68         1.44 o                         
   5   5   0        175.97        209.15         3.92 o                         
   6   5   0         43.96         32.98         1.46 o                         
   7   5   0         21.70         15.31         0.87 o                         
   8   5   0          8.37          8.42         0.72 o                         
   9   5   0          0.36          0.68         0.33 o                         
 -10   6   0          9.56          8.74         0.51 o                         
  -9   6   0          0.67          1.36         0.33 o                         
  -8   6   0        241.59        240.53         5.91 o                         
  -7   6   0          1.12          0.84         0.37 o                         
  -6   6   0         96.41         98.11         3.43 o                         
  -5   6   0        119.23        118.87         2.97 o                         
  -4   6   0         55.05         52.46         2.57 o                         
  -3   6   0         17.28         15.17         1.57 o                         
  -2   6   0        297.10        298.76         7.66 o                         
  -1   6   0        281.77        351.07         6.03 o                         
   0   6   0        931.61       1008.53        15.81 o                         
   1   6   0        126.26        165.52         4.58 o                         
   2   6   0        631.33        602.25         8.60 o                         
   3   6   0         69.58         71.53         1.69 o                         
   4   6   0         29.64         31.15         1.45 o                         
   5   6   0        112.96        112.71         4.17 o                         
   6   6   0         37.00         37.20         1.79 o                         
   7   6   0        135.44        139.55         3.54 o                         
   8   6   0          0.78          1.16         0.43 o                         
 -10   7   0          0.12          0.33         0.31 o                         
  -9   7   0          2.17          4.01         0.52 o                         
  -8   7   0          6.50          7.81         0.80 o                         
  -7   7   0          0.61          1.41         0.45 o                         
  -6   7   0        495.16        482.53         8.41 o                         
  -5   7   0         47.75         57.26         1.49 o                         
  -4   7   0         46.80         39.48         1.36 o                         
  -3   7   0         96.53         93.80         1.79 o                         
  -2   7   0         95.71         84.99         2.05 o                         
  -1   7   0         66.89         50.69         1.57 o                         
   0   7   0          1.61         15.64         0.69 o                         
   1   7   0         20.10         23.53         0.95 o                         
   2   7   0        115.73        108.37         2.21 o                         
   3   7   0          0.02          0.44         0.39 o                         
   4   7   0         36.56         38.23         1.27 o                         
   5   7   0         14.23         12.83         1.13 o                         
   6   7   0          9.09          6.70         0.80 o                         
   7   7   0          0.84          1.06         0.41 o                         
   8   7   0         11.28         11.73         0.65 o                         
  -9   8   0          1.81          1.60         0.50 o                         
  -8   8   0          0.00          0.20         0.35 o                         
  -7   8   0         52.81         51.77         2.24 o                         
  -6   8   0        278.12        287.91         8.73 o                         
  -5   8   0         42.42         44.32         1.64 o                         
  -4   8   0         12.91         10.99         0.69 o                         
  -3   8   0         11.18         10.11         0.67 o                         
  -2   8   0         53.99         64.76         1.80 o                         
  -1   8   0         88.06         81.48         3.67 o                         
   0   8   0        175.17        167.27         3.29 o                         
   1   8   0          4.69          0.95         0.31 o                         
   2   8   0          9.54          8.88         0.59 o                         
   3   8   0          0.00          1.08         0.41 o                         
   4   8   0         40.60         34.90         1.60 o                         
   5   8   0         39.61         29.31         1.63 o                         
   6   8   0          0.09         -0.03         0.33 o                         
   7   8   0         35.40         32.90         1.05 o                         
  -9   9   0          0.49          0.54         0.39 o                         
  -8   9   0          5.83          4.69         0.67 o                         
  -7   9   0         21.47         22.50         1.38 o                         
  -6   9   0        286.34        284.17         6.46 o                         
  -5   9   0         53.43         58.00         2.06 o                         
  -4   9   0        198.66        196.02         4.83 o                         
  -3   9   0          3.03          3.07         0.49 o                         
  -2   9   0         99.30        107.68         4.90 o                         
  -1   9   0        152.71        150.41         9.52 o                         
   0   9   0         18.39         21.99         1.21 o                         
   1   9   0         16.86         12.07         0.74 o                         
   2   9   0         73.21         55.24         1.67 o                         
   3   9   0          8.31         11.90         0.93 o                         
   4   9   0         35.56         37.21         1.42 o                         
   5   9   0          8.05         10.22         0.61 o                         
   6   9   0          1.37          1.75         0.38 o                         
  -8  10   0         17.83         18.48         1.75 o                         
  -7  10   0          2.64          2.93         0.90 o                         
  -6  10   0         19.20         23.31         1.38 o                         
  -5  10   0         33.35         26.85         2.19 o                         
  -4  10   0          0.29          0.42         0.47 o                         
  -3  10   0        250.36        232.80         8.54 o                         
  -2  10   0         81.15         76.67         5.76 o                         
  -1  10   0          2.65          3.77         0.86 o                         
   0  10   0         48.67         39.91         2.46 o                         
   1  10   0         41.06         38.98         3.18 o                         
   2  10   0         59.11         49.77         1.95 o                         
   3  10   0          1.51          1.28         0.59 o                         
   4  10   0          4.91          5.52         0.73 o                         
   5  10   0         15.29         17.45         0.85 o                         
  -7  11   0          0.99          0.39         0.39 o                         
  -6  11   0          0.01         -0.20         0.54 o                         
  -5  11   0         48.13         43.23         2.51 o                         
  -4  11   0         15.93         14.81         1.75 o                         
  -3  11   0         26.99         25.07         1.93 o                         
  -2  11   0          0.31          2.00         0.57 o                         
  -1  11   0          1.10          1.96         0.76 o                         
   0  11   0          0.03         -0.09         0.67 o                         
   1  11   0         13.13         12.02         1.32 o                         
   2  11   0         10.23          8.28         0.74 o                         
   3  11   0         14.57         15.93         1.06 o                         
   4  11   0          2.25          3.89         0.41 o                         
  -6  12   0         12.43         18.82         1.75 o                         
  -5  12   0          0.15          0.19         0.47 o                         
  -4  12   0          1.67          2.37         0.64 o                         
  -3  12   0          7.81          9.00         1.02 o                         
  -2  12   0         18.99         16.22         1.36 o                         
  -1  12   0          0.20          0.29         0.54 o                         
   0  12   0         10.20         10.39         1.55 o                         
   1  12   0          1.75          1.88         0.56 o                         
   2  12   0         10.61         12.61         1.02 o                         
  -3  13   0          1.19          0.40         0.62 o                         
  -2  13   0          6.26          7.17         1.13 o                         
  -1  13   0         16.69         16.02         1.09 o                         
   0  13   0          9.11         11.83         1.32 o                         
  -1 -13   1          0.57          0.40         0.56 o                         
   0 -13   1          1.22          0.71         0.68 o                         
   1 -13   1          9.98          9.08         2.10 o                         
   2 -13   1          4.06          3.24         0.96 o                         
   3 -13   1          0.37         -0.12         0.63 o                         
   4 -13   1          0.33          2.25         0.56 o                         
   5 -13   1         18.25         19.80         1.19 o                         
  -3 -12   1         30.01         26.88         1.53 o                         
  -2 -12   1          0.00          0.05         0.45 o                         
  -1 -12   1         10.87          8.43         1.02 o                         
   0 -12   1          3.40          2.60         1.12 o                         
   1 -12   1          3.03          1.23         0.60 o                         
   2 -12   1          2.05          2.19         0.75 o                         
   3 -12   1          0.00          0.63         0.57 o                         
   4 -12   1          3.35          2.91         0.74 o                         
   5 -12   1          2.70          4.47         0.79 o                         
   6 -12   1          3.39          8.08         1.27 o                         
  -5 -11   1          2.56          2.66         0.30 o                         
  -4 -11   1          0.25          1.62         0.39 o                         
  -3 -11   1          9.68          7.22         0.68 o                         
  -2 -11   1         15.33         11.94         0.88 o                         
  -1 -11   1          5.12          3.65         0.88 o                         
   0 -11   1         17.92         18.00         2.34 o                         
   1 -11   1         19.88         13.50         1.47 o                         
   2 -11   1        194.91        195.11         6.07 o                         
   3 -11   1          1.95          1.37         0.78 o                         
   4 -11   1        302.20        258.48         7.13 o                         
   5 -11   1         29.64         30.39         1.64 o                         
   6 -11   1          0.23          0.11         0.34 o                         
   7 -11   1          0.02          1.36         0.42 o                         
   8 -11   1          3.02          6.44         0.87 o                         
  -6 -10   1          0.21          0.13         0.27 o                         
  -5 -10   1          3.58          2.16         0.38 o                         
  -4 -10   1         11.61          9.27         0.77 o                         
  -3 -10   1         10.02          6.77         0.74 o                         
  -2 -10   1          0.42          0.59         0.46 o                         
  -1 -10   1        128.07        122.81         3.47 o                         
   0 -10   1         69.11         73.20         3.50 o                         
   1 -10   1         12.04         14.83         1.89 o                         
   2 -10   1        253.27        221.30         6.65 o                         
   3 -10   1          0.79          0.55         0.50 o                         
   4 -10   1         63.07         66.29         2.31 o                         
   5 -10   1          7.32          7.03         0.66 o                         
   6 -10   1          0.16          0.06         0.48 o                         
   7 -10   1         52.43         45.82         2.32 o                         
   8 -10   1          7.04          7.05         0.63 o                         
  -7  -9   1          2.35          2.71         0.38 o                         
  -6  -9   1         35.81         42.49         1.32 o                         
  -5  -9   1          8.35          8.74         0.74 o                         
  -4  -9   1          8.62          5.40         0.58 o                         
  -3  -9   1         60.17         66.94         2.07 o                         
  -2  -9   1          7.20          3.63         0.48 o                         
  -1  -9   1        123.64        111.59         2.88 o                         
   0  -9   1        124.57        110.52         2.56 o                         
   1  -9   1          5.00          5.62         0.69 o                         
   2  -9   1        151.22        152.21         3.43 o                         
   3  -9   1         55.38         61.52         1.86 o                         
   4  -9   1         42.14         42.26         1.39 o                         
   5  -9   1        115.10        101.72         3.01 o                         
   6  -9   1          6.36          9.53         0.84 o                         
   7  -9   1         36.60         34.62         1.96 o                         
   8  -9   1         65.90         65.56         2.98 o                         
   9  -9   1          6.11          4.13         0.59 o                         
  -7  -8   1         46.21         45.54         1.52 o                         
  -6  -8   1         25.83         23.35         1.15 o                         
  -5  -8   1          0.05          0.42         0.51 o                         
  -4  -8   1          9.88         11.75         0.94 o                         
  -3  -8   1        159.20        179.35         4.93 o                         
  -2  -8   1         14.79          9.34         0.70 o                         
  -1  -8   1          8.04         11.47         0.88 o                         
   0  -8   1        101.37        134.27         2.88 o                         
   1  -8   1         16.76         10.13         0.55 o                         
   2  -8   1          0.00          0.52         0.31 o                         
   3  -8   1         57.75         69.21         1.46 o                         
   4  -8   1          0.71          0.44         0.27 o                         
   5  -8   1         21.00         23.22         1.18 o                         
   6  -8   1         11.83         13.45         0.95 o                         
   7  -8   1          2.63          5.52         0.78 o                         
   8  -8   1          0.43          0.05         0.46 o                         
   9  -8   1          6.04          7.04         0.59 o                         
  10  -8   1          6.90          7.11         0.47 o                         
  -8  -7   1        151.29        154.29         4.12 o                         
  -7  -7   1         51.05         55.72         2.15 o                         
  -6  -7   1         81.96         65.76         2.51 o                         
  -5  -7   1        361.32        362.35        12.76 o                         
  -4  -7   1          0.98          1.76         0.41 o                         
  -3  -7   1         23.31         20.87         1.02 o                         
  -2  -7   1          1.84          3.82         0.40 o                         
  -1  -7   1          0.15          0.45         0.24 o                         
   0  -7   1        214.15        259.35         7.97 o                         
   1  -7   1         54.38         58.56         2.24 o                         
   2  -7   1          0.27          1.03         0.63 o                         
   3  -7   1        227.27        260.06         4.09 o                         
   4  -7   1         51.01         36.89         1.42 o                         
   5  -7   1          0.05          0.48         0.27 o                         
   6  -7   1        351.26        353.46         5.77 o                         
   7  -7   1          0.86          0.57         0.49 o                         
   8  -7   1          1.06          3.05         0.55 o                         
   9  -7   1          6.34          6.54         0.63 o                         
  10  -7   1         37.62         38.96         1.15 o                         
  -9  -6   1          3.51          3.43         0.44 o                         
  -8  -6   1          9.61         10.07         0.83 o                         
  -7  -6   1         27.18         25.13         2.90 o                         
  -6  -6   1          1.90          3.86         0.54 o                         
  -5  -6   1       2429.84       2376.43        32.39 o                         
  -4  -6   1        109.19         84.17         3.35 o                         
  -3  -6   1        557.45        505.91         9.28 o                         
  -2  -6   1        114.70        172.79         3.99 o                         
  -1  -6   1         65.35         50.91         1.69 o                         
   0  -6   1        342.30        375.50         5.59 o                         
   1  -6   1          4.49         10.57         0.73 o                         
   2  -6   1        278.99        319.84         7.06 o                         
   3  -6   1        172.51        172.09         5.63 o                         
   4  -6   1         98.21        105.87         2.58 o                         
   5  -6   1         96.26         90.04         2.18 o                         
   6  -6   1        503.69        458.55         6.60 o                         
   7  -6   1        143.29        117.78         2.40 o                         
   8  -6   1         26.98         23.41         1.07 o                         
   9  -6   1          7.78          9.34         0.90 o                         
  10  -6   1          0.32          0.29         0.31 o                         
  -9  -5   1          3.71          4.11         0.54 o                         
  -8  -5   1          4.72          4.25         0.49 o                         
  -7  -5   1         12.74         13.59         1.04 o                         
  -6  -5   1        265.24        314.05         9.47 o                         
  -5  -5   1         57.14         74.98         3.10 o                         
  -4  -5   1        734.53        724.69         8.40 o                         
  -3  -5   1         10.09          4.76         0.70 o                         
  -2  -5   1         29.07         35.97         2.23 o                         
  -1  -5   1        436.73        444.38        10.29 o                         
   0  -5   1         27.58         22.35         2.85 o                         
   1  -5   1        182.48        189.07         5.65 o                         
   2  -5   1        269.90        299.72         7.28 o                         
   3  -5   1         43.66         26.81         1.62 o                         
   4  -5   1       1127.58       1236.05        20.42 o                         
   5  -5   1        265.94        255.40         3.44 o                         
   6  -5   1        206.93        193.48         3.17 o                         
   7  -5   1        225.97        230.32         3.51 o                         
   8  -5   1         79.60         87.36         2.57 o                         
   9  -5   1         64.50         59.85         3.77 o                         
  10  -5   1         51.74         48.61         1.44 o                         
 -10  -4   1          0.86          0.93         0.38 o                         
  -9  -4   1         33.14         30.57         1.04 o                         
  -8  -4   1         19.75         19.44         1.10 o                         
  -7  -4   1        124.20        104.74         2.47 o                         
  -6  -4   1          6.60          8.71         1.47 o                         
  -5  -4   1         38.02         36.67         1.00 o                         
  -4  -4   1       2525.80       2591.25        34.96 o                         
  -3  -4   1        675.89        670.78         8.95 o                         
  -2  -4   1        705.63        768.86         9.87 o                         
  -1  -4   1       1333.33       1368.48        45.27 o                         
   0  -4   1         13.95         21.06         2.27 o                         
   1  -4   1         21.97         22.53         1.30 o                         
   2  -4   1        752.95        834.84        11.69 o                         
   3  -4   1          3.36          2.72         0.43 o                         
   4  -4   1          8.52         11.07         0.88 o                         
   5  -4   1         32.85         38.15         1.74 o                         
   6  -4   1        176.80        173.59         3.45 o                         
   7  -4   1         27.37         27.99         1.21 o                         
   8  -4   1        190.40        205.70         3.97 o                         
   9  -4   1         40.85         39.93         1.28 o                         
  10  -4   1         46.12         48.27         1.23 o                         
  11  -4   1         10.94          9.04         0.64 o                         
 -10  -3   1          0.53          0.52         0.33 o                         
  -9  -3   1         10.63          9.32         0.68 o                         
  -8  -3   1         50.95         48.49         1.48 o                         
  -7  -3   1          9.40          6.31         0.49 o                         
  -6  -3   1         54.42         49.97         1.19 o                         
  -5  -3   1         31.08         39.57         1.11 o                         
  -4  -3   1        283.02        307.82         8.24 o                         
  -3  -3   1       2472.37       2935.35        33.01 o                         
  -2  -3   1       3885.56       3881.98        48.79 o                         
  -1  -3   1       6575.29       6308.60        69.43 o                         
   0  -3   1        121.50         69.26         2.49 o                         
   1  -3   1        323.97        302.59         7.31 o                         
   2  -3   1       4921.31       4374.45        48.33 o                         
   3  -3   1        299.01        333.43         6.81 o                         
   4  -3   1        358.82        356.00         5.76 o                         
   5  -3   1         42.97         41.94         1.65 o                         
   6  -3   1         47.23         38.64         1.09 o                         
   7  -3   1        680.53        667.90         7.46 o                         
   8  -3   1        450.93        505.17        13.52 o                         
   9  -3   1        127.86        137.67         2.69 o                         
  10  -3   1         12.08         11.05         0.63 o                         
  11  -3   1         48.65         58.13         1.61 o                         
 -10  -2   1          4.48          5.55         0.57 o                         
  -9  -2   1          2.54          3.15         0.41 o                         
  -8  -2   1         26.77         18.28         0.88 o                         
  -7  -2   1         50.64         59.54         1.21 o                         
  -6  -2   1         74.56         78.06         1.25 o                         
  -5  -2   1         62.38         62.00         1.89 o                         
  -4  -2   1         84.35         74.41         2.18 o                         
  -3  -2   1         64.67         67.48         1.22 o                         
  -2  -2   1        355.08        371.84         4.83 o                         
  -1  -2   1         35.71         26.76         1.41 o                         
   0  -2   1       1141.61       1007.02         9.08 o                         
   1  -2   1       5045.07       5072.23        42.22 o                         
   2  -2   1       1445.51       1431.13        13.30 o                         
   3  -2   1        243.02        243.58         3.49 o                         
   4  -2   1         60.88         56.35         1.51 o                         
   5  -2   1          6.77          5.51         0.51 o                         
   6  -2   1        483.45        458.13         4.93 o                         
   7  -2   1        218.78        193.91         4.41 o                         
   8  -2   1        127.22        147.94         2.51 o                         
   9  -2   1         38.89         38.96         1.20 o                         
  10  -2   1         11.77         12.75         0.66 o                         
  11  -2   1          4.96          4.33         0.48 o                         
 -10  -1   1          8.64         11.99         0.65 o                         
  -9  -1   1          0.01          0.39         0.37 o                         
  -8  -1   1         12.13          5.77         0.54 o                         
  -7  -1   1        136.03        124.56         1.90 o                         
  -6  -1   1          0.11          1.27         0.23 o                         
  -5  -1   1        688.44        763.00        12.12 o                         
  -4  -1   1        239.20        271.17         4.11 o                         
  -3  -1   1       1097.92       1082.07        12.50 o                         
  -2  -1   1       7045.95       6995.61        65.48 o                         
  -1  -1   1       2325.93       2252.27        25.15 o                         
   0  -1   1       3798.58       1943.95        17.71 o                         
   1  -1   1        745.58        954.16         8.85 o                         
   2  -1   1         53.45         96.42         1.33 o                         
   3  -1   1        112.11        140.95         2.28 o                         
   4  -1   1        652.47        847.33        10.70 o                         
   5  -1   1        194.49        179.11         3.64 o                         
   6  -1   1         48.22         54.99         2.90 o                         
   7  -1   1        125.37        139.39         2.04 o                         
   8  -1   1        184.20        173.96         3.02 o                         
   9  -1   1          1.09          0.43         0.34 o                         
  10  -1   1        104.30         98.34         3.20 o                         
  11  -1   1          0.22          0.80         0.26 o                         
 -11   0   1          8.28          6.34         0.47 o                         
 -10   0   1        168.81        174.85         3.72 o                         
  -9   0   1          2.49          3.34         0.49 o                         
  -8   0   1         38.06         35.45         1.13 o                         
  -7   0   1         45.25         42.12         1.35 o                         
  -6   0   1         45.12         59.79         2.51 o                         
  -5   0   1        292.34        373.36         6.20 o                         
  -4   0   1        435.15        500.88         7.35 o                         
  -3   0   1       3817.02       3526.85        37.46 o                         
  -2   0   1         45.92         68.20         2.88 o                         
  -1   0   1        443.67        358.85         5.94 o                         
   0   0   1        112.78         12.07         0.43 o                         
   1   0   1         56.07        160.52         4.42 o                         
   2   0   1       7752.68       7287.51        73.43 o                         
   3   0   1          1.96          9.61         2.05 o                         
   4   0   1       1024.94       1148.23        14.20 o                         
   5   0   1        469.66        410.31         9.26 o                         
   6   0   1         49.80         52.48         1.04 o                         
   7   0   1        105.99        112.14         1.91 o                         
   8   0   1        292.26        290.25         4.84 o                         
   9   0   1         45.33         42.38         1.53 o                         
  10   0   1         64.24         66.43         1.99 o                         
 -11   1   1          0.07          1.45         0.33 o                         
 -10   1   1          1.34          2.04         0.42 o                         
  -9   1   1         36.01         35.54         1.08 o                         
  -8   1   1          0.14          0.05         0.28 o                         
  -7   1   1        339.32        369.26         5.64 o                         
  -6   1   1         29.67         43.26         0.89 o                         
  -5   1   1         10.06         12.56         0.87 o                         
  -4   1   1        434.07        440.81         6.43 o                         
  -3   1   1          5.36          2.84         0.26 o                         
  -2   1   1         94.33         81.08         1.28 o                         
  -1   1   1       7335.19       6757.23        85.44 o                         
   0   1   1       8292.93       8090.84        98.21 o                         
   1   1   1         69.78         74.46         1.04 o                         
   2   1   1       2089.17       2131.85        55.13 o                         
   3   1   1         93.24        108.50         1.68 o                         
   4   1   1         91.94        138.10         6.20 o                         
   5   1   1         44.58         47.39         1.59 o                         
   6   1   1        135.40        152.16         2.54 o                         
   7   1   1          2.56          5.09         0.46 o                         
   8   1   1        397.23        405.06         7.63 o                         
   9   1   1          0.96          1.88         0.47 o                         
  10   1   1          3.75          4.60         0.62 o                         
 -11   2   1          0.13          0.51         0.25 o                         
 -10   2   1          7.55          6.70         0.57 o                         
  -9   2   1         73.61         82.30         1.87 o                         
  -8   2   1         97.00        101.75         2.15 o                         
  -7   2   1         26.01         19.86         0.68 o                         
  -6   2   1         89.35        120.55         2.89 o                         
  -5   2   1        153.61        100.47         2.45 o                         
  -4   2   1         19.38         18.39         1.45 o                         
  -3   2   1        568.73        569.22         8.92 o                         
  -2   2   1         19.76         32.53         1.18 o                         
  -1   2   1        110.86         96.66         3.72 o                         
   0   2   1       8208.98       7305.50        88.37 o                         
   1   2   1        855.70       1030.17        50.70 o                         
   2   2   1        974.12        985.24        13.24 o                         
   3   2   1       1199.58       1312.33        18.02 o                         
   4   2   1          2.06          8.93         0.73 o                         
   5   2   1        148.34        152.90         3.15 o                         
   6   2   1         64.37         54.70         1.66 o                         
   7   2   1          9.74          7.94         0.68 o                         
   8   2   1         58.24         47.92         2.08 o                         
   9   2   1          1.84          1.77         0.70 o                         
  10   2   1        184.23        173.70         5.59 o                         
 -11   3   1          3.61          5.39         0.65 o                         
 -10   3   1         41.42         42.87         1.23 o                         
  -9   3   1        159.07        187.31         3.65 o                         
  -8   3   1        227.74        233.61         4.05 o                         
  -7   3   1          2.19          1.77         0.32 o                         
  -6   3   1        264.28        248.12         6.73 o                         
  -5   3   1        101.25        122.22         3.55 o                         
  -4   3   1         49.63         63.59         1.97 o                         
  -3   3   1        409.95        453.90         8.75 o                         
  -2   3   1         10.08         26.88         1.82 o                         
  -1   3   1        112.67         99.08         3.79 o                         
   0   3   1        443.84        489.68        16.87 o                         
   1   3   1       1235.36       1382.84        50.38 o                         
   2   3   1        286.16        321.30        11.52 o                         
   3   3   1        378.46        373.78         7.23 o                         
   4   3   1        784.35        805.73        14.09 o                         
   5   3   1        148.91        117.41         2.20 o                         
   6   3   1        118.32        105.23         2.64 o                         
   7   3   1          0.72          2.03         0.49 o                         
   8   3   1          3.14          3.69         0.65 o                         
   9   3   1         71.31         72.25         3.12 o                         
  10   3   1         42.46         43.18         1.90 o                         
 -11   4   1          1.33          1.01         0.27 o                         
 -10   4   1          5.17          5.48         0.61 o                         
  -9   4   1        108.87        105.14         2.34 o                         
  -8   4   1          0.07          1.16         0.48 o                         
  -7   4   1         95.59         87.34         2.17 o                         
  -6   4   1        169.75        187.56         3.47 o                         
  -5   4   1        411.02        408.55         7.87 o                         
  -4   4   1        161.05        195.94         5.52 o                         
  -3   4   1         80.78         89.81         3.16 o                         
  -2   4   1        156.53        189.29         5.05 o                         
  -1   4   1         20.63         31.95         1.99 o                         
   0   4   1       1386.32       1398.66        20.56 o                         
   1   4   1       1585.33       1656.36        33.14 o                         
   2   4   1         63.26         65.01         3.02 o                         
   3   4   1        867.73        974.25        18.34 o                         
   4   4   1         15.23          9.32         0.51 o                         
   5   4   1          0.60          1.76         0.50 o                         
   6   4   1        209.64        219.63         4.42 o                         
   7   4   1        118.82        122.28         2.69 o                         
   8   4   1          4.85          3.94         0.66 o                         
   9   4   1         10.40         10.45         1.00 o                         
 -10   5   1         12.51         13.41         0.68 o                         
  -9   5   1         63.39         69.80         1.88 o                         
  -8   5   1        356.91        357.60         6.66 o                         
  -7   5   1          0.04          0.71         0.39 o                         
  -6   5   1          7.72         11.14         1.22 o                         
  -5   5   1         57.98         47.57         1.71 o                         
  -4   5   1         58.17         37.91         2.24 o                         
  -3   5   1        636.05        689.47        20.50 o                         
  -2   5   1         42.85         42.58         2.15 o                         
  -1   5   1        110.23        124.35         3.61 o                         
   0   5   1        323.24        334.70         7.42 o                         
   1   5   1          5.51         33.17         3.66 o                         
   2   5   1         76.63        105.20         4.77 o                         
   3   5   1        108.39        110.89         1.99 o                         
   4   5   1        386.34        364.91         4.99 o                         
   5   5   1         27.57         27.36         0.96 o                         
   6   5   1        103.80        112.91         2.82 o                         
   7   5   1         64.21         54.63         1.72 o                         
   8   5   1          8.29          8.03         0.76 o                         
   9   5   1          4.94          8.93         0.81 o                         
 -10   6   1          0.75          2.37         0.33 o                         
  -9   6   1          7.15          7.00         0.48 o                         
  -8   6   1        442.34        435.36         9.91 o                         
  -7   6   1         39.93         30.68         1.65 o                         
  -6   6   1         38.50         38.35         1.35 o                         
  -5   6   1         59.04         53.48         1.74 o                         
  -4   6   1          9.54          8.28         0.50 o                         
  -3   6   1          0.93          0.44         0.31 o                         
  -2   6   1        136.12        138.85         6.69 o                         
  -1   6   1         64.74         59.68         2.58 o                         
   0   6   1        119.28        110.72         6.33 o                         
   1   6   1        870.94        934.16        37.85 o                         
   2   6   1        450.51        450.31         6.64 o                         
   3   6   1         19.77         23.43         0.92 o                         
   4   6   1        163.70        168.90         3.23 o                         
   5   6   1         82.25         73.28         2.30 o                         
   6   6   1          0.28          0.38         0.40 o                         
   7   6   1         11.56         10.56         0.69 o                         
   8   6   1          0.94          0.46         0.36 o                         
 -10   7   1          0.74          0.28         0.31 o                         
  -9   7   1          4.77          7.40         0.70 o                         
  -8   7   1         41.10         39.47         1.74 o                         
  -7   7   1         41.28         32.04         3.21 o                         
  -6   7   1        106.86        104.15         4.06 o                         
  -5   7   1        202.88        192.59         3.99 o                         
  -4   7   1         24.97         24.79         1.13 o                         
  -3   7   1          0.14          0.05         0.28 o                         
  -2   7   1        123.28        107.75         3.05 o                         
  -1   7   1        293.35        333.01         8.22 o                         
   0   7   1          4.77          5.91         0.46 o                         
   1   7   1          0.79          3.62         0.36 o                         
   2   7   1        282.04        262.33         4.53 o                         
   3   7   1         18.93         17.45         0.88 o                         
   4   7   1        187.93        189.20         5.80 o                         
   5   7   1         12.97         14.73         1.17 o                         
   6   7   1          9.75          7.85         0.84 o                         
   7   7   1         17.09         19.96         1.10 o                         
  -9   8   1          0.00          0.06         0.43 o                         
  -8   8   1          5.35          4.69         0.78 o                         
  -7   8   1        124.67        113.74         3.65 o                         
  -6   8   1        391.56        375.39         9.39 o                         
  -5   8   1         87.25         83.21         2.61 o                         
  -4   8   1         59.79         44.81         1.40 o                         
  -3   8   1        251.32        252.93         5.04 o                         
  -2   8   1         34.39         34.45         1.25 o                         
  -1   8   1         34.24         40.38         1.21 o                         
   0   8   1         84.41         77.24         2.32 o                         
   1   8   1          3.50          3.86         0.49 o                         
   2   8   1        808.73        756.54        16.72 o                         
   3   8   1         10.49          8.73         1.00 o                         
   4   8   1         26.36         24.99         1.32 o                         
   5   8   1         24.11         25.15         1.21 o                         
   6   8   1          0.47          0.69         0.35 o                         
   7   8   1          6.53          8.11         0.67 o                         
  -9   9   1          8.07          9.06         0.77 o                         
  -8   9   1         50.51         43.71         3.08 o                         
  -7   9   1         51.45         51.28         2.55 o                         
  -6   9   1          4.02          6.52         0.84 o                         
  -5   9   1         16.59         16.97         1.66 o                         
  -4   9   1         67.85         63.35         2.22 o                         
  -3   9   1        642.19        605.37        24.79 o                         
  -2   9   1         17.21         18.67         1.11 o                         
  -1   9   1          1.13          2.66         0.69 o                         
   0   9   1          2.37          3.20         0.55 o                         
   1   9   1          4.27          2.77         0.69 o                         
   2   9   1          0.75          1.01         0.53 o                         
   3   9   1         47.56         42.29         1.75 o                         
   4   9   1         24.35         20.26         1.15 o                         
   5   9   1          4.56          4.47         0.55 o                         
   6   9   1          4.40          4.03         0.48 o                         
  -8  10   1          0.48         -0.29         0.57 o                         
  -7  10   1          7.08          7.40         1.29 o                         
  -6  10   1         26.40         22.22         1.62 o                         
  -5  10   1         16.99         25.21         1.84 o                         
  -4  10   1         10.11         11.94         0.92 o                         
  -3  10   1         14.12         14.33         1.00 o                         
  -2  10   1         84.49         85.15         4.73 o                         
  -1  10   1         95.17         92.05         4.27 o                         
   0  10   1         19.13         21.03         1.74 o                         
   1  10   1          5.52          4.29         0.72 o                         
   2  10   1         10.50         13.80         0.98 o                         
   3  10   1         38.68         31.69         1.71 o                         
   4  10   1          3.24          2.93         0.57 o                         
   5  10   1          4.08          3.78         0.61 o                         
  -7  11   1          0.01         -0.28         0.62 o                         
  -6  11   1         56.92         67.04         3.09 o                         
  -5  11   1          6.56          7.24         0.96 o                         
  -4  11   1          3.62          4.74         0.61 o                         
  -3  11   1          2.99          1.88         0.72 o                         
  -2  11   1          1.00          0.76         0.62 o                         
  -1  11   1         18.26         17.43         2.87 o                         
   0  11   1          1.59          1.43         0.63 o                         
   1  11   1          1.18          0.01         0.63 o                         
   2  11   1         28.11         26.24         1.67 o                         
   3  11   1         12.13         11.91         1.01 o                         
  -5  12   1          8.39         11.15         1.35 o                         
  -4  12   1         12.98          9.10         0.92 o                         
  -3  12   1         36.75         38.91         2.02 o                         
  -2  12   1          0.23          0.56         0.49 o                         
  -1  12   1         32.83         29.02         1.70 o                         
   0  12   1          3.84          2.94         0.96 o                         
   1  12   1         10.70         11.49         1.39 o                         
   2 -14   2          0.95         -0.17         0.50 o                         
  -2 -13   2          3.93          5.07         0.64 o                         
  -1 -13   2          7.00          6.75         1.19 o                         
   0 -13   2          2.17          1.41         0.73 o                         
   1 -13   2          6.23          4.28         0.74 o                         
   2 -13   2          1.73          2.67         0.68 o                         
   3 -13   2          9.51          6.53         0.88 o                         
   4 -13   2          0.15          0.72         0.53 o                         
   5 -13   2          0.55          0.78         0.45 o                         
  -4 -12   2          1.49          0.46         0.30 o                         
  -3 -12   2          8.73         11.68         1.09 o                         
  -2 -12   2          5.39          4.96         0.69 o                         
  -1 -12   2         15.29         11.87         1.58 o                         
   0 -12   2          5.77          8.21         1.58 o                         
   1 -12   2         53.56         55.30         2.87 o                         
   2 -12   2         32.63         33.18         3.29 o                         
   3 -12   2          9.91         11.58         0.99 o                         
   4 -12   2          0.04          0.32         0.45 o                         
   5 -12   2          0.15         -0.24         0.53 o                         
   6 -12   2          2.17          2.29         0.48 o                         
   7 -12   2          8.94         13.55         1.03 o                         
  -5 -11   2          3.69          6.44         0.46 o                         
  -4 -11   2          0.10          0.77         0.34 o                         
  -3 -11   2          0.02          0.02         0.44 o                         
  -2 -11   2         54.62         41.65         1.71 o                         
  -1 -11   2        201.71        167.05         5.06 o                         
   0 -11   2         36.28         36.71         3.47 o                         
   1 -11   2          0.07          5.96         1.00 o                         
   2 -11   2        128.56        108.09         3.29 o                         
   3 -11   2         41.11         34.04         1.86 o                         
   4 -11   2         11.08          9.54         1.05 o                         
   5 -11   2         15.15         21.79         0.95 o                         
   6 -11   2          5.43          5.13         0.58 o                         
   7 -11   2         10.77         13.22         1.08 o                         
   8 -11   2         11.67          7.76         1.06 o                         
  -6 -10   2         15.68         13.78         0.73 o                         
  -5 -10   2          0.30          0.10         0.33 o                         
  -4 -10   2         23.73         19.08         1.12 o                         
  -3 -10   2         24.98         26.65         1.57 o                         
  -2 -10   2         75.33         81.18         3.02 o                         
  -1 -10   2         33.34         38.51         1.93 o                         
   0 -10   2         11.82          9.78         0.95 o                         
   1 -10   2         40.67         46.41         1.88 o                         
   2 -10   2          9.86         10.32         0.79 o                         
   3 -10   2        642.97        623.49        14.44 o                         
   4 -10   2         42.07         36.09         1.44 o                         
   5 -10   2         64.85         47.49         1.69 o                         
   6 -10   2         11.53         14.41         1.27 o                         
   7 -10   2          5.00          4.24         0.86 o                         
   8 -10   2        101.61        107.00         3.17 o                         
   9 -10   2          0.30          0.23         0.28 o                         
  -7  -9   2         24.71         21.65         0.91 o                         
  -6  -9   2         56.59         49.07         1.95 o                         
  -5  -9   2          4.65          6.26         0.67 o                         
  -4  -9   2         18.31         19.06         1.02 o                         
  -3  -9   2          0.45          4.72         0.65 o                         
  -2  -9   2          0.01          3.66         0.53 o                         
  -1  -9   2        119.94        115.30         2.87 o                         
   0  -9   2          8.61          5.10         0.59 o                         
   1  -9   2         52.48         46.49         2.32 o                         
   2  -9   2        136.91        127.31         2.58 o                         
   3  -9   2        292.02        315.78         5.02 o                         
   4  -9   2          1.17          1.84         0.38 o                         
   5  -9   2         93.79         90.51         2.27 o                         
   6  -9   2        134.96        121.08         3.96 o                         
   7  -9   2         93.60         77.74         3.51 o                         
   8  -9   2        100.95         91.97         4.07 o                         
   9  -9   2          0.22          0.66         0.33 o                         
  -8  -8   2          0.64          0.67         0.34 o                         
  -7  -8   2          5.87          6.13         0.79 o                         
  -6  -8   2         10.64         10.72         0.96 o                         
  -5  -8   2         46.49         51.18         2.58 o                         
  -4  -8   2         34.79         37.42         1.76 o                         
  -3  -8   2          9.14          9.18         0.70 o                         
  -2  -8   2         13.19         11.46         0.71 o                         
  -1  -8   2          2.83         11.86         0.78 o                         
   0  -8   2         25.78         15.68         0.91 o                         
   1  -8   2          3.61          5.33         0.42 o                         
   2  -8   2         26.28         28.70         1.16 o                         
   3  -8   2        282.97        282.91         4.81 o                         
   4  -8   2         20.69         24.13         1.02 o                         
   5  -8   2         69.87         70.26         2.28 o                         
   6  -8   2         50.79         50.01         2.44 o                         
   7  -8   2         30.64         26.52         1.52 o                         
   8  -8   2        308.28        316.40         7.92 o                         
   9  -8   2         18.38         14.24         1.02 o                         
  10  -8   2         15.86         15.76         0.84 o                         
  -8  -7   2          0.50          0.70         0.42 o                         
  -7  -7   2        167.43        153.98         3.94 o                         
  -6  -7   2         93.49        103.58         3.87 o                         
  -5  -7   2          2.10          3.43         0.90 o                         
  -4  -7   2         90.07         94.65         3.25 o                         
  -3  -7   2         44.28         40.18         2.45 o                         
  -2  -7   2         52.02         74.58         1.94 o                         
  -1  -7   2        479.30        518.29         7.99 o                         
   0  -7   2        100.18        124.05         3.15 o                         
   1  -7   2          8.15         13.70         0.93 o                         
   2  -7   2         57.57         39.67         2.17 o                         
   3  -7   2        595.16        595.96        10.32 o                         
   4  -7   2          0.02          0.36         0.27 o                         
   5  -7   2        105.12        111.95         2.56 o                         
   6  -7   2          1.72          0.66         0.38 o                         
   7  -7   2          8.15          5.67         0.58 o                         
   8  -7   2          7.71          9.88         0.79 o                         
   9  -7   2          6.75          6.94         0.65 o                         
  10  -7   2         18.38         14.20         0.66 o                         
  -9  -6   2         22.31         19.79         1.23 o                         
  -8  -6   2          0.22          0.23         0.43 o                         
  -7  -6   2          0.13          0.58         0.37 o                         
  -6  -6   2        291.95        280.94         8.42 o                         
  -5  -6   2          1.31          2.59         0.43 o                         
  -4  -6   2         53.43         43.12         2.91 o                         
  -3  -6   2        832.03        798.37        10.08 o                         
  -2  -6   2         58.29         70.62         1.96 o                         
  -1  -6   2       1113.89       1286.10        16.98 o                         
   0  -6   2        640.75        582.65        16.62 o                         
   1  -6   2        127.98        150.33         3.99 o                         
   2  -6   2        354.45        390.27        12.28 o                         
   3  -6   2        238.62        275.21        10.98 o                         
   4  -6   2        275.51        318.23         6.51 o                         
   5  -6   2         12.13         23.82         0.83 o                         
   6  -6   2          0.16          8.05         0.54 o                         
   7  -6   2         81.01         85.75         2.07 o                         
   8  -6   2          5.06          4.31         0.74 o                         
   9  -6   2        298.39        301.39         5.84 o                         
  10  -6   2          5.52          8.70         0.57 o                         
  -9  -5   2          9.60         10.20         0.86 o                         
  -8  -5   2          2.03          3.29         0.56 o                         
  -7  -5   2         70.27         61.67         1.70 o                         
  -6  -5   2        382.91        393.68         6.07 o                         
  -5  -5   2        581.20        607.15        11.88 o                         
  -4  -5   2         25.26         25.36         0.84 o                         
  -3  -5   2        357.86        454.79         7.85 o                         
  -2  -5   2         99.78        120.69         2.92 o                         
  -1  -5   2        275.31        258.20         7.15 o                         
   0  -5   2          0.62          2.65         0.33 o                         
   1  -5   2         14.49         19.46         0.71 o                         
   2  -5   2         48.40         60.22         4.12 o                         
   3  -5   2        130.22        157.08         3.42 o                         
   4  -5   2        267.85        287.26         6.12 o                         
   5  -5   2        264.46        252.93         3.71 o                         
   6  -5   2          1.15          1.09         0.30 o                         
   7  -5   2          5.03          4.60         0.43 o                         
   8  -5   2        237.90        244.88         4.57 o                         
   9  -5   2          0.29          1.62         0.40 o                         
  10  -5   2          0.47          0.37         0.33 o                         
 -10  -4   2          2.58          2.56         0.45 o                         
  -9  -4   2          6.63          7.48         0.83 o                         
  -8  -4   2        185.02        184.72         3.69 o                         
  -7  -4   2         30.08         27.86         1.08 o                         
  -6  -4   2          6.80         13.69         1.17 o                         
  -5  -4   2          3.19          7.69         0.94 o                         
  -4  -4   2         29.06         28.23         2.05 o                         
  -3  -4   2         52.95         54.21         1.99 o                         
  -2  -4   2        152.45        172.47         7.96 o                         
  -1  -4   2        178.48        210.45        22.11 o                         
   0  -4   2        809.58        766.53         8.01 o                         
   1  -4   2        424.18        398.09         7.58 o                         
   2  -4   2        407.85        464.63         5.84 o                         
   3  -4   2         20.15         27.13         2.21 o                         
   4  -4   2        264.02        310.27         5.26 o                         
   5  -4   2         48.36         63.34         2.76 o                         
   6  -4   2         28.54         28.65         0.80 o                         
   7  -4   2         45.94         37.97         1.05 o                         
   8  -4   2        420.90        434.99         7.78 o                         
   9  -4   2         39.76         30.79         1.02 o                         
  10  -4   2        150.24        157.70         3.36 o                         
 -10  -3   2          1.61          1.52         0.38 o                         
  -9  -3   2          2.74          3.46         0.45 o                         
  -8  -3   2         18.89         21.14         1.05 o                         
  -7  -3   2         93.94         93.52         1.95 o                         
  -6  -3   2        114.00        134.16         2.19 o                         
  -5  -3   2        169.58        174.60         2.43 o                         
  -4  -3   2        522.54        577.82         7.49 o                         
  -3  -3   2         34.61         47.62         1.04 o                         
  -2  -3   2       1875.12       2054.45        30.10 o                         
  -1  -3   2       5797.46       5512.65        53.73 o                         
   0  -3   2        656.46        656.62        14.18 o                         
   1  -3   2       5881.00       5320.72        48.58 o                         
   2  -3   2        317.12        333.06         6.22 o                         
   3  -3   2         78.10         55.40         3.70 o                         
   4  -3   2       2495.77       2809.01        35.16 o                         
   5  -3   2        358.95        328.29         6.15 o                         
   6  -3   2         45.42         39.89         0.86 o                         
   7  -3   2        125.68        109.59         3.64 o                         
   8  -3   2         38.46         36.97         1.62 o                         
   9  -3   2         30.15         31.30         1.14 o                         
  10  -3   2         69.57         71.79         1.73 o                         
  11  -3   2          6.54          6.48         0.55 o                         
 -10  -2   2         13.51         12.18         0.63 o                         
  -9  -2   2         39.23         40.40         1.41 o                         
  -8  -2   2         32.90         27.46         1.20 o                         
  -7  -2   2         65.46         69.20         1.46 o                         
  -6  -2   2        161.67        138.23         2.15 o                         
  -5  -2   2        556.39        581.04         8.60 o                         
  -4  -2   2       1763.11       2035.61        24.48 o                         
  -3  -2   2          2.86          5.48         0.44 o                         
  -2  -2   2        778.86        714.97         7.40 o                         
  -1  -2   2        804.92        750.25        10.84 o                         
   0  -2   2          2.08         17.95         1.15 o                         
   1  -2   2       5481.84       5328.53        46.94 o                         
   2  -2   2       2286.49       2135.85        19.76 o                         
   3  -2   2        368.29        337.10         7.62 o                         
   4  -2   2        125.72        100.73         2.00 o                         
   5  -2   2          3.20          6.76         0.66 o                         
   6  -2   2         20.61         31.74         2.21 o                         
   7  -2   2         87.28         90.76         4.07 o                         
   8  -2   2         58.91         62.05         1.65 o                         
   9  -2   2         35.63         36.46         1.47 o                         
  10  -2   2         26.38         23.06         1.42 o                         
 -11  -1   2         11.50         13.68         0.67 o                         
 -10  -1   2          7.38          5.27         0.59 o                         
  -9  -1   2          4.11          4.07         0.57 o                         
  -8  -1   2         79.85         80.15         2.02 o                         
  -7  -1   2          6.74          7.29         0.52 o                         
  -6  -1   2         30.80         21.29         1.11 o                         
  -5  -1   2         14.93         25.66         1.09 o                         
  -4  -1   2        239.44        282.71         4.25 o                         
  -3  -1   2        488.71        557.00         6.50 o                         
  -2  -1   2        530.25        564.12        15.76 o                         
  -1  -1   2       9794.98       9101.16        82.46 o                         
   0  -1   2       3594.83       3793.39        34.58 o                         
   1  -1   2        338.52        272.64         2.74 o                         
   2  -1   2       6038.63       5724.06        63.01 o                         
   3  -1   2         23.85         38.33         3.00 o                         
   4  -1   2        684.72        710.08         9.68 o                         
   5  -1   2         31.21         38.33         2.93 o                         
   6  -1   2        231.67        265.78         3.97 o                         
   7  -1   2         89.72         89.30         1.96 o                         
   8  -1   2        194.00        194.97         4.75 o                         
   9  -1   2          5.63          5.66         0.53 o                         
  10  -1   2          0.96          0.33         0.37 o                         
 -11   0   2          1.85          0.68         0.30 o                         
 -10   0   2          4.27          5.22         0.54 o                         
  -9   0   2        117.91        117.00         2.62 o                         
  -8   0   2          9.56          6.49         0.53 o                         
  -7   0   2         38.09         49.08         2.00 o                         
  -6   0   2        181.14        168.55         2.52 o                         
  -5   0   2         43.28         51.00         2.64 o                         
  -4   0   2        261.18        246.77         3.77 o                         
  -3   0   2       2194.14       2265.10        37.37 o                         
  -2   0   2        226.21        213.92         5.40 o                         
  -1   0   2         16.49         67.03         1.10 o                         
   0   0   2       3919.99       3802.26        43.57 o                         
   1   0   2         15.85         15.57         0.43 o                         
   2   0   2       2197.80       2316.68        38.08 o                         
   3   0   2         50.92         32.80         1.05 o                         
   4   0   2          6.66          9.59         2.06 o                         
   5   0   2        430.00        495.26         8.41 o                         
   6   0   2         90.67         87.20         2.13 o                         
   7   0   2         15.73         10.91         0.77 o                         
   8   0   2          0.74          0.35         0.44 o                         
   9   0   2          4.83          7.33         0.81 o                         
  10   0   2         23.06         25.31         1.27 o                         
 -11   1   2         15.80         20.18         0.76 o                         
 -10   1   2          3.44          2.63         0.43 o                         
  -9   1   2         18.95         17.37         0.97 o                         
  -8   1   2          5.23          3.16         0.48 o                         
  -7   1   2        159.08        138.96         2.24 o                         
  -6   1   2        501.14        535.40         6.23 o                         
  -5   1   2          0.67          2.63         0.44 o                         
  -4   1   2          0.03          7.43         0.95 o                         
  -3   1   2        335.15        294.25         4.20 o                         
  -2   1   2         87.74        112.17         3.50 o                         
  -1   1   2          1.33          3.55         0.29 o                         
   0   1   2          0.09         10.23         0.39 o                         
   1   1   2       2104.19       2128.32        23.77 o                         
   2   1   2        211.00        208.42         6.45 o                         
   3   1   2         15.38         20.52         3.20 o                         
   4   1   2          3.17         30.05         1.49 o                         
   5   1   2         85.74        112.25         3.01 o                         
   6   1   2        164.36        164.77         3.07 o                         
   7   1   2          6.21          8.04         0.92 o                         
   8   1   2        308.02        297.93         7.63 o                         
   9   1   2         17.51         13.88         1.03 o                         
  10   1   2         67.05         68.98         3.53 o                         
 -11   2   2         81.24         89.76         2.00 o                         
 -10   2   2          4.41          2.82         0.49 o                         
  -9   2   2          0.14          1.00         0.34 o                         
  -8   2   2        580.82        610.10         9.31 o                         
  -7   2   2          6.26          4.93         0.49 o                         
  -6   2   2          0.15          6.70         0.66 o                         
  -5   2   2        268.23        259.81         5.52 o                         
  -4   2   2        280.88        285.33         4.38 o                         
  -3   2   2       3050.81       3134.64        43.56 o                         
  -2   2   2       5747.37       6048.80       134.71 o                         
  -1   2   2        268.30        233.75         5.78 o                         
   0   2   2         35.43         18.10         0.84 o                         
   1   2   2       1070.33       1128.26        21.91 o                         
   2   2   2        666.87        693.15        12.85 o                         
   3   2   2        118.66        111.88         3.51 o                         
   4   2   2         62.94         56.99         3.57 o                         
   5   2   2         26.36         45.29         2.44 o                         
   6   2   2         68.93         72.27         2.09 o                         
   7   2   2        107.22         91.23         3.10 o                         
   8   2   2         49.38         51.17         2.70 o                         
   9   2   2         27.87         23.58         1.63 o                         
  10   2   2         28.92         26.97         1.47 o                         
 -11   3   2          1.62          0.72         0.31 o                         
 -10   3   2          3.96          3.65         0.49 o                         
  -9   3   2          0.04          0.39         0.35 o                         
  -8   3   2        127.54        140.72         2.96 o                         
  -7   3   2          0.10          0.49         0.36 o                         
  -6   3   2         21.60         24.26         0.88 o                         
  -5   3   2          0.10          6.08         1.10 o                         
  -4   3   2         70.15         59.46         3.44 o                         
  -3   3   2        523.05        522.47        10.89 o                         
  -2   3   2        197.90        189.92         6.95 o                         
  -1   3   2        120.71        143.24         5.50 o                         
   0   3   2         38.84         55.61         2.01 o                         
   1   3   2       1202.37       1279.98        25.13 o                         
   2   3   2         54.82         70.09         8.33 o                         
   3   3   2          9.89         30.74         1.56 o                         
   4   3   2         60.32         59.74         1.36 o                         
   5   3   2        176.99        146.68         3.14 o                         
   6   3   2        133.52        126.54         3.79 o                         
   7   3   2          0.71          2.75         0.66 o                         
   8   3   2         32.19         26.83         1.47 o                         
   9   3   2         19.79         15.16         1.10 o                         
 -10   4   2         37.88         39.56         1.13 o                         
  -9   4   2          0.05          0.39         0.34 o                         
  -8   4   2         94.42         98.58         4.04 o                         
  -7   4   2        242.23        235.63         5.04 o                         
  -6   4   2        309.67        288.49         5.87 o                         
  -5   4   2        104.92        110.07         2.91 o                         
  -4   4   2         82.35         83.81         3.92 o                         
  -3   4   2        688.64        678.99        22.00 o                         
  -2   4   2        828.62        886.38        20.86 o                         
  -1   4   2          2.67          0.70         0.50 o                         
   0   4   2         15.19         26.65         1.33 o                         
   1   4   2        317.43        361.51         9.82 o                         
   2   4   2        187.20        212.57         6.16 o                         
   3   4   2        162.09        191.14         3.52 o                         
   4   4   2         10.89         10.50         0.73 o                         
   5   4   2          0.47          0.46         0.35 o                         
   6   4   2          0.32          0.90         0.57 o                         
   7   4   2        157.74        155.93         3.94 o                         
   8   4   2         12.59          9.66         0.90 o                         
   9   4   2          2.52          2.65         0.44 o                         
 -10   5   2          2.20          1.27         0.31 o                         
  -9   5   2         13.87         11.05         0.64 o                         
  -8   5   2         69.75         69.57         2.61 o                         
  -7   5   2         11.98         12.67         1.06 o                         
  -6   5   2          2.04          4.04         0.60 o                         
  -5   5   2         52.63         61.58         2.50 o                         
  -4   5   2         53.03         58.59         1.34 o                         
  -3   5   2          1.01          1.40         0.93 o                         
  -2   5   2         19.29         36.40         4.50 o                         
  -1   5   2        220.00        273.30         7.43 o                         
   0   5   2        583.44        612.21        18.02 o                         
   1   5   2         21.99         36.81         2.28 o                         
   2   5   2        580.84        617.64         8.41 o                         
   3   5   2         59.28         70.04         1.44 o                         
   4   5   2        372.89        369.18         5.27 o                         
   5   5   2        328.63        324.46         5.60 o                         
   6   5   2         59.78         60.57         1.94 o                         
   7   5   2          0.04         -0.09         0.44 o                         
   8   5   2          1.77          0.72         0.40 o                         
 -10   6   2          1.23          0.93         0.31 o                         
  -9   6   2          7.58          8.53         0.67 o                         
  -8   6   2         25.79         24.37         1.20 o                         
  -7   6   2         12.87         15.12         0.99 o                         
  -6   6   2        127.75        108.01         2.74 o                         
  -5   6   2         19.34         15.39         0.73 o                         
  -4   6   2         91.92         89.13         2.79 o                         
  -3   6   2        189.65        156.98         3.25 o                         
  -2   6   2          1.19          0.63         0.32 o                         
  -1   6   2        232.00        230.43         3.83 o                         
   0   6   2          4.71          2.19         0.28 o                         
   1   6   2          7.54          8.27         0.44 o                         
   2   6   2        276.23        317.82         8.02 o                         
   3   6   2        284.72        246.19         4.27 o                         
   4   6   2         64.51         77.50         2.75 o                         
   5   6   2         78.21         70.83         2.26 o                         
   6   6   2          4.86          4.74         0.64 o                         
   7   6   2          3.52          4.73         0.63 o                         
   8   6   2         20.45         24.79         1.95 o                         
  -9   7   2         25.90         30.71         1.18 o                         
  -8   7   2        106.93         97.59         4.97 o                         
  -7   7   2         15.61         14.34         0.96 o                         
  -6   7   2         88.07         82.85         3.96 o                         
  -5   7   2         14.92         15.40         0.86 o                         
  -4   7   2         57.08         51.55         1.84 o                         
  -3   7   2        104.07        116.05         2.86 o                         
  -2   7   2         21.11         25.76         0.94 o                         
  -1   7   2         24.20         20.41         1.06 o                         
   0   7   2         82.58         94.66         4.89 o                         
   1   7   2         43.70         38.26         1.66 o                         
   2   7   2        171.72        154.48         2.98 o                         
   3   7   2         67.57         65.70         2.02 o                         
   4   7   2          1.94          1.06         0.42 o                         
   5   7   2          1.16          0.89         0.55 o                         
   6   7   2         12.46         18.67         1.17 o                         
   7   7   2          0.12          0.31         0.37 o                         
  -9   8   2          2.24          2.75         0.54 o                         
  -8   8   2          2.87          2.54         0.61 o                         
  -7   8   2          6.74          8.18         1.52 o                         
  -6   8   2         54.88         50.99         2.66 o                         
  -5   8   2        172.90        169.21         4.94 o                         
  -4   8   2          0.04          0.76         0.42 o                         
  -3   8   2         17.05         13.43         0.85 o                         
  -2   8   2        494.05        473.08        16.06 o                         
  -1   8   2         13.19         11.62         0.81 o                         
   0   8   2          8.99          7.77         0.65 o                         
   1   8   2         92.18         75.71         2.52 o                         
   2   8   2         93.89         83.70         2.13 o                         
   3   8   2          0.02          0.72         0.40 o                         
   4   8   2         18.91         21.01         1.18 o                         
   5   8   2          0.37          0.21         0.46 o                         
   6   8   2         14.32         17.35         0.83 o                         
  -8   9   2          1.42          0.57         0.68 o                         
  -7   9   2         11.70          8.36         1.41 o                         
  -6   9   2         24.55         36.47         2.17 o                         
  -5   9   2         91.66         77.41         4.70 o                         
  -4   9   2        176.36        167.48         7.80 o                         
  -3   9   2          0.00         -0.12         0.44 o                         
  -2   9   2          0.61          0.25         0.46 o                         
  -1   9   2          2.51          1.88         0.65 o                         
   0   9   2          0.91          2.43         0.57 o                         
   1   9   2        203.63        173.70         6.65 o                         
   2   9   2        112.73        109.96         3.20 o                         
   3   9   2          0.11          0.75         0.53 o                         
   4   9   2         26.85         23.48         1.35 o                         
   5   9   2          8.01          9.67         0.94 o                         
  -7  10   2          2.26          5.10         1.08 o                         
  -6  10   2         38.47         45.82         2.49 o                         
  -5  10   2         42.97         39.37         2.94 o                         
  -4  10   2         33.37         30.94         1.70 o                         
  -3  10   2          6.63          5.32         0.85 o                         
  -2  10   2          8.19          9.71         0.85 o                         
  -1  10   2         38.02         28.94         2.03 o                         
   0  10   2          6.19          6.58         1.03 o                         
   1  10   2          9.13          9.90         1.15 o                         
   2  10   2          5.36          5.05         0.91 o                         
   3  10   2         19.74         18.71         1.37 o                         
   4  10   2         12.89         12.59         1.01 o                         
  -6  11   2         36.19         36.46         5.41 o                         
  -5  11   2         12.54         11.88         1.06 o                         
  -4  11   2         46.39         45.49         2.83 o                         
  -3  11   2         13.95          9.97         1.12 o                         
  -2  11   2          6.51          5.87         0.88 o                         
  -1  11   2         22.77         25.87         3.40 o                         
   0  11   2          0.00         -0.04         0.55 o                         
   1  11   2          2.71          3.55         0.68 o                         
   2  11   2          0.90          0.46         0.43 o                         
  -3  12   2          0.05          0.09         0.54 o                         
  -2  12   2          0.75          0.71         0.70 o                         
  -1  12   2          5.87          8.22         0.82 o                         
   0 -14   3         11.53          9.34         1.22 o                         
   1 -14   3          3.63          3.53         0.84 o                         
   2 -14   3         13.57         12.47         0.91 o                         
   3 -14   3         14.10         13.84         0.93 o                         
   4 -14   3          3.41          3.14         0.41 o                         
  -3 -13   3          0.57          1.75         0.34 o                         
  -2 -13   3          0.07          0.19         0.34 o                         
  -1 -13   3         13.12         12.33         1.14 o                         
   0 -13   3          2.42          1.58         0.96 o                         
   1 -13   3          6.04          5.48         1.30 o                         
   2 -13   3          0.00          0.60         0.41 o                         
   3 -13   3         46.77         37.62         1.74 o                         
   4 -13   3          6.28          4.43         0.60 o                         
   5 -13   3          3.32          8.51         0.91 o                         
   6 -13   3          7.32          5.82         0.67 o                         
  -4 -12   3         27.81         23.53         1.12 o                         
  -3 -12   3          4.80          6.95         0.94 o                         
  -2 -12   3          1.26          1.62         0.57 o                         
  -1 -12   3         12.04          8.71         0.95 o                         
   0 -12   3         21.02         19.81         2.49 o                         
   1 -12   3          1.81          0.94         0.66 o                         
   2 -12   3          5.70          6.78         0.83 o                         
   3 -12   3        184.73        169.67         5.40 o                         
   4 -12   3        195.75        176.18         5.08 o                         
   5 -12   3         35.18         31.48         1.37 o                         
   6 -12   3         64.84         60.10         2.13 o                         
   7 -12   3          7.61         14.06         0.83 o                         
  -5 -11   3         21.05         22.36         0.97 o                         
  -4 -11   3         11.26         11.82         0.94 o                         
  -3 -11   3          5.23          4.50         0.73 o                         
  -2 -11   3         82.83         71.92         2.78 o                         
  -1 -11   3          2.38          2.12         0.72 o                         
   0 -11   3         60.53         62.88         3.21 o                         
   1 -11   3          0.00          0.75         0.51 o                         
   2 -11   3         64.58         69.02         2.79 o                         
   3 -11   3        189.00        196.47         6.30 o                         
   4 -11   3         21.42         26.47         1.25 o                         
   5 -11   3         69.47         74.75         2.13 o                         
   6 -11   3         99.64         92.86         3.06 o                         
   7 -11   3          8.59         11.53         1.05 o                         
   8 -11   3          5.57          5.08         0.70 o                         
  -6 -10   3          1.69          1.49         0.44 o                         
  -5 -10   3          5.70          5.63         0.54 o                         
  -4 -10   3          1.24          0.51         0.44 o                         
  -3 -10   3          1.24          0.03         0.68 o                         
  -2 -10   3         86.27         68.10         2.70 o                         
  -1 -10   3        102.67         77.38         3.67 o                         
   0 -10   3         28.98         25.58         1.17 o                         
   1 -10   3        141.48        142.98         4.13 o                         
   2 -10   3          3.21          5.03         0.53 o                         
   3 -10   3         66.03         82.19         2.23 o                         
   4 -10   3        130.20        131.26         3.21 o                         
   5 -10   3        104.26         96.18         2.61 o                         
   6 -10   3         11.25         11.82         0.90 o                         
   7 -10   3         20.95         30.63         1.53 o                         
   8 -10   3          6.03          7.27         0.60 o                         
   9 -10   3          6.63          7.35         0.44 o                         
  -7  -9   3         19.94         22.82         1.14 o                         
  -6  -9   3         42.63         44.31         1.62 o                         
  -5  -9   3          2.83          3.13         0.73 o                         
  -4  -9   3        110.16        114.98         3.23 o                         
  -3  -9   3         66.71         74.01         2.22 o                         
  -2  -9   3         82.79         74.34         3.95 o                         
  -1  -9   3        243.68        277.09         5.24 o                         
   0  -9   3         30.72         30.78         2.14 o                         
   1  -9   3        323.81        316.86         5.88 o                         
   2  -9   3         22.15         18.62         1.19 o                         
   3  -9   3         77.89        103.21         2.90 o                         
   4  -9   3          9.66         21.79         1.12 o                         
   5  -9   3         16.44         14.05         1.00 o                         
   6  -9   3         49.07         44.47         2.24 o                         
   7  -9   3        117.18        116.05         4.39 o                         
   8  -9   3         33.16         35.79         1.61 o                         
   9  -9   3         39.73         37.86         1.30 o                         
  -8  -8   3         33.14         34.17         1.77 o                         
  -7  -8   3          4.04          2.56         0.49 o                         
  -6  -8   3          2.59          1.89         0.45 o                         
  -5  -8   3         74.91         81.75         4.01 o                         
  -4  -8   3        280.62        293.81         7.52 o                         
  -3  -8   3         25.27         28.22         1.41 o                         
  -2  -8   3         26.45         36.35         1.26 o                         
  -1  -8   3         17.71         26.38         1.23 o                         
   0  -8   3         39.46         44.38         1.58 o                         
   1  -8   3         12.76         15.75         0.86 o                         
   2  -8   3          5.50          2.16         0.48 o                         
   3  -8   3         53.27         52.33         1.72 o                         
   4  -8   3         43.15         49.40         1.65 o                         
   5  -8   3          2.46          1.16         0.34 o                         
   6  -8   3          5.52          8.15         0.80 o                         
   7  -8   3         12.86         14.22         0.98 o                         
   8  -8   3         22.67         20.98         1.23 o                         
   9  -8   3         31.49         30.98         1.25 o                         
  10  -8   3          7.25          5.74         0.36 o                         
  -9  -7   3          5.80          4.19         0.48 o                         
  -8  -7   3          0.72          0.76         0.43 o                         
  -7  -7   3          5.69          6.14         0.68 o                         
  -6  -7   3        183.18        195.77         4.22 o                         
  -5  -7   3          4.95          6.42         0.57 o                         
  -4  -7   3          1.88          1.66         0.35 o                         
  -3  -7   3          0.55          0.88         0.42 o                         
  -2  -7   3         29.11         36.67         1.65 o                         
  -1  -7   3        461.74        492.82         7.11 o                         
   0  -7   3         14.96         21.82         1.03 o                         
   1  -7   3        303.30        295.29         7.09 o                         
   2  -7   3         36.97         34.68         1.79 o                         
   3  -7   3        328.50        356.98         8.43 o                         
   4  -7   3        157.20        145.75         2.73 o                         
   5  -7   3         66.15         63.04         1.86 o                         
   6  -7   3         86.86         64.95         1.85 o                         
   7  -7   3         92.66         92.26         2.71 o                         
   8  -7   3         37.11         34.92         1.73 o                         
   9  -7   3         39.36         42.44         1.56 o                         
  10  -7   3          0.08          0.45         0.30 o                         
  -9  -6   3          0.74          0.90         0.38 o                         
  -8  -6   3          0.00          0.00         0.44 o                         
  -7  -6   3         36.38         36.22         1.80 o                         
  -6  -6   3          2.04          0.06         0.37 o                         
  -5  -6   3        107.22        109.60         2.62 o                         
  -4  -6   3        365.72        355.74         5.08 o                         
  -3  -6   3         37.30         37.37         2.27 o                         
  -2  -6   3        110.85        103.74         2.29 o                         
  -1  -6   3        277.86        268.66         5.65 o                         
   0  -6   3        141.51        137.43         7.22 o                         
   1  -6   3        549.53        524.76         7.77 o                         
   2  -6   3         43.63         60.85         4.21 o                         
   3  -6   3         25.54         39.86         1.81 o                         
   4  -6   3         16.18         11.19         2.48 o                         
   5  -6   3        104.69         82.05         1.84 o                         
   6  -6   3        208.00        203.18         3.54 o                         
   7  -6   3          4.22          3.88         0.44 o                         
   8  -6   3        178.83        168.63         4.17 o                         
   9  -6   3         11.95         14.57         0.82 o                         
  10  -6   3         29.82         32.44         1.08 o                         
  -9  -5   3         26.18         28.00         1.08 o                         
  -8  -5   3         35.60         31.90         1.27 o                         
  -7  -5   3         45.27         44.92         1.54 o                         
  -6  -5   3          1.88          4.70         0.67 o                         
  -5  -5   3          3.73          2.77         0.44 o                         
  -4  -5   3          0.25          1.56         0.33 o                         
  -3  -5   3        113.84        145.47         3.09 o                         
  -2  -5   3         30.64         35.74         1.06 o                         
  -1  -5   3        197.67        229.21        14.04 o                         
   0  -5   3          4.83          5.84         0.67 o                         
   1  -5   3        813.21        887.15        11.74 o                         
   2  -5   3          3.80          2.46         0.32 o                         
   3  -5   3       1684.03       1823.24        30.16 o                         
   4  -5   3        904.61       1053.76        16.23 o                         
   5  -5   3        126.45        128.75         2.15 o                         
   6  -5   3        165.44        170.39         2.63 o                         
   7  -5   3        186.79        196.08         3.03 o                         
   8  -5   3          3.84          6.10         0.51 o                         
   9  -5   3          5.00          8.12         0.57 o                         
  10  -5   3         25.30         30.26         1.06 o                         
 -10  -4   3         31.41         36.27         1.13 o                         
  -9  -4   3          0.02          0.10         0.37 o                         
  -8  -4   3          0.06          0.40         0.35 o                         
  -7  -4   3         86.61         80.36         1.89 o                         
  -6  -4   3         38.99         50.50         1.27 o                         
  -5  -4   3         42.12         28.04         1.01 o                         
  -4  -4   3         99.17        101.58         3.12 o                         
  -3  -4   3        140.22        167.43         3.05 o                         
  -2  -4   3        337.80        361.31         8.98 o                         
  -1  -4   3         40.74         18.76         1.61 o                         
   0  -4   3         52.42         69.18         3.04 o                         
   1  -4   3         35.18         10.68         1.00 o                         
   2  -4   3         51.36         54.48         1.13 o                         
   3  -4   3        126.30        128.84         6.32 o                         
   4  -4   3         37.13         14.64         0.92 o                         
   5  -4   3          0.10          0.08         0.23 o                         
   6  -4   3        100.53         91.80         1.61 o                         
   7  -4   3        100.87        121.95         4.55 o                         
   8  -4   3         50.59         44.76         1.62 o                         
   9  -4   3          5.18          5.00         0.42 o                         
  10  -4   3          0.30          0.35         0.27 o                         
 -10  -3   3          2.26          1.66         0.48 o                         
  -9  -3   3          0.12          1.95         0.39 o                         
  -8  -3   3          6.88          8.13         0.58 o                         
  -7  -3   3         10.99         12.17         0.58 o                         
  -6  -3   3          8.47         11.07         0.55 o                         
  -5  -3   3        121.69        113.33         2.06 o                         
  -4  -3   3       1009.55       1189.81        15.70 o                         
  -3  -3   3          0.20          2.37         0.34 o                         
  -2  -3   3        147.59        168.74         2.93 o                         
  -1  -3   3          6.83         13.42         3.26 o                         
   0  -3   3       7688.02       7056.18        66.19 o                         
   1  -3   3       6086.88       5722.57        49.18 o                         
   2  -3   3        800.86        894.27        12.53 o                         
   3  -3   3         49.63         33.40         1.13 o                         
   4  -3   3        858.23        795.23        10.90 o                         
   5  -3   3        262.11        324.01         6.25 o                         
   6  -3   3        141.77        137.39         4.89 o                         
   7  -3   3         85.66         72.21         1.53 o                         
   8  -3   3        113.17        125.25         2.71 o                         
   9  -3   3          1.31          1.54         0.42 o                         
  10  -3   3        129.58        131.56         3.22 o                         
 -10  -2   3         34.14         31.29         0.95 o                         
  -9  -2   3          7.79         11.86         0.71 o                         
  -8  -2   3         71.62         74.46         1.93 o                         
  -7  -2   3        114.18        102.79         2.15 o                         
  -6  -2   3         32.62         45.40         1.49 o                         
  -5  -2   3         12.13         23.72         1.12 o                         
  -4  -2   3        531.32        522.53         7.56 o                         
  -3  -2   3        160.71        161.07         2.51 o                         
  -2  -2   3         20.20         17.94         0.72 o                         
  -1  -2   3        208.10        327.69        26.46 o                         
   0  -2   3      13662.90      12102.01       113.17 o                         
   1  -2   3       2380.98       2255.95        22.26 o                         
   2  -2   3       3354.90       3799.84        45.15 o                         
   3  -2   3        191.18        152.25         4.77 o                         
   4  -2   3        374.15        365.79         5.63 o                         
   5  -2   3        691.60        718.79        20.05 o                         
   6  -2   3         84.53         74.30         3.03 o                         
   7  -2   3         15.29         12.15         0.69 o                         
   8  -2   3        122.94        121.96         3.28 o                         
   9  -2   3         34.16         35.71         1.47 o                         
  10  -2   3         57.26         57.47         2.08 o                         
 -10  -1   3         14.49         11.93         0.73 o                         
  -9  -1   3          6.62          6.24         0.73 o                         
  -8  -1   3         11.84         10.93         0.89 o                         
  -7  -1   3         29.94         30.89         1.05 o                         
  -6  -1   3         15.97         19.84         0.69 o                         
  -5  -1   3       1197.82       1337.23        16.86 o                         
  -4  -1   3        113.14        131.80         2.38 o                         
  -3  -1   3        107.67        131.23         9.43 o                         
  -2  -1   3         13.81         20.46         5.15 o                         
  -1  -1   3       3448.51       3261.94        37.81 o                         
   0  -1   3       4497.05       4440.19        48.95 o                         
   1  -1   3       1343.03       1300.22        13.09 o                         
   2  -1   3        674.82        674.46        10.18 o                         
   3  -1   3         11.42          8.98         1.05 o                         
   4  -1   3         71.22         85.97         2.73 o                         
   5  -1   3       1065.94       1058.75        15.82 o                         
   6  -1   3        171.26        172.18         3.46 o                         
   7  -1   3        135.91        133.33         3.16 o                         
   8  -1   3         66.62         67.44         1.97 o                         
   9  -1   3         53.89         56.77         1.72 o                         
  10  -1   3          0.22          0.59         0.45 o                         
 -11   0   3          0.17          0.03         0.26 o                         
 -10   0   3         35.74         34.38         1.37 o                         
  -9   0   3         23.64         25.67         1.26 o                         
  -8   0   3        198.90        210.95         3.76 o                         
  -7   0   3          2.55          5.37         0.57 o                         
  -6   0   3        201.12        201.06         2.98 o                         
  -5   0   3        142.97        127.26         3.23 o                         
  -4   0   3        161.83        152.16         3.90 o                         
  -3   0   3          6.60          4.88         0.65 o                         
  -2   0   3        195.43        243.77         3.71 o                         
  -1   0   3        718.89        715.02        10.55 o                         
   0   0   3        444.61        435.59         5.58 o                         
   1   0   3        158.82        156.81         2.54 o                         
   2   0   3         49.92         43.13         2.94 o                         
   3   0   3         90.47         93.01         2.19 o                         
   4   0   3          0.28          1.46         0.43 o                         
   5   0   3        556.26        530.60         6.83 o                         
   6   0   3         16.58         12.88         0.92 o                         
   7   0   3         74.61         74.34         1.98 o                         
   8   0   3         91.01         81.38         2.48 o                         
   9   0   3         27.77         23.76         1.35 o                         
  10   0   3         34.24         34.95         1.77 o                         
 -11   1   3          0.22          0.55         0.33 o                         
 -10   1   3         22.11         21.13         1.17 o                         
  -9   1   3        151.43        151.18         3.42 o                         
  -8   1   3        114.04        118.76         4.00 o                         
  -7   1   3        376.46        384.52         4.97 o                         
  -6   1   3          1.41          1.97         0.30 o                         
  -5   1   3        226.44        253.68         4.78 o                         
  -4   1   3        302.32        328.81         5.24 o                         
  -3   1   3        236.25        287.50         4.78 o                         
  -2   1   3       1126.66       1295.63        22.37 o                         
  -1   1   3         10.13          3.64         0.61 o                         
   0   1   3       1893.16       1803.37        27.73 o                         
   1   1   3       1740.56       1573.54        21.03 o                         
   2   1   3         48.24         64.84         1.61 o                         
   3   1   3         61.76         51.11         5.04 o                         
   4   1   3         38.47         41.02         1.65 o                         
   5   1   3        202.96        207.38         8.95 o                         
   6   1   3         71.09         64.08         3.23 o                         
   7   1   3        283.67        296.20         6.53 o                         
   8   1   3          6.84          5.17         0.72 o                         
   9   1   3          0.02          0.26         0.56 o                         
  10   1   3          3.24          3.62         0.48 o                         
 -11   2   3         11.55         11.31         0.68 o                         
 -10   2   3         10.54         12.22         0.62 o                         
  -9   2   3         43.90         35.19         1.31 o                         
  -8   2   3         21.27         22.82         0.97 o                         
  -7   2   3        822.65        830.31        12.79 o                         
  -6   2   3          9.42         16.21         0.86 o                         
  -5   2   3        400.33        365.09         7.25 o                         
  -4   2   3        370.91        509.39         8.72 o                         
  -3   2   3        540.94        596.09        11.53 o                         
  -2   2   3         20.82         16.26         0.97 o                         
  -1   2   3        342.49        342.85         8.08 o                         
   0   2   3        200.93        227.16         5.85 o                         
   1   2   3         19.78         21.87         1.37 o                         
   2   2   3        376.80        385.05        10.26 o                         
   3   2   3         32.61         48.99         2.83 o                         
   4   2   3         38.99         42.36         2.02 o                         
   5   2   3        246.90        234.96         4.25 o                         
   6   2   3          6.74          3.16         0.53 o                         
   7   2   3         26.15         30.71         1.61 o                         
   8   2   3         60.55         59.95         2.34 o                         
   9   2   3          2.05          1.86         0.46 o                         
 -10   3   3          0.14         -0.23         0.32 o                         
  -9   3   3        144.35        138.45         4.03 o                         
  -8   3   3          3.20          2.83         0.50 o                         
  -7   3   3         15.16         17.45         1.51 o                         
  -6   3   3        101.90         88.95         2.22 o                         
  -5   3   3        340.77        335.21         6.45 o                         
  -4   3   3       1112.27       1322.17        26.76 o                         
  -3   3   3       1201.63       1199.98        25.06 o                         
  -2   3   3        120.61        119.78         3.65 o                         
  -1   3   3         51.87         40.37         2.16 o                         
   0   3   3        101.57        104.55         3.80 o                         
   1   3   3        387.93        366.73        12.95 o                         
   2   3   3        629.35        705.25        17.80 o                         
   3   3   3         75.38         61.90         1.50 o                         
   4   3   3          0.46          2.20         0.34 o                         
   5   3   3        108.17        106.60         2.47 o                         
   6   3   3        217.48        216.09         7.37 o                         
   7   3   3         51.65         52.93         2.28 o                         
   8   3   3          2.09          2.96         0.48 o                         
   9   3   3          0.08          0.12         0.34 o                         
 -10   4   3          0.00          0.35         0.27 o                         
  -9   4   3         21.65         18.59         1.34 o                         
  -8   4   3         26.18         27.37         1.28 o                         
  -7   4   3        140.10        138.84         3.69 o                         
  -6   4   3         58.01         59.93         2.48 o                         
  -5   4   3         21.82         23.65         1.00 o                         
  -4   4   3         60.17         61.23         1.61 o                         
  -3   4   3         98.73        148.26         5.22 o                         
  -2   4   3        521.08        562.11        12.91 o                         
  -1   4   3        139.81        178.19         5.62 o                         
   0   4   3        113.46        158.48         7.12 o                         
   1   4   3        233.58        230.35        16.15 o                         
   2   4   3        139.30        146.42         5.25 o                         
   3   4   3         22.70         17.80         0.81 o                         
   4   4   3         98.54         76.32         1.88 o                         
   5   4   3        500.62        513.60         8.65 o                         
   6   4   3         77.75         65.11         2.22 o                         
   7   4   3         12.46         11.92         0.84 o                         
   8   4   3          8.02          6.86         0.70 o                         
 -10   5   3          3.62          2.90         0.35 o                         
  -9   5   3          6.64          9.38         0.62 o                         
  -8   5   3         33.95         35.48         1.85 o                         
  -7   5   3         79.52         67.85         2.72 o                         
  -6   5   3        351.48        310.37         5.15 o                         
  -5   5   3          2.32          1.85         0.36 o                         
  -4   5   3         31.13         36.67         1.14 o                         
  -3   5   3          1.58          0.61         0.33 o                         
  -2   5   3        523.55        525.88        13.58 o                         
  -1   5   3         89.95         94.29         2.31 o                         
   0   5   3          0.48          0.99         0.26 o                         
   1   5   3          0.00          2.10         0.28 o                         
   2   5   3         40.70         34.32         1.33 o                         
   3   5   3        118.69        120.49         2.18 o                         
   4   5   3          1.27          1.07         0.32 o                         
   5   5   3         90.03         93.44         3.04 o                         
   6   5   3          0.02         -0.06         0.41 o                         
   7   5   3          2.56          3.12         0.57 o                         
   8   5   3         26.93         23.02         1.23 o                         
 -10   6   3          2.82          2.48         0.36 o                         
  -9   6   3         16.89         18.08         0.92 o                         
  -8   6   3         46.56         43.60         1.95 o                         
  -7   6   3          1.54          1.75         0.58 o                         
  -6   6   3        101.20         93.60         2.51 o                         
  -5   6   3        301.06        260.37         5.31 o                         
  -4   6   3         72.51         58.86         1.77 o                         
  -3   6   3        176.56        171.61         3.72 o                         
  -2   6   3        301.09        320.10         7.71 o                         
  -1   6   3         90.93         90.75         1.74 o                         
   0   6   3         16.40         20.51         0.83 o                         
   1   6   3        107.27        103.60         2.49 o                         
   2   6   3         71.84         71.89         2.11 o                         
   3   6   3         26.77         27.22         1.11 o                         
   4   6   3        115.71         95.69         2.71 o                         
   5   6   3          0.05         -0.08         0.36 o                         
   6   6   3          4.13          4.21         0.67 o                         
   7   6   3          0.19          0.30         0.35 o                         
  -9   7   3          1.29          1.68         0.52 o                         
  -8   7   3          2.44          3.59         0.61 o                         
  -7   7   3         54.37         48.30         2.58 o                         
  -6   7   3         42.45         36.13         1.86 o                         
  -5   7   3          6.85          6.38         0.61 o                         
  -4   7   3         20.46         17.21         1.17 o                         
  -3   7   3         67.99         79.04         2.72 o                         
  -2   7   3        792.95        734.40        16.69 o                         
  -1   7   3         25.72         22.66         0.92 o                         
   0   7   3          3.47          2.58         0.38 o                         
   1   7   3         12.67         16.74         1.21 o                         
   2   7   3        191.38        189.36         3.91 o                         
   3   7   3          0.40          0.35         0.39 o                         
   4   7   3         35.94         31.97         1.22 o                         
   5   7   3          0.06          1.37         0.46 o                         
   6   7   3          4.27          5.36         0.51 o                         
  -9   8   3          0.22         -0.09         0.51 o                         
  -8   8   3          0.02         -0.39         0.70 o                         
  -7   8   3         42.51         36.49         3.00 o                         
  -6   8   3         44.43         44.48         2.41 o                         
  -5   8   3         26.53         28.47         1.59 o                         
  -4   8   3         92.23         94.79         3.29 o                         
  -3   8   3          4.69          4.36         0.75 o                         
  -2   8   3          0.16          1.18         0.43 o                         
  -1   8   3        335.42        340.23        17.56 o                         
   0   8   3         28.35         28.56         1.53 o                         
   1   8   3          5.35          5.49         0.72 o                         
   2   8   3        209.86        189.08         4.26 o                         
   3   8   3         13.99         14.00         0.84 o                         
   4   8   3         18.81         14.79         0.94 o                         
   5   8   3          7.04          6.86         0.69 o                         
  -8   9   3          8.21         12.03         1.33 o                         
  -7   9   3          0.00         -0.12         0.59 o                         
  -6   9   3         22.86         27.30         1.41 o                         
  -5   9   3         10.93          9.92         0.95 o                         
  -4   9   3         79.39         73.71         2.37 o                         
  -3   9   3         27.57         20.65         1.73 o                         
  -2   9   3        133.74        140.83         4.49 o                         
  -1   9   3         16.88         15.87         1.73 o                         
   0   9   3          4.10          5.74         0.90 o                         
   1   9   3         25.81         26.53         1.53 o                         
   2   9   3          5.01          4.13         0.71 o                         
   3   9   3        107.06        101.05         3.26 o                         
   4   9   3          4.50          3.51         1.09 o                         
  -7  10   3          0.41          2.21         0.74 o                         
  -6  10   3         56.68         72.06         2.34 o                         
  -5  10   3         27.20         27.14         1.37 o                         
  -4  10   3          2.63          2.46         0.58 o                         
  -3  10   3          0.39          2.20         0.61 o                         
  -2  10   3         34.04         34.16         2.15 o                         
  -1  10   3         12.97         14.36         1.34 o                         
   0  10   3          0.98          1.47         0.66 o                         
   1  10   3         12.35         11.73         1.17 o                         
   2  10   3          0.48         -0.12         0.48 o                         
   3  10   3          5.62          4.72         0.99 o                         
  -5  11   3          0.02          1.56         0.61 o                         
  -4  11   3          0.19          0.26         0.47 o                         
  -3  11   3          3.39          2.12         0.56 o                         
  -2  11   3          0.27         -0.05         0.49 o                         
  -1  11   3          0.08          0.29         0.47 o                         
   0  11   3         55.80         65.41         4.22 o                         
   1  11   3         25.97         29.01         2.18 o                         
  -1 -14   4          6.02          4.43         0.88 o                         
   0 -14   4          5.11          7.50         1.16 o                         
   1 -14   4          0.14          0.01         0.38 o                         
   2 -14   4         11.83         11.23         0.74 o                         
   3 -14   4         11.50         10.41         0.71 o                         
   4 -14   4         33.57         31.31         1.25 o                         
  -3 -13   4          1.20          0.36         0.32 o                         
  -2 -13   4          1.29          0.80         0.40 o                         
  -1 -13   4         22.64         20.44         1.24 o                         
   0 -13   4         14.33         12.42         1.81 o                         
   1 -13   4          2.59          3.86         0.59 o                         
   2 -13   4         74.08         72.66         2.19 o                         
   3 -13   4          2.87          1.95         0.53 o                         
   4 -13   4         15.44         13.96         1.01 o                         
   5 -13   4          2.31          2.01         0.46 o                         
   6 -13   4          3.14          0.30         0.29 o                         
  -5 -12   4         15.20         17.94         0.85 o                         
  -4 -12   4          3.09          3.37         0.42 o                         
  -3 -12   4          0.00          0.03         0.43 o                         
  -2 -12   4        133.46        111.93         4.53 o                         
  -1 -12   4         58.61         61.57         3.18 o                         
   0 -12   4         65.96         73.16         3.92 o                         
   1 -12   4          8.07         13.27         1.29 o                         
   2 -12   4          1.19          1.01         0.54 o                         
   3 -12   4         15.24         14.44         1.82 o                         
   4 -12   4         28.93         28.08         1.36 o                         
   5 -12   4        112.26        108.27         2.96 o                         
   6 -12   4          0.91          0.96         0.37 o                         
   7 -12   4          1.22          1.63         0.40 o                         
  -6 -11   4          0.88          0.56         0.36 o                         
  -5 -11   4          1.78          1.16         0.30 o                         
  -4 -11   4         57.13         45.92         1.69 o                         
  -3 -11   4          3.34          3.48         0.80 o                         
  -2 -11   4          0.32          1.28         0.57 o                         
  -1 -11   4          7.35          7.66         0.79 o                         
   0 -11   4          6.03          3.25         0.64 o                         
   1 -11   4         51.78         53.80         2.38 o                         
   2 -11   4        229.66        208.51         5.99 o                         
   3 -11   4          0.67          1.20         0.51 o                         
   4 -11   4          1.59          0.70         0.40 o                         
   5 -11   4         22.24         21.06         1.03 o                         
   6 -11   4          4.25          4.82         0.61 o                         
   7 -11   4         54.84         66.96         4.12 o                         
   8 -11   4          0.07          0.97         0.46 o                         
  -7 -10   4          1.12          0.88         0.26 o                         
  -6 -10   4         16.67         16.86         1.12 o                         
  -5 -10   4          8.81          8.16         0.62 o                         
  -4 -10   4          0.28          0.56         0.87 o                         
  -3 -10   4          0.31          0.55         0.59 o                         
  -2 -10   4          5.08          3.72         1.10 o                         
  -1 -10   4         10.51          8.28         0.70 o                         
   0 -10   4         33.91         30.55         2.63 o                         
   1 -10   4         36.68         26.55         1.37 o                         
   2 -10   4         55.62         61.32         2.91 o                         
   3 -10   4         15.15         23.50         1.70 o                         
   4 -10   4          2.51         10.95         0.83 o                         
   5 -10   4        126.72        126.46         5.03 o                         
   6 -10   4        192.29        175.86         3.51 o                         
   7 -10   4         18.48         20.10         0.93 o                         
   8 -10   4          9.23         11.25         0.70 o                         
   9 -10   4          0.36          0.21         0.31 o                         
  -7  -9   4          1.25          1.57         0.38 o                         
  -6  -9   4          6.14          5.09         0.51 o                         
  -5  -9   4         18.45         16.85         0.83 o                         
  -4  -9   4         44.67         39.52         2.20 o                         
  -3  -9   4        530.16        526.87        16.24 o                         
  -2  -9   4         73.71         77.45         2.21 o                         
  -1  -9   4         51.22         42.83         1.39 o                         
   0  -9   4         53.34         48.40         1.80 o                         
   1  -9   4          3.26          1.85         0.45 o                         
   2  -9   4          4.39          2.55         0.50 o                         
   3  -9   4         78.94         88.96         2.55 o                         
   4  -9   4         15.98         14.88         0.75 o                         
   5  -9   4         64.99         76.13         2.73 o                         
   6  -9   4         36.72         37.78         1.38 o                         
   7  -9   4         83.56         86.00         2.54 o                         
   8  -9   4         59.99         56.54         2.11 o                         
   9  -9   4          0.25          0.02         0.34 o                         
  -8  -8   4         28.49         29.46         1.13 o                         
  -7  -8   4          1.50          1.35         0.34 o                         
  -6  -8   4         13.20         13.20         1.24 o                         
  -5  -8   4        348.10        369.63         6.92 o                         
  -4  -8   4         45.58         53.06         2.01 o                         
  -3  -8   4         16.79         13.04         0.94 o                         
  -2  -8   4         15.96         24.93         2.25 o                         
  -1  -8   4        152.73        152.17         3.36 o                         
   0  -8   4        765.21        859.06        10.77 o                         
   1  -8   4        199.36        186.96         3.47 o                         
   2  -8   4         80.30         64.99         1.72 o                         
   3  -8   4         31.37         27.36         1.06 o                         
   4  -8   4         55.94         34.08         1.57 o                         
   5  -8   4        247.00        206.10         7.52 o                         
   6  -8   4        257.46        225.10         4.22 o                         
   7  -8   4         85.55         79.14         2.16 o                         
   8  -8   4          7.81         10.31         0.80 o                         
   9  -8   4         39.02         39.94         1.69 o                         
  10  -8   4          6.06          9.30         0.47 o                         
  -9  -7   4          2.64          1.75         0.35 o                         
  -8  -7   4          0.12          0.23         0.32 o                         
  -7  -7   4         15.20         16.69         1.21 o                         
  -6  -7   4         21.70         19.60         1.29 o                         
  -5  -7   4        303.67        315.06         7.29 o                         
  -4  -7   4         70.71         77.95         2.05 o                         
  -3  -7   4          1.24          4.10         0.76 o                         
  -2  -7   4        154.32        147.83         2.69 o                         
  -1  -7   4         42.12         56.23         1.62 o                         
   0  -7   4         54.80         57.51         3.01 o                         
   1  -7   4         17.93         39.74         1.79 o                         
   2  -7   4         12.01         10.55         0.82 o                         
   3  -7   4          0.24          0.51         0.29 o                         
   4  -7   4         56.52         42.50         1.22 o                         
   5  -7   4          0.21          4.68         0.44 o                         
   6  -7   4         12.14         21.13         0.88 o                         
   7  -7   4          7.43          7.29         0.64 o                         
   8  -7   4         17.02         15.85         0.79 o                         
   9  -7   4         79.76         79.49         2.29 o                         
  10  -7   4          1.98          1.06         0.27 o                         
  -9  -6   4          1.16          1.01         0.32 o                         
  -8  -6   4          7.82          7.17         0.56 o                         
  -7  -6   4        101.10        103.64         2.41 o                         
  -6  -6   4         57.23         55.34         1.85 o                         
  -5  -6   4          0.00          1.23         0.40 o                         
  -4  -6   4        125.42        141.23         2.42 o                         
  -3  -6   4        163.41        184.28         4.08 o                         
  -2  -6   4         76.35         80.74         1.97 o                         
  -1  -6   4          8.06          4.11         0.71 o                         
   0  -6   4        160.98        154.49         8.20 o                         
   1  -6   4         52.54         48.09         1.38 o                         
   2  -6   4         63.07         91.05         3.71 o                         
   3  -6   4        237.90        327.56         6.61 o                         
   4  -6   4        542.46        587.18         9.71 o                         
   5  -6   4         15.14         15.97         0.89 o                         
   6  -6   4        177.71        179.28         5.47 o                         
   7  -6   4          3.87          6.27         0.65 o                         
   8  -6   4         34.10         30.70         1.03 o                         
   9  -6   4          2.43          2.04         0.37 o                         
  10  -6   4         50.50         45.21         1.45 o                         
  -9  -5   4         12.55         13.28         0.75 o                         
  -8  -5   4          6.55          6.71         0.62 o                         
  -7  -5   4          2.77          2.01         0.43 o                         
  -6  -5   4         14.02         11.56         1.50 o                         
  -5  -5   4        205.63        189.46         3.33 o                         
  -4  -5   4         89.27         83.28         3.41 o                         
  -3  -5   4         38.15         44.83         1.56 o                         
  -2  -5   4         22.51         22.80         1.33 o                         
  -1  -5   4          3.64          6.95         0.75 o                         
   0  -5   4        249.08        270.74         3.83 o                         
   1  -5   4          0.90          1.86         0.27 o                         
   2  -5   4        609.33        710.62         9.23 o                         
   3  -5   4        334.80        378.81         6.73 o                         
   4  -5   4          2.59         14.39         1.36 o                         
   5  -5   4        101.84        101.80         2.06 o                         
   6  -5   4         29.62         22.29         0.85 o                         
   7  -5   4        578.74        569.69         7.94 o                         
   8  -5   4         48.83         42.09         1.34 o                         
   9  -5   4         24.41         26.29         0.98 o                         
  10  -5   4          1.49          2.40         0.36 o                         
 -10  -4   4         39.37         41.03         1.76 o                         
  -9  -4   4         33.78         26.87         1.11 o                         
  -8  -4   4         24.49         24.52         1.02 o                         
  -7  -4   4         29.14         33.05         1.42 o                         
  -6  -4   4         13.58         21.21         1.11 o                         
  -5  -4   4         15.83         13.40         1.01 o                         
  -4  -4   4          0.01          1.12         0.39 o                         
  -3  -4   4         37.85         59.26         1.58 o                         
  -2  -4   4         12.77         17.28         1.71 o                         
  -1  -4   4        278.66        300.02         3.85 o                         
   0  -4   4          0.60          0.99         0.26 o                         
   1  -4   4         12.91         20.80         0.92 o                         
   2  -4   4        253.27        318.84         4.08 o                         
   3  -4   4        549.53        605.28         8.63 o                         
   4  -4   4          3.46         12.53         0.83 o                         
   5  -4   4        191.01        197.00         3.12 o                         
   6  -4   4        597.04        606.39         8.29 o                         
   7  -4   4         14.35         22.91         0.86 o                         
   8  -4   4         12.98         14.89         0.77 o                         
   9  -4   4          1.70          2.15         0.42 o                         
  10  -4   4         79.59         82.15         1.97 o                         
 -10  -3   4         78.71         73.92         1.70 o                         
  -9  -3   4         36.02         33.46         1.16 o                         
  -8  -3   4         19.12         15.22         0.81 o                         
  -7  -3   4         33.13         21.51         0.90 o                         
  -6  -3   4          9.49         10.71         0.62 o                         
  -5  -3   4          7.39          4.93         0.38 o                         
  -4  -3   4        217.12        207.64         3.96 o                         
  -3  -3   4       1343.38       1431.59        19.52 o                         
  -2  -3   4        172.10        154.70         2.49 o                         
  -1  -3   4         22.90         27.78         5.75 o                         
   0  -3   4       7170.31       7560.52        73.67 o                         
   1  -3   4        807.35        817.87         9.25 o                         
   2  -3   4        493.61        493.05         6.89 o                         
   3  -3   4         59.75         49.22         1.38 o                         
   4  -3   4         44.69         23.82         1.01 o                         
   5  -3   4         28.25         35.34         1.07 o                         
   6  -3   4         26.12         24.27         1.36 o                         
   7  -3   4         37.66         43.71         1.33 o                         
   8  -3   4          7.29          7.37         0.63 o                         
   9  -3   4         11.87         11.18         0.81 o                         
  10  -3   4         24.72         24.87         1.22 o                         
 -10  -2   4          0.98          0.67         0.29 o                         
  -9  -2   4          0.55          0.96         0.38 o                         
  -8  -2   4        251.90        233.55         4.41 o                         
  -7  -2   4          0.07         -0.12         0.35 o                         
  -6  -2   4          9.74         12.67         0.71 o                         
  -5  -2   4        299.61        369.46         6.26 o                         
  -4  -2   4        244.10        201.00         7.02 o                         
  -3  -2   4        244.80        238.58         4.51 o                         
  -2  -2   4          0.90          1.44         0.28 o                         
  -1  -2   4         24.04         21.47         2.64 o                         
   0  -2   4       2225.08       2169.96        25.42 o                         
   1  -2   4       3361.98       3243.50        37.89 o                         
   2  -2   4        637.07        623.61         7.69 o                         
   3  -2   4          0.01          0.68         0.29 o                         
   4  -2   4        225.03        280.36         5.38 o                         
   5  -2   4        830.23        850.33        18.34 o                         
   6  -2   4        154.70        168.95         3.62 o                         
   7  -2   4        205.72        183.76         4.65 o                         
   8  -2   4          5.30          3.87         0.58 o                         
   9  -2   4          3.92          5.60         0.84 o                         
  10  -2   4          7.34          5.91         0.60 o                         
 -10  -1   4         15.40         16.47         0.79 o                         
  -9  -1   4         96.82        102.30         2.36 o                         
  -8  -1   4          5.38          4.34         0.56 o                         
  -7  -1   4         82.15         72.98         1.85 o                         
  -6  -1   4         18.26         19.33         0.85 o                         
  -5  -1   4         46.79         63.62         2.31 o                         
  -4  -1   4         30.07         25.96         1.56 o                         
  -3  -1   4        256.67        246.53         5.46 o                         
  -2  -1   4         19.37         21.71         0.97 o                         
  -1  -1   4          9.43          1.22         0.33 o                         
   0  -1   4       1037.64       1042.58        14.24 o                         
   1  -1   4         99.21        101.57         2.64 o                         
   2  -1   4          4.58          5.88         0.51 o                         
   3  -1   4          2.86          1.23         0.33 o                         
   4  -1   4        630.39        573.61        15.96 o                         
   5  -1   4          4.68          1.41         0.37 o                         
   6  -1   4        213.32        198.85         3.95 o                         
   7  -1   4          0.08          0.43         0.43 o                         
   8  -1   4          0.00          0.32         0.41 o                         
   9  -1   4         18.41         16.88         1.11 o                         
  10  -1   4         42.97         38.24         1.94 o                         
 -10   0   4          7.38         10.68         0.64 o                         
  -9   0   4        161.84        159.79         3.26 o                         
  -8   0   4          0.80          0.48         0.43 o                         
  -7   0   4        357.04        333.45         5.35 o                         
  -6   0   4        127.47        136.10         2.48 o                         
  -5   0   4          4.94          4.49         0.63 o                         
  -4   0   4        282.83        264.49         6.03 o                         
  -3   0   4        229.26        218.00         4.67 o                         
  -2   0   4         55.47         70.86         2.10 o                         
  -1   0   4        292.01        271.69        11.16 o                         
   0   0   4        443.79        445.10         6.69 o                         
   1   0   4          9.21          6.93         0.51 o                         
   2   0   4          6.53          7.22         0.81 o                         
   3   0   4        145.59        176.11         4.79 o                         
   4   0   4          6.48         20.89         1.89 o                         
   5   0   4          2.16          6.98         1.04 o                         
   6   0   4        171.84        158.69         3.32 o                         
   7   0   4         32.66         32.88         1.29 o                         
   8   0   4         14.98         16.32         0.86 o                         
   9   0   4          3.83          2.53         0.53 o                         
  10   0   4         44.10         38.52         1.69 o                         
 -10   1   4         15.09         15.08         0.79 o                         
  -9   1   4         35.57         37.03         1.69 o                         
  -8   1   4          0.45          0.36         0.42 o                         
  -7   1   4        203.28        231.80         4.40 o                         
  -6   1   4         18.70         15.58         0.75 o                         
  -5   1   4         14.03         13.28         0.93 o                         
  -4   1   4          7.35          5.90         0.96 o                         
  -3   1   4         21.85         27.49         2.36 o                         
  -2   1   4         12.57         25.20         1.45 o                         
  -1   1   4         59.09         40.83         1.54 o                         
   0   1   4          0.36          6.69         0.71 o                         
   1   1   4         73.55         75.31         3.10 o                         
   2   1   4          4.06         16.21         1.61 o                         
   3   1   4        616.95        614.03        12.31 o                         
   4   1   4         26.86         21.58         1.04 o                         
   5   1   4         98.34        121.98         5.69 o                         
   6   1   4         11.91         10.80         0.68 o                         
   7   1   4         40.05         44.64         1.70 o                         
   8   1   4         72.45         57.88         2.26 o                         
   9   1   4          2.99          3.86         0.69 o                         
 -10   2   4         63.54         62.01         1.81 o                         
  -9   2   4          8.10         10.04         0.69 o                         
  -8   2   4         43.39         40.45         3.88 o                         
  -7   2   4          0.40          1.94         0.63 o                         
  -6   2   4         72.45         55.42         1.63 o                         
  -5   2   4        211.80        203.14         3.58 o                         
  -4   2   4         39.83         46.21         2.19 o                         
  -3   2   4        226.57        218.93         6.10 o                         
  -2   2   4          0.42          3.43         0.72 o                         
  -1   2   4        242.28        269.60         7.80 o                         
   0   2   4        366.02        354.31         8.67 o                         
   1   2   4          6.60          7.41         1.28 o                         
   2   2   4        110.22        101.42         4.70 o                         
   3   2   4          0.92          0.51         0.26 o                         
   4   2   4         54.96         40.98         1.31 o                         
   5   2   4          5.44          5.21         0.52 o                         
   6   2   4         27.76         23.60         1.42 o                         
   7   2   4        192.40        189.94         5.33 o                         
   8   2   4         19.44         20.23         1.41 o                         
   9   2   4          1.71          1.79         0.35 o                         
 -10   3   4          0.05          0.48         0.29 o                         
  -9   3   4          4.62          4.61         0.63 o                         
  -8   3   4        151.19        144.16         5.35 o                         
  -7   3   4        345.33        311.40        11.39 o                         
  -6   3   4         36.58         36.74         1.49 o                         
  -5   3   4          0.76          0.92         0.33 o                         
  -4   3   4          1.25          1.61         0.29 o                         
  -3   3   4          1.09          0.00         0.92 o                         
  -2   3   4        976.83       1005.09        25.41 o                         
  -1   3   4        175.94        211.96         6.31 o                         
   0   3   4       1916.64       2028.76        50.83 o                         
   1   3   4         52.94         43.01         3.21 o                         
   2   3   4        114.31        118.89         2.75 o                         
   3   3   4         70.99         65.28         1.52 o                         
   4   3   4         51.15         57.21         1.58 o                         
   5   3   4        161.68        147.21         3.07 o                         
   6   3   4        139.06        137.56         3.62 o                         
   7   3   4          0.22          0.35         0.40 o                         
   8   3   4         13.41         14.00         0.73 o                         
 -10   4   4         32.74         33.41         1.77 o                         
  -9   4   4         30.69         30.00         1.28 o                         
  -8   4   4          4.85          4.49         0.68 o                         
  -7   4   4          6.65          5.52         0.65 o                         
  -6   4   4        352.70        324.56         7.09 o                         
  -5   4   4         67.82         65.67         1.85 o                         
  -4   4   4         17.02         18.72         0.91 o                         
  -3   4   4         65.13         66.68         2.56 o                         
  -2   4   4          4.99          3.67         0.38 o                         
  -1   4   4        281.44        232.00         5.02 o                         
   0   4   4         89.01         90.86         1.62 o                         
   1   4   4         87.03        122.56         2.66 o                         
   2   4   4          0.32          0.88         0.25 o                         
   3   4   4         70.83         67.52         2.72 o                         
   4   4   4         39.29         35.77         1.46 o                         
   5   4   4          3.21          2.75         0.71 o                         
   6   4   4          3.48          1.91         0.38 o                         
   7   4   4         18.75         20.39         1.21 o                         
   8   4   4          8.60         11.45         0.68 o                         
 -10   5   4          0.01          0.05         0.23 o                         
  -9   5   4          1.52          2.73         0.39 o                         
  -8   5   4          6.02          6.07         0.62 o                         
  -7   5   4          2.12          1.78         0.44 o                         
  -6   5   4         40.92         36.96         1.98 o                         
  -5   5   4        225.83        208.97         5.51 o                         
  -4   5   4          8.02          9.60         0.62 o                         
  -3   5   4        144.34        131.81         5.21 o                         
  -2   5   4         86.86         79.25         2.10 o                         
  -1   5   4         92.04         94.09         1.75 o                         
   0   5   4          0.12          6.38         0.40 o                         
   1   5   4        134.44        116.38         2.97 o                         
   2   5   4         29.33         29.36         1.03 o                         
   3   5   4          3.77          5.06         0.60 o                         
   4   5   4        330.81        320.15         7.11 o                         
   5   5   4         43.81         44.08         1.53 o                         
   6   5   4          4.67          3.13         0.52 o                         
   7   5   4         22.52         25.82         2.82 o                         
  -9   6   4          0.41          0.82         0.37 o                         
  -8   6   4          1.92          4.35         0.65 o                         
  -7   6   4         25.42         20.64         1.61 o                         
  -6   6   4         20.83         17.82         1.08 o                         
  -5   6   4         20.39         18.80         1.12 o                         
  -4   6   4          3.86          3.28         0.57 o                         
  -3   6   4          5.90          4.94         0.54 o                         
  -2   6   4         46.81         39.17         1.06 o                         
  -1   6   4         18.87         15.37         0.65 o                         
   0   6   4          0.87          0.29         0.30 o                         
   1   6   4          5.17          6.48         0.59 o                         
   2   6   4         75.36         68.10         1.57 o                         
   3   6   4         96.25         92.61         2.54 o                         
   4   6   4          2.22          2.76         0.45 o                         
   5   6   4          6.06          8.88         0.75 o                         
   6   6   4         25.34         23.31         1.25 o                         
   7   6   4         36.09         31.65         1.55 o                         
  -9   7   4          0.17         -0.12         0.35 o                         
  -8   7   4          8.28          5.82         0.81 o                         
  -7   7   4          2.09          2.86         0.58 o                         
  -6   7   4          5.63          3.17         0.63 o                         
  -5   7   4          1.06          0.44         0.39 o                         
  -4   7   4          4.55          2.46         0.63 o                         
  -3   7   4        311.76        267.24         6.26 o                         
  -2   7   4          8.30          8.95         0.61 o                         
  -1   7   4        354.98        361.69         7.88 o                         
   0   7   4          0.91          1.49         0.43 o                         
   1   7   4          0.19          0.18         0.37 o                         
   2   7   4        141.92        139.08         2.80 o                         
   3   7   4         54.01         53.81         1.77 o                         
   4   7   4          4.26          2.84         0.42 o                         
   5   7   4          0.01          0.23         0.41 o                         
   6   7   4         13.13         15.16         2.04 o                         
  -8   8   4          0.13          0.73         0.65 o                         
  -7   8   4          0.74          1.77         0.58 o                         
  -6   8   4          0.00          0.61         0.55 o                         
  -5   8   4         16.79         13.48         1.33 o                         
  -4   8   4         10.72         12.81         1.39 o                         
  -3   8   4          3.34          2.18         0.63 o                         
  -2   8   4          1.68          2.78         0.51 o                         
  -1   8   4          4.10          5.67         0.57 o                         
   0   8   4         42.77         34.91         1.83 o                         
   1   8   4         32.48         39.40         2.09 o                         
   2   8   4          0.52          0.84         0.70 o                         
   3   8   4          1.77          1.07         0.55 o                         
   4   8   4          0.09          0.87         0.54 o                         
   5   8   4          2.67          1.89         0.74 o                         
  -7   9   4         11.46         16.74         1.60 o                         
  -6   9   4          3.91          5.77         0.81 o                         
  -5   9   4          6.85          9.24         1.24 o                         
  -4   9   4          5.38          6.64         1.01 o                         
  -3   9   4          7.72          8.96         0.90 o                         
  -2   9   4         30.44         28.19         1.80 o                         
  -1   9   4          0.37          0.99         0.55 o                         
   0   9   4         38.64         42.76         2.40 o                         
   1   9   4          0.99          1.36         0.51 o                         
   2   9   4         11.86         10.66         1.10 o                         
   3   9   4          0.07         -0.23         0.63 o                         
  -5  10   4          2.55          5.30         0.74 o                         
  -4  10   4          3.45          3.18         0.68 o                         
  -3  10   4          1.20          0.74         0.45 o                         
  -2  10   4         44.47         46.85         3.14 o                         
  -1  10   4          5.92          3.57         0.74 o                         
   0  10   4          0.02          0.06         0.54 o                         
   1  10   4          0.10          0.06         0.48 o                         
   2  10   4          6.82          6.52         0.99 o                         
  -1 -14   5         13.06         10.43         1.04 o                         
   0 -14   5          0.04         -0.37         0.71 o                         
   1 -14   5         62.79         56.75         1.96 o                         
   2 -14   5         38.44         37.93         2.12 o                         
   3 -14   5          0.56          0.87         0.35 o                         
   4 -14   5         54.09         48.70         1.47 o                         
   5 -14   5          4.25          5.17         0.62 o                         
  -3 -13   5          0.85          1.24         0.41 o                         
  -2 -13   5          6.19          5.18         0.68 o                         
  -1 -13   5         50.05         45.74         2.44 o                         
   0 -13   5         30.20         30.20         3.72 o                         
   1 -13   5          0.65          0.81         0.59 o                         
   2 -13   5          2.51          3.08         0.52 o                         
   3 -13   5         91.46         93.73         2.61 o                         
   4 -13   5         21.39         20.87         1.03 o                         
   5 -13   5          4.73          4.78         0.45 o                         
   6 -13   5         28.16         30.57         1.68 o                         
  -5 -12   5         13.40         11.81         0.75 o                         
  -4 -12   5          0.00          0.39         0.32 o                         
  -3 -12   5          0.25         -0.29         0.60 o                         
  -2 -12   5          4.89          3.40         0.76 o                         
  -1 -12   5          9.43         10.54         1.23 o                         
   0 -12   5          3.25          3.74         0.69 o                         
   1 -12   5         72.36         65.56         2.94 o                         
   2 -12   5          0.13          0.64         0.60 o                         
   3 -12   5          0.14          0.20         0.46 o                         
   4 -12   5          7.47          7.53         0.75 o                         
   5 -12   5         41.29         37.59         1.51 o                         
   6 -12   5         44.89         45.10         1.59 o                         
   7 -12   5          8.11          5.59         0.88 o                         
  -6 -11   5          5.58          5.70         0.67 o                         
  -5 -11   5          1.60          3.09         0.45 o                         
  -4 -11   5          3.87          4.09         0.50 o                         
  -3 -11   5         11.38         11.80         1.00 o                         
  -2 -11   5        121.37        124.65         3.93 o                         
  -1 -11   5          0.07         -0.31         0.44 o                         
   0 -11   5          4.74          6.26         0.94 o                         
   1 -11   5          9.25          6.23         1.44 o                         
   2 -11   5        245.76        265.81         9.85 o                         
   3 -11   5        186.71        171.05         7.44 o                         
   4 -11   5        181.27        213.02         4.94 o                         
   5 -11   5         39.30         37.65         1.74 o                         
   6 -11   5         13.37         14.67         0.82 o                         
   7 -11   5          3.94          4.63         0.45 o                         
   8 -11   5          0.36          0.35         0.37 o                         
  -7 -10   5          5.51          3.75         0.91 o                         
  -6 -10   5         13.77         12.55         0.77 o                         
  -5 -10   5         55.02         56.54         2.19 o                         
  -4 -10   5         26.25         23.13         1.67 o                         
  -3 -10   5         61.17         57.07         2.27 o                         
  -2 -10   5         20.98         24.84         2.56 o                         
  -1 -10   5          4.37          5.93         0.59 o                         
   0 -10   5         73.90         65.91         2.45 o                         
   1 -10   5         80.57         66.64         2.21 o                         
   2 -10   5         91.29        102.60         3.01 o                         
   3 -10   5         28.37         37.30         1.72 o                         
   4 -10   5         18.78         16.84         0.88 o                         
   5 -10   5          0.37          0.24         0.32 o                         
   6 -10   5          0.91          0.61         0.35 o                         
   7 -10   5         10.35          8.05         0.60 o                         
   8 -10   5          4.73          5.39         0.84 o                         
   9 -10   5          0.96          0.27         0.30 o                         
  -7  -9   5          0.18          0.11         0.29 o                         
  -6  -9   5          0.21          0.16         0.34 o                         
  -5  -9   5        217.26        226.40         6.92 o                         
  -4  -9   5          0.64          0.53         0.49 o                         
  -3  -9   5          6.89          7.70         0.73 o                         
  -2  -9   5         52.89         48.81         1.62 o                         
  -1  -9   5        101.89        100.17         3.85 o                         
   0  -9   5         40.43         43.82         1.41 o                         
   1  -9   5        127.76        122.80         2.85 o                         
   2  -9   5          7.85          6.74         0.77 o                         
   3  -9   5        298.78        267.10         5.44 o                         
   4  -9   5          0.46          9.72         0.55 o                         
   5  -9   5         39.09         30.22         1.10 o                         
   6  -9   5        161.67        171.37         4.17 o                         
   7  -9   5          0.11          0.72         0.33 o                         
   8  -9   5         15.80         13.25         0.87 o                         
   9  -9   5         30.91         33.28         1.16 o                         
  -8  -8   5          8.96          8.61         0.62 o                         
  -7  -8   5          9.30          6.20         0.52 o                         
  -6  -8   5         15.12         14.98         0.93 o                         
  -5  -8   5          8.59          9.81         1.20 o                         
  -4  -8   5        404.59        381.49        10.93 o                         
  -3  -8   5         19.58         19.70         0.93 o                         
  -2  -8   5         83.94         81.31         2.41 o                         
  -1  -8   5        247.24        275.34         4.30 o                         
   0  -8   5         11.60         11.30         0.64 o                         
   1  -8   5          8.72         13.58         0.77 o                         
   2  -8   5        384.42        408.06         5.84 o                         
   3  -8   5          5.18         10.42         0.61 o                         
   4  -8   5         89.63        108.10         3.91 o                         
   5  -8   5        146.28        117.40         3.04 o                         
   6  -8   5          0.07          0.26         0.37 o                         
   7  -8   5         10.93         17.01         0.91 o                         
   8  -8   5          9.96          9.29         0.61 o                         
   9  -8   5          9.88         10.46         0.60 o                         
  -9  -7   5         19.84         17.31         1.05 o                         
  -8  -7   5          9.44         12.20         0.66 o                         
  -7  -7   5         54.51         53.86         1.66 o                         
  -6  -7   5         56.43         53.12         1.73 o                         
  -5  -7   5          8.22          9.95         1.22 o                         
  -4  -7   5         22.51         24.84         0.98 o                         
  -3  -7   5        269.09        238.48         7.78 o                         
  -2  -7   5         37.10         60.40         1.26 o                         
  -1  -7   5         69.65         72.21         2.91 o                         
   0  -7   5        209.45        241.55         3.89 o                         
   1  -7   5          0.55          1.53         0.45 o                         
   2  -7   5          6.63          7.20         0.71 o                         
   3  -7   5        115.60        111.95         2.32 o                         
   4  -7   5          1.61          2.58         0.43 o                         
   5  -7   5         12.19         13.10         0.65 o                         
   6  -7   5         11.46         10.18         0.72 o                         
   7  -7   5         19.78         14.65         1.01 o                         
   8  -7   5          1.81          1.46         0.36 o                         
   9  -7   5          0.29          1.63         0.41 o                         
  10  -7   5         80.53         92.52         2.61 o                         
  -9  -6   5         10.28         12.85         0.79 o                         
  -8  -6   5          0.28          2.28         0.50 o                         
  -7  -6   5         72.61         78.05         1.98 o                         
  -6  -6   5          8.06          9.00         0.69 o                         
  -5  -6   5          1.93          1.67         0.32 o                         
  -4  -6   5         16.95         20.49         0.94 o                         
  -3  -6   5        302.29        303.35         3.85 o                         
  -2  -6   5        482.41        496.73         7.15 o                         
  -1  -6   5          0.84          4.24         0.52 o                         
   0  -6   5         37.11         42.01         1.74 o                         
   1  -6   5        243.77        260.07         4.29 o                         
   2  -6   5        155.56        178.38         3.21 o                         
   3  -6   5        286.54        296.85         6.79 o                         
   4  -6   5          5.66         10.47         0.53 o                         
   5  -6   5        112.16         86.79         2.02 o                         
   6  -6   5         20.05         17.95         0.93 o                         
   7  -6   5         87.31         84.87         2.07 o                         
   8  -6   5        176.80        183.40         3.95 o                         
   9  -6   5          0.57          1.05         0.35 o                         
  10  -6   5          5.74          5.40         0.41 o                         
  -9  -5   5          7.62          8.11         0.59 o                         
  -8  -5   5         25.17         19.79         0.90 o                         
  -7  -5   5         76.92         75.30         1.93 o                         
  -6  -5   5         17.54         23.12         1.53 o                         
  -5  -5   5          6.93          4.98         0.37 o                         
  -4  -5   5         53.88         67.83         2.01 o                         
  -3  -5   5        182.93        191.82         8.32 o                         
  -2  -5   5        151.37        162.42         2.92 o                         
  -1  -5   5        392.48        417.16         8.82 o                         
   0  -5   5          0.77          2.73         0.30 o                         
   1  -5   5        221.67        198.71         5.97 o                         
   2  -5   5         21.98         41.87         1.88 o                         
   3  -5   5        280.54        302.91         8.76 o                         
   4  -5   5         33.15         47.85         1.46 o                         
   5  -5   5          4.43          3.83         0.41 o                         
   6  -5   5         35.71         36.41         1.16 o                         
   7  -5   5        125.43        131.61         2.80 o                         
   8  -5   5          0.18          0.42         0.34 o                         
   9  -5   5         12.34         12.29         0.66 o                         
  10  -5   5          3.14          1.48         0.30 o                         
 -10  -4   5          0.58          1.05         0.29 o                         
  -9  -4   5         19.21         14.76         0.81 o                         
  -8  -4   5          1.07          2.59         0.48 o                         
  -7  -4   5         74.80         66.83         1.76 o                         
  -6  -4   5          3.13          3.20         0.38 o                         
  -5  -4   5         31.00         29.28         1.50 o                         
  -4  -4   5         34.39         34.20         1.18 o                         
  -3  -4   5        111.16         98.82         2.25 o                         
  -2  -4   5        295.20        269.85         3.77 o                         
  -1  -4   5         37.90         37.55         1.84 o                         
   0  -4   5       1323.59       1447.32        15.99 o                         
   1  -4   5        572.30        637.36         8.97 o                         
   2  -4   5       1125.20       1192.99        14.83 o                         
   3  -4   5        192.08        219.59         4.15 o                         
   4  -4   5        131.48        147.19         3.33 o                         
   5  -4   5         42.99         44.19         1.29 o                         
   6  -4   5         82.43         75.93         1.76 o                         
   7  -4   5         59.37         61.82         1.83 o                         
   8  -4   5         23.21         22.47         1.10 o                         
   9  -4   5          8.47         11.43         0.70 o                         
  10  -4   5          3.06          3.66         0.42 o                         
 -10  -3   5         22.31         21.05         0.77 o                         
  -9  -3   5          1.16          1.38         0.35 o                         
  -8  -3   5         54.25         51.72         1.53 o                         
  -7  -3   5         14.24         15.44         0.78 o                         
  -6  -3   5          4.78          6.11         0.53 o                         
  -5  -3   5        530.52        553.77         8.71 o                         
  -4  -3   5        129.89        140.61         3.93 o                         
  -3  -3   5        394.17        415.31         7.10 o                         
  -2  -3   5        592.98        608.38         8.44 o                         
  -1  -3   5        246.79        283.29         4.23 o                         
   0  -3   5        475.29        480.97         6.14 o                         
   1  -3   5       3411.61       3479.74        37.25 o                         
   2  -3   5         44.34         71.81         1.52 o                         
   3  -3   5         62.23         74.54         1.90 o                         
   4  -3   5        750.00        855.81        12.72 o                         
   5  -3   5          5.44          8.64         0.74 o                         
   6  -3   5          2.40          2.98         0.45 o                         
   7  -3   5         34.44         34.80         1.45 o                         
   8  -3   5          5.71          5.53         0.66 o                         
   9  -3   5         12.29         13.17         0.85 o                         
  10  -3   5         21.33         23.19         1.59 o                         
 -10  -2   5         10.09          9.76         0.62 o                         
  -9  -2   5          0.18          0.23         0.33 o                         
  -8  -2   5         47.32         42.84         1.49 o                         
  -7  -2   5         37.03         41.75         1.88 o                         
  -6  -2   5          9.56         10.25         0.86 o                         
  -5  -2   5         24.80         33.36         1.49 o                         
  -4  -2   5         37.34         35.51         2.10 o                         
  -3  -2   5         95.67         98.13         4.10 o                         
  -2  -2   5        333.91        382.30         6.08 o                         
  -1  -2   5       1578.09       1653.48        22.23 o                         
   0  -2   5       3491.06       3447.40        48.16 o                         
   1  -2   5         89.27         61.21         1.65 o                         
   2  -2   5        544.79        474.58         6.61 o                         
   3  -2   5          6.33         11.21         0.67 o                         
   4  -2   5        116.81        169.44         3.74 o                         
   5  -2   5        136.03         94.77         4.05 o                         
   6  -2   5          2.17          4.38         0.56 o                         
   7  -2   5         14.05         13.05         1.42 o                         
   8  -2   5          2.88          2.21         0.49 o                         
   9  -2   5          5.55          4.68         0.55 o                         
  10  -2   5         26.96         28.97         1.20 o                         
 -10  -1   5         41.45         46.52         1.75 o                         
  -9  -1   5         23.24         27.44         1.09 o                         
  -8  -1   5        111.61        100.09         3.42 o                         
  -7  -1   5         87.62         89.67         2.98 o                         
  -6  -1   5        206.86        244.86         6.28 o                         
  -5  -1   5        135.41        136.30         3.12 o                         
  -4  -1   5        482.45        465.70        10.77 o                         
  -3  -1   5        227.64        196.41         4.87 o                         
  -2  -1   5        613.18        700.36        10.90 o                         
  -1  -1   5         93.21         96.37         4.31 o                         
   0  -1   5         37.25         45.69         1.48 o                         
   1  -1   5        286.75        267.26         5.14 o                         
   2  -1   5        678.54        700.95         9.79 o                         
   3  -1   5          2.06          0.98         0.36 o                         
   4  -1   5          3.59          4.00         0.46 o                         
   5  -1   5        332.51        389.00         6.77 o                         
   6  -1   5          0.87          1.26         0.51 o                         
   7  -1   5         48.39         54.77         2.23 o                         
   8  -1   5          9.68          8.54         0.65 o                         
   9  -1   5         34.69         36.69         1.58 o                         
 -10   0   5          1.02          0.71         0.37 o                         
  -9   0   5         22.75         19.15         0.97 o                         
  -8   0   5        169.68        164.98         4.89 o                         
  -7   0   5          0.40          0.65         0.46 o                         
  -6   0   5        186.92        206.92         4.22 o                         
  -5   0   5        118.18        130.84         2.96 o                         
  -4   0   5         68.99         77.22         2.86 o                         
  -3   0   5       1208.46       1310.17        22.02 o                         
  -2   0   5        154.72        122.82         8.12 o                         
  -1   0   5        894.27        911.08        21.66 o                         
   0   0   5         16.23         17.01         1.65 o                         
   1   0   5        228.98        256.76         5.86 o                         
   2   0   5          3.14          4.40         0.74 o                         
   3   0   5        205.83        212.29         5.04 o                         
   4   0   5        194.92        196.05         5.49 o                         
   5   0   5        485.87        475.68        11.73 o                         
   6   0   5          3.99          3.29         0.44 o                         
   7   0   5        112.89        113.00         3.14 o                         
   8   0   5         15.28         17.11         1.87 o                         
   9   0   5          7.61          7.65         0.81 o                         
 -10   1   5          0.42          0.88         0.29 o                         
  -9   1   5         92.98         90.04         3.53 o                         
  -8   1   5         64.35         62.21         2.43 o                         
  -7   1   5          0.01          0.69         0.46 o                         
  -6   1   5         37.69         35.51         1.42 o                         
  -5   1   5         13.14         13.11         0.71 o                         
  -4   1   5         11.07         17.16         1.67 o                         
  -3   1   5       1553.46       1693.79        37.38 o                         
  -2   1   5          6.67          1.85         0.65 o                         
  -1   1   5          7.20          5.82         0.92 o                         
   0   1   5        148.05        200.68         5.81 o                         
   1   1   5         53.64         67.94         4.14 o                         
   2   1   5          2.01          3.87         0.78 o                         
   3   1   5        716.21        795.08        13.34 o                         
   4   1   5          0.60          0.40         0.31 o                         
   5   1   5          0.03          0.48         0.37 o                         
   6   1   5         16.82         17.63         1.23 o                         
   7   1   5        234.78        235.17         7.78 o                         
   8   1   5          6.04          5.73         0.71 o                         
   9   1   5         20.82         18.68         0.83 o                         
 -10   2   5          0.20          0.34         0.28 o                         
  -9   2   5          3.50          3.67         0.72 o                         
  -8   2   5         76.01         65.98         2.83 o                         
  -7   2   5          0.05          0.12         0.46 o                         
  -6   2   5          0.58          1.14         0.38 o                         
  -5   2   5          2.13          2.64         0.38 o                         
  -4   2   5        141.85        130.36         2.38 o                         
  -3   2   5        625.44        658.98        14.84 o                         
  -2   2   5        372.75        411.12        10.06 o                         
  -1   2   5          6.81          5.83         1.29 o                         
   0   2   5         15.02          9.66         2.45 o                         
   1   2   5          9.97         13.07         1.61 o                         
   2   2   5        172.31        167.09         6.55 o                         
   3   2   5         17.24         18.96         0.80 o                         
   4   2   5        115.94        119.32         2.72 o                         
   5   2   5         27.53         26.96         1.21 o                         
   6   2   5        444.78        468.86        14.73 o                         
   7   2   5         11.95         11.18         1.19 o                         
   8   2   5         34.62         29.57         1.22 o                         
 -10   3   5          7.10          8.21         0.55 o                         
  -9   3   5          2.88          4.73         0.66 o                         
  -8   3   5         86.79         80.47         3.82 o                         
  -7   3   5          1.63          1.18         0.48 o                         
  -6   3   5         37.27         38.52         1.44 o                         
  -5   3   5         52.38         46.16         1.50 o                         
  -4   3   5         50.26         35.98         1.48 o                         
  -3   3   5        114.56        109.87         3.94 o                         
  -2   3   5          5.91          3.91         0.37 o                         
  -1   3   5          5.63         12.74         0.71 o                         
   0   3   5        161.51        150.18         2.29 o                         
   1   3   5         39.02         45.11         1.55 o                         
   2   3   5         22.30         23.61         0.80 o                         
   3   3   5          0.27          0.86         0.32 o                         
   4   3   5          6.45          7.23         0.88 o                         
   5   3   5          3.68          3.44         0.58 o                         
   6   3   5          3.35          2.45         0.56 o                         
   7   3   5         41.16         40.41         1.85 o                         
   8   3   5          0.25          0.86         0.37 o                         
 -10   4   5          0.12          0.05         0.24 o                         
  -9   4   5          5.93          7.31         0.70 o                         
  -8   4   5         42.69         45.84         2.53 o                         
  -7   4   5         98.95         86.88         2.74 o                         
  -6   4   5          7.55          6.15         0.61 o                         
  -5   4   5         41.09         34.34         1.54 o                         
  -4   4   5         15.84         17.46         0.90 o                         
  -3   4   5         13.62         16.59         0.70 o                         
  -2   4   5        121.41        122.74         2.36 o                         
  -1   4   5         13.06         12.71         0.58 o                         
   0   4   5        339.69        310.29         4.20 o                         
   1   4   5         66.59         78.60         1.49 o                         
   2   4   5        175.55        173.58         6.55 o                         
   3   4   5         16.72         15.76         0.82 o                         
   4   4   5        126.41        134.08         4.18 o                         
   5   4   5         28.59         27.69         1.41 o                         
   6   4   5          0.53          0.69         0.37 o                         
   7   4   5         17.52         16.26         1.32 o                         
  -9   5   5          7.59          7.94         0.55 o                         
  -8   5   5          0.43          2.83         0.41 o                         
  -7   5   5         10.64          7.96         0.76 o                         
  -6   5   5        234.27        198.86         7.77 o                         
  -5   5   5          1.43          0.79         0.51 o                         
  -4   5   5         70.67         54.52         2.01 o                         
  -3   5   5         94.07        100.33         3.17 o                         
  -2   5   5        309.09        309.36         5.83 o                         
  -1   5   5         33.63         39.37         1.31 o                         
   0   5   5          7.59          5.78         0.45 o                         
   1   5   5          3.60          5.59         0.49 o                         
   2   5   5         92.22         89.52         3.41 o                         
   3   5   5        171.84        157.32         4.07 o                         
   4   5   5          0.20         -0.13         0.46 o                         
   5   5   5          8.74          8.16         0.72 o                         
   6   5   5         43.52         30.67         1.66 o                         
   7   5   5         32.17         29.92         1.53 o                         
  -9   6   5          0.38          1.77         0.49 o                         
  -8   6   5          7.41          6.00         0.87 o                         
  -7   6   5          3.80          1.87         0.54 o                         
  -6   6   5         20.59         14.00         1.33 o                         
  -5   6   5         47.87         42.05         2.00 o                         
  -4   6   5          3.20          2.56         0.82 o                         
  -3   6   5        600.94        578.75        12.15 o                         
  -2   6   5         62.82         67.68         1.66 o                         
  -1   6   5          1.90          1.99         0.39 o                         
   0   6   5         98.68         97.86         2.87 o                         
   1   6   5          0.08          0.71         0.38 o                         
   2   6   5         51.14         49.04         1.43 o                         
   3   6   5        126.03        113.60         2.88 o                         
   4   6   5        104.31         95.71         3.72 o                         
   5   6   5          0.05         -0.16         0.43 o                         
   6   6   5         13.25         14.17         1.05 o                         
  -8   7   5          0.05          1.71         0.49 o                         
  -7   7   5         13.13         14.59         1.00 o                         
  -6   7   5          4.36          3.48         1.20 o                         
  -5   7   5         10.99          6.51         0.80 o                         
  -4   7   5          6.34          4.72         0.73 o                         
  -3   7   5         51.47         59.69         1.90 o                         
  -2   7   5        222.01        216.05         4.92 o                         
  -1   7   5         65.12         70.15         1.77 o                         
   0   7   5         18.18         20.61         1.08 o                         
   1   7   5         63.45         53.81         1.79 o                         
   2   7   5          8.52         11.57         0.82 o                         
   3   7   5         17.01         13.53         0.88 o                         
   4   7   5          1.86          1.89         0.52 o                         
   5   7   5          0.70          1.46         0.79 o                         
  -7   8   5         22.06         25.80         2.06 o                         
  -6   8   5          4.76          3.24         0.67 o                         
  -5   8   5          1.96          4.54         0.83 o                         
  -4   8   5          0.94          1.69         0.72 o                         
  -3   8   5          2.09          1.50         0.69 o                         
  -2   8   5         20.74         23.34         1.10 o                         
  -1   8   5         28.27         28.89         1.12 o                         
   0   8   5          0.09          0.23         0.49 o                         
   1   8   5         31.29         28.15         1.34 o                         
   2   8   5          0.40          0.44         0.50 o                         
   3   8   5          4.52          1.81         0.59 o                         
   4   8   5          3.99          5.30         0.94 o                         
  -6   9   5          7.48          9.18         1.19 o                         
  -5   9   5          0.20          0.06         0.51 o                         
  -4   9   5         20.01         23.54         1.59 o                         
  -3   9   5          8.11          9.00         0.84 o                         
  -2   9   5          1.14          1.89         0.53 o                         
  -1   9   5         10.78          9.98         2.76 o                         
   0   9   5          2.00          4.02         0.98 o                         
   1   9   5          7.97         10.47         0.85 o                         
   2   9   5          0.32          0.84         0.70 o                         
  -3  10   5          4.83          4.02         0.63 o                         
  -2  10   5          0.73          0.62         0.65 o                         
  -1  10   5          0.23          1.38         0.52 o                         
  -2 -14   6          4.75          4.14         0.48 o                         
  -1 -14   6          4.37          4.04         0.67 o                         
   0 -14   6         24.38         20.75         1.08 o                         
   1 -14   6          0.73          0.94         0.33 o                         
   2 -14   6          1.72          3.67         0.61 o                         
   3 -14   6          0.67          0.36         0.36 o                         
   4 -14   6          8.64          8.10         0.55 o                         
   5 -14   6         16.71         13.81         0.79 o                         
  -4 -13   6          1.72          0.65         0.33 o                         
  -3 -13   6          0.11         -0.26         0.38 o                         
  -2 -13   6          8.68          9.12         0.69 o                         
  -1 -13   6          4.97          6.05         0.65 o                         
   0 -13   6         55.07         57.89         2.26 o                         
   1 -13   6         28.60         27.51         1.75 o                         
   2 -13   6          1.90          1.69         0.38 o                         
   3 -13   6         33.92         30.57         1.04 o                         
   4 -13   6          2.05          1.43         0.35 o                         
   5 -13   6         32.89         34.56         1.31 o                         
   6 -13   6          1.77          0.50         0.31 o                         
  -5 -12   6          3.07          3.47         0.60 o                         
  -4 -12   6         23.99         19.52         0.97 o                         
  -3 -12   6          7.41         10.01         1.12 o                         
  -2 -12   6          0.38          0.98         0.65 o                         
  -1 -12   6         24.21         21.91         1.59 o                         
   0 -12   6         13.92         13.94         1.42 o                         
   1 -12   6        100.40        102.22         4.03 o                         
   2 -12   6         32.32         29.66         1.64 o                         
   3 -12   6         27.74         35.66         1.43 o                         
   4 -12   6          7.83          7.88         0.60 o                         
   5 -12   6         26.27         24.62         1.03 o                         
   6 -12   6         27.67         25.24         1.10 o                         
   7 -12   6          0.04          4.63         0.49 o                         
  -6 -11   6          3.28          3.97         0.71 o                         
  -5 -11   6         10.94         11.05         0.91 o                         
  -4 -11   6          0.23          0.07         0.45 o                         
  -3 -11   6         14.85         20.02         1.24 o                         
  -2 -11   6          4.30          7.61         0.80 o                         
  -1 -11   6         27.69         28.27         1.83 o                         
   0 -11   6          0.02          0.40         0.59 o                         
   1 -11   6         29.09         29.21         1.54 o                         
   2 -11   6         19.87         18.24         1.22 o                         
   3 -11   6          2.84          2.20         0.59 o                         
   4 -11   6         18.36         18.63         0.92 o                         
   5 -11   6         26.86         24.79         1.06 o                         
   6 -11   6         47.57         50.27         1.53 o                         
   7 -11   6         42.54         45.68         1.51 o                         
   8 -11   6         26.17         26.60         1.23 o                         
  -7 -10   6          4.49          4.59         0.80 o                         
  -6 -10   6          0.11          0.53         0.49 o                         
  -5 -10   6         19.30         15.96         1.14 o                         
  -4 -10   6        191.38        194.88         5.77 o                         
  -3 -10   6        130.59        143.92         5.27 o                         
  -2 -10   6         44.60         44.10         2.33 o                         
  -1 -10   6         20.42         16.22         1.26 o                         
   0 -10   6          1.96          3.28         0.51 o                         
   1 -10   6         59.07         60.79         3.27 o                         
   2 -10   6        124.42        120.28         2.69 o                         
   3 -10   6         79.78         98.73         2.28 o                         
   4 -10   6         53.42         75.29         2.09 o                         
   5 -10   6          2.03          1.73         0.43 o                         
   6 -10   6         43.89         41.30         1.42 o                         
   7 -10   6         12.54          7.12         0.65 o                         
   8 -10   6          1.55          2.76         0.56 o                         
  -7  -9   6         16.36         18.89         1.11 o                         
  -6  -9   6          6.35          8.27         0.86 o                         
  -5  -9   6         14.26         14.16         1.71 o                         
  -4  -9   6        262.97        267.53         7.36 o                         
  -3  -9   6          9.10          8.34         0.90 o                         
  -2  -9   6         12.98         13.28         1.53 o                         
  -1  -9   6        341.70        356.87         5.99 o                         
   0  -9   6         10.97         16.09         1.89 o                         
   1  -9   6         81.21         76.05         2.91 o                         
   2  -9   6        133.05        125.49         2.65 o                         
   3  -9   6          0.02          2.50         0.43 o                         
   4  -9   6        159.57        154.36         4.30 o                         
   5  -9   6         50.60         42.85         1.47 o                         
   6  -9   6         36.15         41.70         1.42 o                         
   7  -9   6         26.35         21.81         0.98 o                         
   8  -9   6          0.75          1.89         0.36 o                         
   9  -9   6         43.24         46.95         1.38 o                         
  -8  -8   6          1.57          1.81         0.39 o                         
  -7  -8   6          7.12          8.81         0.87 o                         
  -6  -8   6        123.36        121.66         3.31 o                         
  -5  -8   6         82.30         78.80         2.18 o                         
  -4  -8   6         38.94         40.85         1.47 o                         
  -3  -8   6          0.01          0.17         0.33 o                         
  -2  -8   6        178.84        181.91         2.99 o                         
  -1  -8   6         47.95         56.60         1.21 o                         
   0  -8   6        130.74        145.21         2.39 o                         
   1  -8   6          2.88          2.14         0.26 o                         
   2  -8   6         13.09         18.85         0.77 o                         
   3  -8   6         79.51         72.47         1.65 o                         
   4  -8   6          0.07          0.53         0.31 o                         
   5  -8   6         43.99         41.11         1.82 o                         
   6  -8   6         84.66         75.67         1.89 o                         
   7  -8   6         26.67         36.98         1.33 o                         
   8  -8   6         23.05         32.24         1.16 o                         
   9  -8   6         10.70          4.82         0.46 o                         
  -9  -7   6          1.62          2.22         0.41 o                         
  -8  -7   6         33.55         26.50         1.05 o                         
  -7  -7   6         23.10         21.38         1.03 o                         
  -6  -7   6         18.05         18.30         0.94 o                         
  -5  -7   6         14.78         12.98         1.43 o                         
  -4  -7   6         17.01         15.66         0.73 o                         
  -3  -7   6          6.56          8.20         0.80 o                         
  -2  -7   6        232.61        232.56         5.08 o                         
  -1  -7   6         72.55         51.67         1.65 o                         
   0  -7   6        218.01        202.86         2.90 o                         
   1  -7   6         43.49         46.15         1.49 o                         
   2  -7   6         43.01         51.97         1.52 o                         
   3  -7   6        229.92        233.05         3.62 o                         
   4  -7   6         89.89         76.59         1.75 o                         
   5  -7   6         77.46         67.18         1.63 o                         
   6  -7   6         12.75         12.63         0.85 o                         
   7  -7   6         24.27         19.80         1.07 o                         
   8  -7   6        134.80        131.23         3.31 o                         
   9  -7   6         15.59         11.08         0.80 o                         
  -9  -6   6          7.93          7.98         0.61 o                         
  -8  -6   6         61.30         61.73         1.79 o                         
  -7  -6   6        104.34         99.74         2.30 o                         
  -6  -6   6        166.21        152.46         3.51 o                         
  -5  -6   6        115.36        109.47         2.08 o                         
  -4  -6   6         53.78         55.41         1.48 o                         
  -3  -6   6         47.97         48.00         1.15 o                         
  -2  -6   6        683.72        735.96         9.82 o                         
  -1  -6   6         95.27         82.18         2.14 o                         
   0  -6   6          8.54         13.51         0.73 o                         
   1  -6   6        116.59        168.72         3.15 o                         
   2  -6   6        597.89        583.44         9.15 o                         
   3  -6   6         12.71         13.57         0.65 o                         
   4  -6   6         44.30         31.03         0.96 o                         
   5  -6   6         13.88         12.53         0.88 o                         
   6  -6   6         52.26         60.58         1.78 o                         
   7  -6   6         20.41         16.05         0.99 o                         
   8  -6   6         27.40         22.43         1.14 o                         
   9  -6   6          4.95          5.66         0.55 o                         
  -9  -5   6         36.62         35.01         1.33 o                         
  -8  -5   6         19.02         18.64         1.04 o                         
  -7  -5   6          2.50          4.18         0.54 o                         
  -6  -5   6          0.17          0.31         0.32 o                         
  -5  -5   6         12.70         13.38         1.09 o                         
  -4  -5   6          6.74          6.01         0.43 o                         
  -3  -5   6        392.14        428.82         6.20 o                         
  -2  -5   6        145.57        163.15         3.77 o                         
  -1  -5   6         45.78         28.71         1.13 o                         
   0  -5   6        146.03        133.47         5.35 o                         
   1  -5   6       1592.21       1673.03        19.55 o                         
   2  -5   6       1332.94       1343.03        16.05 o                         
   3  -5   6        140.20        150.38         3.20 o                         
   4  -5   6         20.18         27.00         1.31 o                         
   5  -5   6         84.94         83.24         1.94 o                         
   6  -5   6          2.96         10.95         0.66 o                         
   7  -5   6        231.77        219.52         4.54 o                         
   8  -5   6        176.91        173.22         4.14 o                         
   9  -5   6         28.83         32.22         1.25 o                         
 -10  -4   6          2.60          2.55         0.42 o                         
  -9  -4   6          1.61          1.31         0.43 o                         
  -8  -4   6          0.31          0.51         0.32 o                         
  -7  -4   6        238.74        226.60         4.62 o                         
  -6  -4   6          8.27          7.64         0.84 o                         
  -5  -4   6         66.54         74.68         2.36 o                         
  -4  -4   6         83.63        101.85         1.91 o                         
  -3  -4   6         25.09         31.31         1.48 o                         
  -2  -4   6        238.72        272.61         6.12 o                         
  -1  -4   6        572.50        643.88         8.85 o                         
   0  -4   6        853.45        892.71        12.09 o                         
   1  -4   6        763.05        773.78         9.68 o                         
   2  -4   6        752.33        703.76         9.96 o                         
   3  -4   6        976.13       1096.25        15.00 o                         
   4  -4   6          0.53          3.75         0.48 o                         
   5  -4   6          1.21          0.72         0.41 o                         
   6  -4   6         21.06         22.14         0.91 o                         
   7  -4   6          3.10          1.02         0.40 o                         
   8  -4   6         23.26         17.25         0.98 o                         
   9  -4   6          3.43          2.30         0.48 o                         
 -10  -3   6         40.29         43.97         1.95 o                         
  -9  -3   6          1.01          0.69         0.43 o                         
  -8  -3   6         44.23         43.60         1.76 o                         
  -7  -3   6         30.26         31.26         1.40 o                         
  -6  -3   6          0.30          0.73         0.39 o                         
  -5  -3   6        235.62        225.22         5.40 o                         
  -4  -3   6          2.61          5.24         0.49 o                         
  -3  -3   6         16.29         21.23         1.35 o                         
  -2  -3   6        695.59        762.39        26.46 o                         
  -1  -3   6        567.31        672.50         9.34 o                         
   0  -3   6        427.31        440.59        11.91 o                         
   1  -3   6          5.09          3.38         0.49 o                         
   2  -3   6        582.92        638.45         8.71 o                         
   3  -3   6          4.23         17.37         0.93 o                         
   4  -3   6        352.61        360.71         5.41 o                         
   5  -3   6        145.18        141.69         2.90 o                         
   6  -3   6        283.17        272.46         5.13 o                         
   7  -3   6         37.36         39.69         1.84 o                         
   8  -3   6         14.80         17.50         1.16 o                         
   9  -3   6         34.53         37.15         1.56 o                         
 -10  -2   6          2.98          2.56         0.43 o                         
  -9  -2   6          1.16          1.27         0.40 o                         
  -8  -2   6         89.59         89.78         2.99 o                         
  -7  -2   6          0.10         -0.17         0.62 o                         
  -6  -2   6          0.46          0.30         0.45 o                         
  -5  -2   6        130.62        129.14         3.07 o                         
  -4  -2   6          4.01          5.65         0.52 o                         
  -3  -2   6        292.57        290.20         7.55 o                         
  -2  -2   6         78.34         82.81         2.27 o                         
  -1  -2   6         10.43          8.08         1.30 o                         
   0  -2   6        448.86        548.44         9.04 o                         
   1  -2   6        313.51        395.28         7.48 o                         
   2  -2   6          6.23          4.89         0.52 o                         
   3  -2   6         64.08         63.06         2.03 o                         
   4  -2   6        159.68        220.40         6.64 o                         
   5  -2   6          4.20          4.40         0.72 o                         
   6  -2   6          0.01         -0.03         0.35 o                         
   7  -2   6         92.29         93.29         2.73 o                         
   8  -2   6         47.64         56.99         2.39 o                         
   9  -2   6          1.18          2.23         0.50 o                         
 -10  -1   6          7.95          8.19         0.80 o                         
  -9  -1   6         26.33         26.43         1.59 o                         
  -8  -1   6        442.93        436.09        18.24 o                         
  -7  -1   6         29.11         27.40         2.65 o                         
  -6  -1   6        100.40        102.42         2.65 o                         
  -5  -1   6        230.51        216.56         4.31 o                         
  -4  -1   6         21.89         24.88         1.03 o                         
  -3  -1   6        148.05        166.12         5.06 o                         
  -2  -1   6        121.98        138.06         3.62 o                         
  -1  -1   6        510.41        585.86        20.86 o                         
   0  -1   6        357.66        350.97         6.90 o                         
   1  -1   6        318.62        332.90         5.78 o                         
   2  -1   6        204.05        260.92         4.90 o                         
   3  -1   6          5.20          7.16         0.56 o                         
   4  -1   6        236.22        242.72         4.66 o                         
   5  -1   6        117.37        112.40         3.32 o                         
   6  -1   6         85.42         89.77         3.03 o                         
   7  -1   6          0.05          0.33         0.41 o                         
   8  -1   6          1.50          0.96         0.39 o                         
   9  -1   6         46.35         43.81         1.91 o                         
 -10   0   6         65.29         67.11         2.47 o                         
  -9   0   6         22.18         24.44         1.23 o                         
  -8   0   6         49.21         57.31         5.22 o                         
  -7   0   6        137.45        129.30         5.02 o                         
  -6   0   6         64.38         58.72         1.90 o                         
  -5   0   6         67.76         69.51         1.60 o                         
  -4   0   6          0.92          0.56         0.27 o                         
  -3   0   6         71.26         95.43         3.86 o                         
  -2   0   6        366.82        382.55         8.33 o                         
  -1   0   6        225.05        219.85         6.26 o                         
   0   0   6        162.24        189.74         7.24 o                         
   1   0   6        968.29       1001.77        20.37 o                         
   2   0   6          7.77          3.86         0.51 o                         
   3   0   6          0.94          1.99         0.34 o                         
   4   0   6          0.11          2.08         0.36 o                         
   5   0   6          0.61          0.15         0.47 o                         
   6   0   6         10.25         10.72         1.17 o                         
   7   0   6         31.55         25.91         1.79 o                         
   8   0   6          0.07          0.62         0.72 o                         
   9   0   6          0.12          0.40         0.29 o                         
 -10   1   6          9.40          9.19         0.53 o                         
  -9   1   6          4.49          4.77         0.72 o                         
  -8   1   6        120.31        109.03        11.23 o                         
  -7   1   6        447.64        411.47        14.82 o                         
  -6   1   6         85.92         76.63         2.00 o                         
  -5   1   6        115.84        101.52         2.08 o                         
  -4   1   6        158.19        162.10         3.27 o                         
  -3   1   6          3.69          3.96         0.36 o                         
  -2   1   6        190.92        206.64         7.39 o                         
  -1   1   6        186.64        178.35         6.76 o                         
   0   1   6         25.93         40.58         2.41 o                         
   1   1   6          0.37          5.08         0.41 o                         
   2   1   6          0.45          3.29         0.29 o                         
   3   1   6         37.93         32.62         1.07 o                         
   4   1   6         23.94         25.90         0.98 o                         
   5   1   6        136.47        130.28         4.21 o                         
   6   1   6          0.41          0.37         0.43 o                         
   7   1   6         48.80         53.29         2.19 o                         
   8   1   6         16.54         17.91         1.03 o                         
 -10   2   6         18.75         21.24         0.81 o                         
  -9   2   6         34.60         32.80         1.76 o                         
  -8   2   6         84.45         70.14         3.29 o                         
  -7   2   6          0.86          1.49         0.47 o                         
  -6   2   6         87.76         83.43         2.31 o                         
  -5   2   6         84.90         87.40         2.07 o                         
  -4   2   6         31.73         27.97         1.07 o                         
  -3   2   6          4.41         11.32         0.61 o                         
  -2   2   6        127.41        118.33         4.25 o                         
  -1   2   6        322.02        331.75         8.71 o                         
   0   2   6          0.95          0.38         0.21 o                         
   1   2   6         21.98         14.98         0.77 o                         
   2   2   6        568.20        603.43        30.48 o                         
   3   2   6         42.10         42.70         1.20 o                         
   4   2   6        104.05         97.98         2.02 o                         
   5   2   6         57.29         50.44         1.67 o                         
   6   2   6          0.28          0.14         0.47 o                         
   7   2   6         11.45          9.45         0.73 o                         
   8   2   6          5.70          1.69         0.35 o                         
 -10   3   6          3.81          4.39         0.32 o                         
  -9   3   6          5.42          8.91         0.75 o                         
  -8   3   6          8.62          8.81         1.01 o                         
  -7   3   6          0.39          0.47         0.46 o                         
  -6   3   6         11.45         11.29         0.86 o                         
  -5   3   6        200.32        171.51         4.10 o                         
  -4   3   6         10.26          7.24         0.61 o                         
  -3   3   6         23.88         19.05         1.05 o                         
  -2   3   6         48.38         43.72         2.04 o                         
  -1   3   6          1.68          2.13         0.30 o                         
   0   3   6         78.78         95.76         2.81 o                         
   1   3   6         29.89         32.88         1.34 o                         
   2   3   6         44.87         50.21         2.75 o                         
   3   3   6          8.67          5.69         0.53 o                         
   4   3   6          1.03          1.44         0.43 o                         
   5   3   6        277.67        250.32         5.85 o                         
   6   3   6         20.11         18.09         1.02 o                         
   7   3   6         10.21          6.33         0.57 o                         
  -9   4   6          0.46          0.04         0.33 o                         
  -8   4   6         66.82         48.24         2.05 o                         
  -7   4   6         12.30         12.13         1.15 o                         
  -6   4   6         66.77         60.91         3.68 o                         
  -5   4   6         13.59         12.04         1.04 o                         
  -4   4   6         89.36         77.64         2.29 o                         
  -3   4   6          1.75          1.81         0.38 o                         
  -2   4   6         70.09         70.13         1.87 o                         
  -1   4   6          8.68         10.97         0.75 o                         
   0   4   6         31.06         27.82         0.91 o                         
   1   4   6          0.25          0.99         0.31 o                         
   2   4   6         13.13         13.72         0.64 o                         
   3   4   6         44.43         42.96         1.72 o                         
   4   4   6         58.55         64.83         2.19 o                         
   5   4   6          0.96          0.83         0.49 o                         
   6   4   6          0.22          1.74         0.57 o                         
   7   4   6          0.02         -0.31         0.38 o                         
  -9   5   6          3.68          3.86         0.42 o                         
  -8   5   6          5.27          5.70         0.69 o                         
  -7   5   6          4.07          3.59         0.65 o                         
  -6   5   6         20.13         17.31         2.10 o                         
  -5   5   6         17.59         14.76         1.16 o                         
  -4   5   6          0.19          0.24         0.37 o                         
  -3   5   6        200.00        184.22         4.67 o                         
  -2   5   6        354.16        379.42         7.11 o                         
  -1   5   6        289.03        303.15         4.95 o                         
   0   5   6         48.97         49.64         1.51 o                         
   1   5   6         37.62         37.76         1.23 o                         
   2   5   6         60.03         60.14         1.90 o                         
   3   5   6          6.54          8.58         0.80 o                         
   4   5   6         18.55         21.79         1.61 o                         
   5   5   6          0.27         -0.19         0.51 o                         
   6   5   6         10.02         10.25         1.41 o                         
  -8   6   6          1.13          1.61         0.63 o                         
  -7   6   6         49.55         40.27         4.39 o                         
  -6   6   6         22.81         25.22         1.83 o                         
  -5   6   6          2.99          2.52         0.52 o                         
  -4   6   6         53.49         44.84         2.25 o                         
  -3   6   6         46.12         54.22         2.46 o                         
  -2   6   6        169.73        171.02         3.05 o                         
  -1   6   6          0.73          1.15         0.38 o                         
   0   6   6         93.52         95.28         2.19 o                         
   1   6   6         22.09         22.53         1.02 o                         
   2   6   6         43.80         49.12         1.63 o                         
   3   6   6          0.16         -0.12         0.43 o                         
   4   6   6          1.25          0.49         0.41 o                         
   5   6   6          0.00          0.12         0.65 o                         
  -7   7   6          5.54          9.06         1.74 o                         
  -6   7   6         11.35         13.38         2.12 o                         
  -5   7   6          0.03          0.36         0.51 o                         
  -4   7   6         12.90         11.30         1.00 o                         
  -3   7   6         31.34         30.13         1.25 o                         
  -2   7   6         40.75         48.21         1.29 o                         
  -1   7   6          7.83         10.68         0.66 o                         
   0   7   6         15.51         18.98         0.93 o                         
   1   7   6         63.68         65.01         1.95 o                         
   2   7   6         44.45         48.80         2.86 o                         
   3   7   6          1.27          0.63         0.43 o                         
   4   7   6          5.10          4.92         0.70 o                         
  -6   8   6          2.33          2.32         0.54 o                         
  -5   8   6          2.04          3.55         0.57 o                         
  -4   8   6          0.35          1.64         0.50 o                         
  -3   8   6          1.37          1.97         0.63 o                         
  -2   8   6          1.02          1.65         0.42 o                         
  -1   8   6          1.28          1.29         0.56 o                         
   0   8   6          1.28          0.55         0.60 o                         
   1   8   6         44.86         52.54         1.76 o                         
   2   8   6          5.37          5.89         0.65 o                         
  -4   9   6          0.00          0.55         0.47 o                         
  -3   9   6          7.09          8.30         0.74 o                         
  -2   9   6          0.39          0.82         0.43 o                         
  -1   9   6          5.05          6.97         0.83 o                         
   0   9   6          1.71          1.24         0.77 o                         
  -2 -14   7          9.82          6.96         0.50 o                         
  -1 -14   7          0.21          0.22         0.33 o                         
   0 -14   7         28.61         28.86         2.28 o                         
   1 -14   7         86.48         87.46         2.31 o                         
   2 -14   7          4.29          4.55         0.53 o                         
   3 -14   7         41.53         38.08         1.37 o                         
   4 -14   7          1.74          3.51         0.47 o                         
  -4 -13   7          0.99          1.06         0.28 o                         
  -3 -13   7          0.00         -0.06         0.40 o                         
  -2 -13   7          5.04          7.81         0.66 o                         
  -1 -13   7         11.16          7.19         0.66 o                         
   0 -13   7         87.59         84.87         2.87 o                         
   1 -13   7         27.66         26.15         1.42 o                         
   2 -13   7         13.61         13.89         0.77 o                         
   3 -13   7         48.54         48.95         1.46 o                         
   4 -13   7         20.62         21.80         0.85 o                         
   5 -13   7          4.10          4.44         0.47 o                         
   6 -13   7          0.11         -0.01         0.27 o                         
  -5 -12   7          0.15          0.01         0.43 o                         
  -4 -12   7          0.56          1.34         0.46 o                         
  -3 -12   7         42.71         42.54         2.21 o                         
  -2 -12   7          0.88          1.16         0.81 o                         
  -1 -12   7          1.55          1.76         0.67 o                         
   0 -12   7         28.39         30.35         1.92 o                         
   1 -12   7          0.34          0.43         0.49 o                         
   2 -12   7          0.01         -0.05         0.48 o                         
   3 -12   7         21.10         19.03         0.91 o                         
   4 -12   7         29.28         29.28         1.14 o                         
   5 -12   7         14.10         12.97         0.81 o                         
   6 -12   7         52.18         57.89         1.58 o                         
   7 -12   7          9.62          5.24         0.44 o                         
  -6 -11   7          0.15          0.76         0.34 o                         
  -5 -11   7          0.51          0.42         0.49 o                         
  -4 -11   7         90.54         88.14         3.14 o                         
  -3 -11   7          0.04         -0.15         0.59 o                         
  -2 -11   7          0.23          0.64         0.55 o                         
  -1 -11   7          0.23          0.70         0.54 o                         
   0 -11   7         31.60         32.69         1.63 o                         
   1 -11   7         33.75         35.95         1.73 o                         
   2 -11   7         76.69         82.39         2.47 o                         
   3 -11   7        202.67        195.51         4.66 o                         
   4 -11   7          8.42         10.27         0.73 o                         
   5 -11   7         85.02         93.71         2.38 o                         
   6 -11   7         14.30         23.90         0.98 o                         
   7 -11   7          9.33          5.83         0.54 o                         
   8 -11   7          1.93          0.22         0.32 o                         
  -7 -10   7         12.47         10.25         0.71 o                         
  -6 -10   7          8.48          7.11         0.80 o                         
  -5 -10   7         15.31         14.57         0.93 o                         
  -4 -10   7         33.13         32.08         1.99 o                         
  -3 -10   7         37.85         38.44         1.68 o                         
  -2 -10   7        111.31        101.43         4.03 o                         
  -1 -10   7          0.16          0.50         0.45 o                         
   0 -10   7         86.76         84.05         2.04 o                         
   1 -10   7         38.61         31.52         1.12 o                         
   2 -10   7          0.14          0.27         0.31 o                         
   3 -10   7         14.67         10.25         0.74 o                         
   4 -10   7         17.55         21.86         1.03 o                         
   5 -10   7          1.75          3.13         0.46 o                         
   6 -10   7         19.45         21.93         1.10 o                         
   7 -10   7         40.80         39.25         1.99 o                         
   8 -10   7         11.86          4.72         0.65 o                         
  -7  -9   7         84.90         88.12         2.75 o                         
  -6  -9   7         10.06         12.24         0.83 o                         
  -5  -9   7        146.94        139.77         3.71 o                         
  -4  -9   7         29.30         32.28         2.01 o                         
  -3  -9   7         66.93         68.26         2.49 o                         
  -2  -9   7         19.23         19.66         1.41 o                         
  -1  -9   7         17.27         15.58         0.69 o                         
   0  -9   7         73.32         73.45         2.42 o                         
   1  -9   7        180.11        170.72         2.76 o                         
   2  -9   7         14.41         16.71         1.07 o                         
   3  -9   7         51.17         52.09         1.51 o                         
   4  -9   7        373.13        335.78         6.15 o                         
   5  -9   7         16.73         17.89         1.02 o                         
   6  -9   7        362.81        369.28         6.38 o                         
   7  -9   7          0.02          3.57         0.45 o                         
   8  -9   7         24.41         23.95         0.92 o                         
  -8  -8   7          6.59          6.49         0.65 o                         
  -7  -8   7          1.85          2.57         0.49 o                         
  -6  -8   7          0.08          0.16         0.37 o                         
  -5  -8   7         66.21         64.21         2.70 o                         
  -4  -8   7         12.63         12.89         0.71 o                         
  -3  -8   7          0.06          0.25         0.30 o                         
  -2  -8   7         41.36         37.05         1.24 o                         
  -1  -8   7        281.53        265.87         3.74 o                         
   0  -8   7         14.74         14.55         0.64 o                         
   1  -8   7         46.01         46.25         1.22 o                         
   2  -8   7         47.48         56.24         1.44 o                         
   3  -8   7        141.86        154.56         2.76 o                         
   4  -8   7         10.03         14.72         0.79 o                         
   5  -8   7          2.17          2.03         0.38 o                         
   6  -8   7          2.40          0.38         0.39 o                         
   7  -8   7          6.50          7.69         0.61 o                         
   8  -8   7          4.86          1.96         0.40 o                         
   9  -8   7         19.65         27.33         1.15 o                         
  -8  -7   7          1.26          1.76         0.34 o                         
  -7  -7   7          4.07          4.27         0.50 o                         
  -6  -7   7        161.84        159.90         3.61 o                         
  -5  -7   7        160.51        157.55         3.50 o                         
  -4  -7   7         46.07         42.34         1.23 o                         
  -3  -7   7         20.88         19.01         0.73 o                         
  -2  -7   7         42.45         44.28         1.38 o                         
  -1  -7   7        141.24        118.07         1.89 o                         
   0  -7   7         87.05         72.24         1.44 o                         
   1  -7   7         27.03         29.23         0.85 o                         
   2  -7   7        168.94        177.18         2.94 o                         
   3  -7   7          0.00          0.28         0.25 o                         
   4  -7   7         64.41         63.95         1.46 o                         
   5  -7   7        105.96        105.97         2.26 o                         
   6  -7   7          1.47          0.69         0.37 o                         
   7  -7   7          7.08          3.78         0.85 o                         
   8  -7   7          4.99          4.37         0.62 o                         
   9  -7   7         15.02         17.80         0.95 o                         
  -9  -6   7          0.36          0.39         0.40 o                         
  -8  -6   7          5.51          6.40         0.53 o                         
  -7  -6   7          5.05          5.01         0.54 o                         
  -6  -6   7          6.13          5.17         0.70 o                         
  -5  -6   7         23.80         28.02         1.10 o                         
  -4  -6   7        299.73        283.34         4.39 o                         
  -3  -6   7          4.23          7.50         0.62 o                         
  -2  -6   7         31.62         34.52         1.04 o                         
  -1  -6   7          5.83          2.28         0.26 o                         
   0  -6   7        365.89        387.69         5.97 o                         
   1  -6   7        123.44        110.79         1.89 o                         
   2  -6   7          0.26          0.69         0.25 o                         
   3  -6   7         30.62         45.45         1.12 o                         
   4  -6   7          7.24          6.15         0.98 o                         
   5  -6   7         47.84         44.35         1.65 o                         
   6  -6   7        195.03        221.75         5.06 o                         
   7  -6   7         93.64         86.64         2.27 o                         
   8  -6   7         12.76         10.35         0.66 o                         
   9  -6   7         10.88          9.73         0.55 o                         
  -9  -5   7         17.17         13.60         1.08 o                         
  -8  -5   7          0.06          0.45         0.33 o                         
  -7  -5   7         23.47         24.63         1.17 o                         
  -6  -5   7         91.76         92.17         3.67 o                         
  -5  -5   7        271.12        284.58         4.82 o                         
  -4  -5   7          1.86          2.17         0.35 o                         
  -3  -5   7        343.56        366.34         5.53 o                         
  -2  -5   7        230.90        245.57         5.69 o                         
  -1  -5   7        196.00        213.38         3.78 o                         
   0  -5   7        684.56        755.87        10.75 o                         
   1  -5   7        277.39        291.43         5.34 o                         
   2  -5   7        614.61        620.68         8.07 o                         
   3  -5   7          3.20          5.29         0.49 o                         
   4  -5   7        146.61        138.62         2.72 o                         
   5  -5   7         38.64         31.02         1.12 o                         
   6  -5   7          1.98          1.27         0.41 o                         
   7  -5   7          1.33          1.42         0.39 o                         
   8  -5   7         35.16         36.64         1.28 o                         
   9  -5   7         16.96         16.86         0.83 o                         
  -9  -4   7         10.96          8.05         0.67 o                         
  -8  -4   7          0.24          0.09         0.33 o                         
  -7  -4   7         37.70         42.16         1.42 o                         
  -6  -4   7         42.61         41.87         1.74 o                         
  -5  -4   7         98.40         98.82         2.33 o                         
  -4  -4   7         42.95         34.01         1.11 o                         
  -3  -4   7        412.06        401.50         6.21 o                         
  -2  -4   7         59.93         87.60         2.49 o                         
  -1  -4   7        327.38        347.43         7.19 o                         
   0  -4   7       1342.14       1503.73        22.41 o                         
   1  -4   7        131.99        145.68         3.30 o                         
   2  -4   7         39.82         39.16         1.93 o                         
   3  -4   7        105.61         59.42         2.29 o                         
   4  -4   7         91.99        106.71         2.31 o                         
   5  -4   7        165.48        155.12         3.06 o                         
   6  -4   7        186.81        190.80         4.07 o                         
   7  -4   7         65.77         55.30         1.91 o                         
   8  -4   7         67.36         69.26         2.45 o                         
   9  -4   7          0.41          0.14         0.35 o                         
 -10  -3   7          2.97          3.04         0.68 o                         
  -9  -3   7         17.05         15.00         0.82 o                         
  -8  -3   7         32.48         38.14         1.46 o                         
  -7  -3   7         40.63         36.95         1.74 o                         
  -6  -3   7          1.25         -0.01         0.34 o                         
  -5  -3   7          3.61          3.36         0.44 o                         
  -4  -3   7          5.85          7.49         0.47 o                         
  -3  -3   7         92.38         99.26         2.17 o                         
  -2  -3   7         82.46        100.23         2.55 o                         
  -1  -3   7        101.10        116.87         2.96 o                         
   0  -3   7        140.03        111.75         2.93 o                         
   1  -3   7         90.99        110.60         2.78 o                         
   2  -3   7          6.67         12.51         0.83 o                         
   3  -3   7         60.74         60.92         1.47 o                         
   4  -3   7         92.89         83.02         1.83 o                         
   5  -3   7          1.46          3.97         0.53 o                         
   6  -3   7          1.58          1.53         0.72 o                         
   7  -3   7         61.05         55.18         3.39 o                         
   8  -3   7         52.73         51.56         2.38 o                         
   9  -3   7          3.27          3.51         0.47 o                         
 -10  -2   7         12.82         12.37         0.83 o                         
  -9  -2   7          0.43          0.94         0.38 o                         
  -8  -2   7         89.88         94.50         3.70 o                         
  -7  -2   7         52.21         56.17         2.24 o                         
  -6  -2   7         37.70         38.18         1.55 o                         
  -5  -2   7          4.93          3.76         0.54 o                         
  -4  -2   7          1.69          2.54         0.42 o                         
  -3  -2   7         47.41         47.51         1.32 o                         
  -2  -2   7         23.05         20.10         1.45 o                         
  -1  -2   7        182.23        187.33         5.03 o                         
   0  -2   7        183.17        193.37         4.28 o                         
   1  -2   7          7.50         17.56         1.04 o                         
   2  -2   7        174.32        167.48         2.71 o                         
   3  -2   7          8.50          6.54         0.51 o                         
   4  -2   7         79.43         66.19         2.61 o                         
   5  -2   7          7.92          4.23         0.59 o                         
   6  -2   7         71.68         67.84         2.21 o                         
   7  -2   7         85.02         87.37         3.02 o                         
   8  -2   7          2.22          1.76         0.48 o                         
   9  -2   7          8.96          9.67         0.99 o                         
 -10  -1   7         38.55         44.03         1.77 o                         
  -9  -1   7          7.85          7.31         0.83 o                         
  -8  -1   7          2.45          2.72         0.62 o                         
  -7  -1   7        280.98        272.29         7.24 o                         
  -6  -1   7         69.42         76.24         2.35 o                         
  -5  -1   7         22.94         24.48         1.18 o                         
  -4  -1   7         69.59         68.99         1.97 o                         
  -3  -1   7         29.45         40.68         1.23 o                         
  -2  -1   7         41.82         43.88         2.47 o                         
  -1  -1   7        156.47        137.11         6.18 o                         
   0  -1   7        410.15        457.20         9.88 o                         
   1  -1   7         13.86         12.68         0.68 o                         
   2  -1   7          1.63          6.67         0.44 o                         
   3  -1   7         52.39         48.50         1.96 o                         
   4  -1   7          3.42          4.18         0.45 o                         
   5  -1   7          3.10          2.64         0.54 o                         
   6  -1   7         19.51         17.14         1.04 o                         
   7  -1   7         17.90         18.41         1.47 o                         
   8  -1   7        228.95        232.17         5.06 o                         
 -10   0   7          1.54          1.78         0.50 o                         
  -9   0   7         48.00         43.10         1.88 o                         
  -8   0   7         66.14         61.61         4.41 o                         
  -7   0   7        303.53        298.23         7.82 o                         
  -6   0   7          8.72         11.79         0.99 o                         
  -5   0   7          3.68          3.41         0.50 o                         
  -4   0   7        166.36        181.61         5.66 o                         
  -3   0   7        192.36        192.09         5.46 o                         
  -2   0   7         39.69         32.51         1.03 o                         
  -1   0   7         16.23         17.17         1.15 o                         
   0   0   7        735.32        811.83        35.93 o                         
   1   0   7         33.07         19.57         0.82 o                         
   2   0   7          0.06         16.74         0.72 o                         
   3   0   7        344.85        341.56         5.53 o                         
   4   0   7          0.33          0.14         0.34 o                         
   5   0   7          0.08          0.28         0.50 o                         
   6   0   7          8.78         12.88         1.08 o                         
   7   0   7          6.54          7.44         0.97 o                         
   8   0   7          9.51          8.95         0.98 o                         
 -10   1   7          0.30          0.34         0.19 o                         
  -9   1   7         12.34         14.43         1.22 o                         
  -8   1   7          5.49          6.44         1.44 o                         
  -7   1   7          3.28          1.89         1.07 o                         
  -6   1   7        120.00        116.89         3.34 o                         
  -5   1   7        241.00        210.81         4.08 o                         
  -4   1   7         33.26         29.95         1.09 o                         
  -3   1   7        424.94        382.36         7.80 o                         
  -2   1   7         18.65         23.08         1.72 o                         
  -1   1   7         53.06         41.90         2.01 o                         
   0   1   7        124.19        127.68         6.01 o                         
   1   1   7         13.02         22.79         1.20 o                         
   2   1   7        108.91        112.86         3.65 o                         
   3   1   7         49.01         34.24         1.18 o                         
   4   1   7         37.16         31.53         1.41 o                         
   5   1   7        105.82        107.42         2.97 o                         
   6   1   7         18.23         18.45         1.40 o                         
   7   1   7         25.23         22.98         1.24 o                         
   8   1   7         20.86         24.01         1.24 o                         
  -9   2   7         17.35         12.41         0.83 o                         
  -8   2   7         42.85         34.89         2.09 o                         
  -7   2   7         28.58         26.69         1.96 o                         
  -6   2   7          0.18          0.21         0.51 o                         
  -5   2   7        288.13        256.32         6.48 o                         
  -4   2   7         75.36         70.04         2.00 o                         
  -3   2   7        102.00        114.09         5.07 o                         
  -2   2   7          0.41          1.27         0.28 o                         
  -1   2   7         47.61         43.68         1.63 o                         
   0   2   7          8.22         11.00         0.70 o                         
   1   2   7         78.23         78.69         4.05 o                         
   2   2   7          8.50          9.90         0.65 o                         
   3   2   7          2.75          1.90         0.38 o                         
   4   2   7         11.81          9.35         0.80 o                         
   5   2   7        181.95        180.49         3.92 o                         
   6   2   7         39.69         37.02         1.73 o                         
   7   2   7          0.08         -0.11         0.30 o                         
  -9   3   7          3.52          3.20         0.39 o                         
  -8   3   7         32.75         32.59         1.83 o                         
  -7   3   7          4.95          5.37         0.74 o                         
  -6   3   7         13.85         15.44         1.18 o                         
  -5   3   7         74.02         69.69         2.33 o                         
  -4   3   7         25.52         22.54         1.12 o                         
  -3   3   7          9.80          8.89         0.70 o                         
  -2   3   7        133.16        122.23         3.52 o                         
  -1   3   7        219.74        242.74         5.47 o                         
   0   3   7          5.72          5.47         0.44 o                         
   1   3   7          3.38          6.84         0.61 o                         
   2   3   7          0.70          0.56         0.36 o                         
   3   3   7          2.92          1.50         0.42 o                         
   4   3   7        112.55        103.63         4.46 o                         
   5   3   7          3.42          4.02         0.86 o                         
   6   3   7         18.75         18.76         0.92 o                         
   7   3   7          9.68          9.90         0.83 o                         
  -9   4   7         11.52         13.53         0.72 o                         
  -8   4   7          0.52          0.80         0.48 o                         
  -7   4   7          0.00         -0.05         0.45 o                         
  -6   4   7         50.59         40.40         2.44 o                         
  -5   4   7          0.13          0.51         0.49 o                         
  -4   4   7          0.25          1.76         0.45 o                         
  -3   4   7          7.06          8.26         0.70 o                         
  -2   4   7         84.50        106.33         2.57 o                         
  -1   4   7        110.35        126.70         2.44 o                         
   0   4   7          0.44          0.09         0.34 o                         
   1   4   7         77.53         75.46         2.83 o                         
   2   4   7        181.60        203.16         9.96 o                         
   3   4   7         23.69         23.46         1.54 o                         
   4   4   7          5.55          6.45         0.76 o                         
   5   4   7         14.86         15.45         1.39 o                         
   6   4   7          6.09          9.08         0.80 o                         
  -8   5   7          8.88          7.39         1.10 o                         
  -7   5   7         81.96         74.63         3.32 o                         
  -6   5   7         37.90         44.10         2.33 o                         
  -5   5   7          5.21          5.69         0.78 o                         
  -4   5   7          2.10          2.01         0.52 o                         
  -3   5   7         20.25         17.26         1.26 o                         
  -2   5   7          2.84          3.81         0.48 o                         
  -1   5   7         33.96         35.17         1.60 o                         
   0   5   7        106.66        121.63         2.41 o                         
   1   5   7         11.67          9.61         0.71 o                         
   2   5   7         27.44         27.54         1.28 o                         
   3   5   7         13.77         12.79         1.46 o                         
   4   5   7          1.70          2.11         0.50 o                         
   5   5   7         31.73         27.80         1.50 o                         
  -7   6   7          0.06         -0.35         0.47 o                         
  -6   6   7         10.24         12.72         1.34 o                         
  -5   6   7          5.54          4.82         0.77 o                         
  -4   6   7         21.45         22.08         1.16 o                         
  -3   6   7         59.84         62.35         2.15 o                         
  -2   6   7         11.04         11.97         0.73 o                         
  -1   6   7          2.64          2.05         0.43 o                         
   0   6   7         30.78         37.01         1.21 o                         
   1   6   7         14.11         16.28         0.93 o                         
   2   6   7          0.03          1.01         0.39 o                         
   3   6   7          7.48          9.36         0.80 o                         
   4   6   7          0.02         -0.08         0.36 o                         
  -6   7   7         43.78         48.63         2.42 o                         
  -5   7   7          0.08          0.06         0.41 o                         
  -4   7   7         12.36         11.56         0.92 o                         
  -3   7   7          3.29          3.97         0.66 o                         
  -2   7   7          3.47          6.30         0.49 o                         
  -1   7   7          1.61          2.79         0.41 o                         
   0   7   7         23.31         24.57         1.07 o                         
   1   7   7         29.76         33.52         2.15 o                         
   2   7   7          5.52          5.70         0.85 o                         
  -4   8   7          0.00         -0.36         0.36 o                         
  -3   8   7          2.93          4.65         1.05 o                         
  -2   8   7         10.12         13.34         1.12 o                         
  -1   8   7          4.56          6.46         0.88 o                         
   0   8   7          2.57          3.48         0.64 o                         
  -2 -14   8          5.01          4.13         0.40 o                         
  -1 -14   8          0.03          0.02         0.26 o                         
   0 -14   8         21.11         18.40         1.26 o                         
   1 -14   8         12.28         13.49         0.75 o                         
   2 -14   8          0.93          0.49         0.30 o                         
   3 -14   8          3.01          2.43         0.33 o                         
   4 -14   8         19.63         20.96         1.21 o                         
  -4 -13   8          0.26          0.11         0.28 o                         
  -3 -13   8          2.80          2.80         0.41 o                         
  -2 -13   8         25.15         27.05         1.81 o                         
  -1 -13   8          2.61          2.58         0.97 o                         
   0 -13   8          0.04          1.18         0.58 o                         
   1 -13   8          7.34         10.08         0.86 o                         
   2 -13   8          0.47          0.50         0.45 o                         
   3 -13   8          9.40          9.65         0.61 o                         
   4 -13   8          0.45         -0.12         0.34 o                         
   5 -13   8          0.71          0.15         0.24 o                         
   6 -13   8          2.66          0.82         0.20 o                         
  -5 -12   8          7.61          5.86         0.76 o                         
  -4 -12   8          0.61          0.47         0.38 o                         
  -3 -12   8         40.82         42.73         1.80 o                         
  -2 -12   8          5.96          6.34         0.75 o                         
  -1 -12   8          3.74          3.28         0.76 o                         
   0 -12   8          6.51          6.97         0.82 o                         
   1 -12   8        247.55        248.24         6.45 o                         
   2 -12   8         73.73         74.26         2.82 o                         
   3 -12   8          8.29         10.21         0.78 o                         
   4 -12   8          0.03          1.79         0.40 o                         
   5 -12   8          0.02          1.23         0.35 o                         
   6 -12   8          0.09          4.34         0.47 o                         
   7 -12   8          5.44          8.31         0.50 o                         
  -6 -11   8          0.00          0.24         0.25 o                         
  -5 -11   8         36.68         39.69         1.40 o                         
  -4 -11   8         68.02         78.46         2.70 o                         
  -3 -11   8         11.13         11.69         0.86 o                         
  -2 -11   8         27.92         26.23         1.80 o                         
  -1 -11   8          2.49          3.07         0.77 o                         
   0 -11   8        198.00        194.23         4.63 o                         
   1 -11   8         12.40         11.95         0.90 o                         
   2 -11   8          0.67          1.68         0.48 o                         
   3 -11   8         11.28         15.12         0.86 o                         
   4 -11   8          0.75          1.24         0.40 o                         
   5 -11   8          0.45          3.31         0.47 o                         
   6 -11   8         19.26         17.45         0.92 o                         
   7 -11   8          0.01          0.03         0.30 o                         
  -7 -10   8          2.77          4.30         0.42 o                         
  -6 -10   8          0.05          0.46         0.34 o                         
  -5 -10   8        149.40        149.55         3.67 o                         
  -4 -10   8         16.65         16.61         0.98 o                         
  -3 -10   8          1.70          0.69         0.43 o                         
  -2 -10   8          0.26          1.05         0.42 o                         
  -1 -10   8         11.55         12.79         0.78 o                         
   0 -10   8          5.91          4.99         0.60 o                         
   1 -10   8         79.95         74.93         2.04 o                         
   2 -10   8        346.43        338.80         7.31 o                         
   3 -10   8        292.05        299.09         5.88 o                         
   4 -10   8         48.14         43.57         1.49 o                         
   5 -10   8         18.28         14.57         0.93 o                         
   6 -10   8          0.06          2.03         0.47 o                         
   7 -10   8          0.33          1.00         0.37 o                         
   8 -10   8          1.06          1.13         0.34 o                         
  -7  -9   8        101.92         97.58         2.51 o                         
  -6  -9   8          8.25          7.69         0.66 o                         
  -5  -9   8          2.99          2.51         0.53 o                         
  -4  -9   8         73.04         66.76         2.20 o                         
  -3  -9   8         89.45         90.92         3.08 o                         
  -2  -9   8         21.05         19.24         0.80 o                         
  -1  -9   8          0.00          0.06         0.30 o                         
   0  -9   8          1.59          3.16         0.34 o                         
   1  -9   8         19.07         22.30         0.91 o                         
   2  -9   8        102.20         95.86         2.40 o                         
   3  -9   8        290.46        277.86         4.79 o                         
   4  -9   8          1.71          4.83         0.61 o                         
   5  -9   8          5.84          5.17         0.49 o                         
   6  -9   8         48.11         42.75         1.43 o                         
   7  -9   8          7.58          6.00         0.51 o                         
   8  -9   8          1.41          0.41         0.30 o                         
  -8  -8   8         22.08         20.90         1.33 o                         
  -7  -8   8         11.37         13.37         0.80 o                         
  -6  -8   8          0.07          0.06         0.47 o                         
  -5  -8   8         60.99         57.71         1.97 o                         
  -4  -8   8          0.04          0.55         0.34 o                         
  -3  -8   8        140.50        138.82         2.54 o                         
  -2  -8   8          9.15          7.06         0.49 o                         
  -1  -8   8         73.89         78.86         1.49 o                         
   0  -8   8        119.10        139.18         2.51 o                         
   1  -8   8        190.27        181.87         3.25 o                         
   2  -8   8         19.20         22.10         0.82 o                         
   3  -8   8          1.64          2.04         0.42 o                         
   4  -8   8        137.23        121.34         2.52 o                         
   5  -8   8          0.98          0.75         0.35 o                         
   6  -8   8         73.71         73.87         2.03 o                         
   7  -8   8         29.10         32.27         1.33 o                         
   8  -8   8         51.89         48.72         1.80 o                         
  -8  -7   8          1.62          2.44         0.45 o                         
  -7  -7   8         18.14         18.95         0.99 o                         
  -6  -7   8         38.51         39.20         1.78 o                         
  -5  -7   8        160.41        169.33         4.64 o                         
  -4  -7   8         19.94         23.50         0.86 o                         
  -3  -7   8          0.19          0.78         0.29 o                         
  -2  -7   8         10.51         15.06         0.67 o                         
  -1  -7   8         85.04         97.64         1.82 o                         
   0  -7   8          8.04         12.19         0.58 o                         
   1  -7   8         12.88         13.22         0.61 o                         
   2  -7   8          0.17          0.87         0.32 o                         
   3  -7   8        966.01        950.96        11.22 o                         
   4  -7   8        242.84        269.24         4.31 o                         
   5  -7   8          0.26          0.43         0.43 o                         
   6  -7   8        175.82        151.60         4.39 o                         
   7  -7   8          2.69          2.74         0.57 o                         
   8  -7   8         22.50         21.28         1.45 o                         
   9  -7   8          7.38          5.67         0.49 o                         
  -9  -6   8          8.10          6.66         0.68 o                         
  -8  -6   8          2.53          2.73         0.49 o                         
  -7  -6   8         16.72         13.27         1.35 o                         
  -6  -6   8         45.35         50.74         2.05 o                         
  -5  -6   8        140.84        137.63         3.13 o                         
  -4  -6   8          0.05          0.08         0.28 o                         
  -3  -6   8        197.97        190.56         3.19 o                         
  -2  -6   8        217.28        232.29         4.19 o                         
  -1  -6   8         69.32         86.10         1.81 o                         
   0  -6   8        102.17        100.43         2.05 o                         
   1  -6   8        122.56        119.53         2.24 o                         
   2  -6   8        443.61        433.19         6.37 o                         
   3  -6   8        139.70        144.46         3.44 o                         
   4  -6   8         21.35         22.54         1.29 o                         
   5  -6   8         24.32         19.56         1.22 o                         
   6  -6   8         37.53         42.57         1.46 o                         
   7  -6   8         56.79         62.14         1.80 o                         
   8  -6   8         28.49         25.55         0.97 o                         
   9  -6   8          0.04          0.01         0.24 o                         
  -9  -5   8          0.06          0.08         0.33 o                         
  -8  -5   8         85.54         78.09         2.93 o                         
  -7  -5   8          0.89          0.84         0.58 o                         
  -6  -5   8         49.86         44.40         1.98 o                         
  -5  -5   8        298.60        294.60         5.70 o                         
  -4  -5   8        192.76        185.31         4.35 o                         
  -3  -5   8         28.75         33.62         1.02 o                         
  -2  -5   8         67.33         75.76         1.72 o                         
  -1  -5   8         48.15         53.02         1.35 o                         
   0  -5   8        103.18        114.47         2.38 o                         
   1  -5   8        395.89        346.31         5.24 o                         
   2  -5   8        240.56        256.60         3.93 o                         
   3  -5   8          6.38          9.23         0.80 o                         
   4  -5   8        314.45        317.28         5.20 o                         
   5  -5   8        384.06        365.77         9.06 o                         
   6  -5   8          0.07          0.66         0.39 o                         
   7  -5   8        173.61        167.63         3.64 o                         
   8  -5   8          1.69          0.72         0.35 o                         
   9  -5   8         10.02          8.54         0.60 o                         
  -9  -4   8          3.49          4.25         0.59 o                         
  -8  -4   8         15.19         14.63         0.97 o                         
  -7  -4   8         47.91         48.04         2.47 o                         
  -6  -4   8          0.30         -0.03         0.47 o                         
  -5  -4   8         90.91         95.02         2.61 o                         
  -4  -4   8         70.87         78.71         2.01 o                         
  -3  -4   8          0.88          1.28         0.35 o                         
  -2  -4   8          1.37          0.26         0.32 o                         
  -1  -4   8        178.98        198.07         5.17 o                         
   0  -4   8       1050.42       1060.01        15.21 o                         
   1  -4   8        344.59        361.31         4.95 o                         
   2  -4   8          1.62          5.00         0.55 o                         
   3  -4   8          4.76          5.77         0.59 o                         
   4  -4   8         47.77         42.99         1.45 o                         
   5  -4   8          2.55          3.03         0.53 o                         
   6  -4   8         33.09         32.35         1.61 o                         
   7  -4   8          9.72         11.34         1.20 o                         
   8  -4   8         18.82         17.77         1.34 o                         
  -9  -3   8          0.97          0.43         0.34 o                         
  -8  -3   8          0.03          1.04         0.42 o                         
  -7  -3   8          8.39         10.14         0.93 o                         
  -6  -3   8        274.93        277.66         7.75 o                         
  -5  -3   8        159.19        157.65         3.71 o                         
  -4  -3   8         38.60         30.41         1.29 o                         
  -3  -3   8          2.18          0.67         0.38 o                         
  -2  -3   8          0.01          0.41         0.30 o                         
  -1  -3   8         72.86         73.16         3.07 o                         
   0  -3   8        255.78        241.91         3.73 o                         
   1  -3   8         39.55         34.95         1.47 o                         
   2  -3   8        107.08        109.85         2.11 o                         
   3  -3   8         17.23         17.74         0.79 o                         
   4  -3   8         88.36         99.62         2.71 o                         
   5  -3   8        485.88        468.75        11.31 o                         
   6  -3   8         48.82         42.92         1.72 o                         
   7  -3   8         34.80         34.32         2.05 o                         
   8  -3   8         46.27         46.21         2.22 o                         
  -9  -2   8         28.26         24.12         1.68 o                         
  -8  -2   8          3.75          4.09         0.66 o                         
  -7  -2   8          4.99          8.02         0.87 o                         
  -6  -2   8          0.85          0.60         0.52 o                         
  -5  -2   8         26.45         28.63         1.56 o                         
  -4  -2   8        176.67        159.72         3.57 o                         
  -3  -2   8        230.85        233.80         4.04 o                         
  -2  -2   8         60.87         59.19         1.81 o                         
  -1  -2   8          1.33          1.33         0.49 o                         
   0  -2   8         14.05         10.37         0.63 o                         
   1  -2   8         10.51          7.03         0.43 o                         
   2  -2   8         12.15         11.49         0.57 o                         
   3  -2   8         60.03         61.85         1.66 o                         
   4  -2   8        150.62        144.64         3.44 o                         
   5  -2   8         15.34         11.99         1.05 o                         
   6  -2   8         16.17         15.67         0.98 o                         
   7  -2   8          4.28          3.70         0.66 o                         
   8  -2   8          2.54          2.25         0.43 o                         
  -9  -1   8          0.37          0.31         0.44 o                         
  -8  -1   8         53.59         49.41         2.43 o                         
  -7  -1   8          3.94          5.72         0.68 o                         
  -6  -1   8          0.42          0.75         0.62 o                         
  -5  -1   8        224.21        200.21         5.97 o                         
  -4  -1   8         59.87         61.29         2.14 o                         
  -3  -1   8        463.47        462.85         8.69 o                         
  -2  -1   8        185.95        190.20         4.56 o                         
  -1  -1   8         12.58         13.81         0.94 o                         
   0  -1   8         48.31         44.77         1.35 o                         
   1  -1   8          0.00          0.30         0.27 o                         
   2  -1   8          8.64          0.85         0.30 o                         
   3  -1   8          2.33          4.65         0.47 o                         
   4  -1   8          0.67          1.94         0.45 o                         
   5  -1   8         14.99         14.71         1.40 o                         
   6  -1   8        104.07         95.63         2.74 o                         
   7  -1   8         66.30         63.66         1.98 o                         
   8  -1   8         41.88         46.30         2.00 o                         
  -9   0   8          5.51          4.73         0.51 o                         
  -8   0   8         66.13         67.36         3.15 o                         
  -7   0   8         16.53         16.73         1.99 o                         
  -6   0   8          6.43          5.99         0.71 o                         
  -5   0   8        207.55        193.39         3.86 o                         
  -4   0   8         50.28         58.25         1.75 o                         
  -3   0   8        176.89        161.73         3.88 o                         
  -2   0   8         65.56         57.13         1.88 o                         
  -1   0   8         45.31         63.11         3.83 o                         
   0   0   8         37.73         50.75         1.63 o                         
   1   0   8          0.26          2.34         0.36 o                         
   2   0   8         19.58         31.16         1.85 o                         
   3   0   8         47.41         51.96         2.03 o                         
   4   0   8         30.23         29.71         1.65 o                         
   5   0   8          1.45          1.16         0.45 o                         
   6   0   8         10.60         11.68         0.85 o                         
   7   0   8         89.29         83.46         3.26 o                         
  -9   1   8         34.81         34.54         1.79 o                         
  -8   1   8          3.05          1.98         0.94 o                         
  -7   1   8         29.73         31.69         2.01 o                         
  -6   1   8         52.14         49.91         2.22 o                         
  -5   1   8          4.01          1.57         0.49 o                         
  -4   1   8        107.31        100.22         2.85 o                         
  -3   1   8        122.01        140.96         8.71 o                         
  -2   1   8         25.55         19.40         1.05 o                         
  -1   1   8         66.84         71.27         4.37 o                         
   0   1   8         45.53         55.49         3.36 o                         
   1   1   8         18.79         18.05         1.41 o                         
   2   1   8          6.01          5.30         0.51 o                         
   3   1   8          1.35          0.98         0.40 o                         
   4   1   8          7.87          8.52         0.90 o                         
   5   1   8         41.73         39.07         1.76 o                         
   6   1   8         39.70         31.67         1.84 o                         
   7   1   8         10.36         10.51         1.40 o                         
  -9   2   8          8.34          7.97         0.62 o                         
  -8   2   8          5.79          4.96         0.78 o                         
  -7   2   8         25.13         19.16         1.45 o                         
  -6   2   8         14.99         15.17         1.00 o                         
  -5   2   8         57.45         50.60         3.52 o                         
  -4   2   8         49.73         39.79         1.66 o                         
  -3   2   8          4.13          5.80         0.58 o                         
  -2   2   8        240.98        210.73         9.79 o                         
  -1   2   8         43.18         46.73         1.81 o                         
   0   2   8        152.34        176.26         8.36 o                         
   1   2   8         21.33         19.77         0.88 o                         
   2   2   8          0.16          0.27         0.39 o                         
   3   2   8         72.76         70.24         2.30 o                         
   4   2   8        110.02         94.95         2.75 o                         
   5   2   8         42.22         38.97         2.07 o                         
   6   2   8          6.37          6.69         1.24 o                         
  -8   3   8          0.00         -0.27         0.39 o                         
  -7   3   8          4.09          4.42         0.66 o                         
  -6   3   8          3.36          2.99         0.63 o                         
  -5   3   8         32.21         25.36         1.32 o                         
  -4   3   8         35.95         44.98         1.83 o                         
  -3   3   8         65.22         62.67         3.00 o                         
  -2   3   8          0.63          0.09         0.42 o                         
  -1   3   8         98.28        129.16         5.73 o                         
   0   3   8          0.04          0.50         0.37 o                         
   1   3   8         32.52         43.69         2.14 o                         
   2   3   8          0.66          1.19         0.41 o                         
   3   3   8        101.68         98.63         4.13 o                         
   4   3   8         22.38         22.43         2.88 o                         
   5   3   8         10.29          8.64         0.90 o                         
   6   3   8          4.86          6.46         0.64 o                         
  -8   4   8         16.56         14.00         0.97 o                         
  -7   4   8         25.84         28.71         1.40 o                         
  -6   4   8         52.01         39.51         2.28 o                         
  -5   4   8          0.20          0.54         0.41 o                         
  -4   4   8          1.81          2.85         0.48 o                         
  -3   4   8         41.67         45.56         3.13 o                         
  -2   4   8         90.66         88.69         4.88 o                         
  -1   4   8        238.56        277.85         9.91 o                         
   0   4   8         68.62         69.27         1.78 o                         
   1   4   8          5.72          3.77         0.63 o                         
   2   4   8         83.90         86.89         3.09 o                         
   3   4   8          2.69          5.24         0.72 o                         
   4   4   8          7.35          6.83         1.04 o                         
   5   4   8         24.78         25.80         3.07 o                         
  -7   5   8         17.76         21.21         1.36 o                         
  -6   5   8          0.00          0.50         0.43 o                         
  -5   5   8          7.80          8.90         0.85 o                         
  -4   5   8         26.86         26.12         1.27 o                         
  -3   5   8         55.58         58.91         2.40 o                         
  -2   5   8         10.59          9.85         0.64 o                         
  -1   5   8         17.05         18.04         0.85 o                         
   0   5   8         29.64         36.39         2.11 o                         
   1   5   8         17.78         20.48         1.03 o                         
   2   5   8          0.64          1.28         0.44 o                         
   3   5   8         27.22         23.00         1.50 o                         
   4   5   8          0.54          0.69         0.45 o                         
  -6   6   8         69.41         70.05         2.78 o                         
  -5   6   8          2.38          2.59         0.49 o                         
  -4   6   8         31.89         42.67         2.54 o                         
  -3   6   8         33.27         33.05         1.63 o                         
  -2   6   8          3.18          2.37         0.43 o                         
  -1   6   8          3.71          6.01         0.55 o                         
   0   6   8         10.46         10.75         0.83 o                         
   1   6   8          5.04          5.14         0.69 o                         
   2   6   8          3.91          4.61         0.80 o                         
  -4   7   8          0.73          0.64         0.53 o                         
  -3   7   8         28.46         35.69         1.51 o                         
  -2   7   8          0.55          0.45         0.52 o                         
  -1   7   8          1.41          1.60         0.98 o                         
   0   7   8          5.70          7.40         1.33 o                         
  -1 -14   9          4.23          4.57         0.40 o                         
   0 -14   9          0.00          0.20         0.32 o                         
   1 -14   9         18.22         18.47         0.85 o                         
   2 -14   9          4.43          6.42         0.50 o                         
   3 -14   9         40.58         41.49         2.16 o                         
   4 -14   9          0.22         -0.09         0.23 o                         
  -3 -13   9          3.64          4.15         0.47 o                         
  -2 -13   9         24.63         24.27         1.20 o                         
  -1 -13   9          9.97         10.03         0.82 o                         
   0 -13   9         27.25         28.47         2.17 o                         
   1 -13   9         22.55         22.74         1.05 o                         
   2 -13   9          0.09         -0.28         0.37 o                         
   3 -13   9          4.10          6.38         0.59 o                         
   4 -13   9         10.46          6.66         0.56 o                         
   5 -13   9         10.78         16.42         0.63 o                         
  -5 -12   9         11.37          6.84         0.54 o                         
  -4 -12   9          0.01          0.92         0.40 o                         
  -3 -12   9          2.19          2.04         0.51 o                         
  -2 -12   9          8.95         10.11         0.89 o                         
  -1 -12   9          0.89          0.65         0.57 o                         
   0 -12   9         11.98          9.48         0.80 o                         
   1 -12   9          5.96          6.52         0.65 o                         
   2 -12   9         18.37         17.15         0.99 o                         
   3 -12   9         10.92          7.70         0.61 o                         
   4 -12   9          1.74          3.88         0.46 o                         
   5 -12   9         34.09         59.48         1.61 o                         
   6 -12   9         20.97         21.25         1.17 o                         
  -6 -11   9          1.73          1.46         0.32 o                         
  -5 -11   9          9.93         11.67         0.97 o                         
  -4 -11   9         76.62         77.48         2.26 o                         
  -3 -11   9         13.49         13.91         0.89 o                         
  -2 -11   9         20.24         21.13         1.00 o                         
  -1 -11   9        125.12        130.12         4.42 o                         
   0 -11   9         12.64          8.14         0.75 o                         
   1 -11   9         29.18         28.73         1.32 o                         
   2 -11   9         65.28         73.50         2.05 o                         
   3 -11   9          0.01          2.63         0.47 o                         
   4 -11   9          0.72         -0.02         0.33 o                         
   5 -11   9          8.29          6.69         0.63 o                         
   6 -11   9          0.19          3.19         0.45 o                         
   7 -11   9          8.08          3.09         0.42 o                         
  -6 -10   9         17.71         19.72         0.90 o                         
  -5 -10   9         14.42         18.86         1.12 o                         
  -4 -10   9         22.51         22.59         1.06 o                         
  -3 -10   9          3.16          2.47         0.46 o                         
  -2 -10   9          0.02          0.16         0.36 o                         
  -1 -10   9          3.08          4.49         0.53 o                         
   0 -10   9         66.00         74.54         2.04 o                         
   1 -10   9        102.51         88.84         2.33 o                         
   2 -10   9          0.05          1.22         0.41 o                         
   3 -10   9         24.11         21.61         1.01 o                         
   4 -10   9         42.56         41.70         1.61 o                         
   5 -10   9         28.21         30.02         1.36 o                         
   6 -10   9         36.87         53.17         1.56 o                         
   7 -10   9          3.72          2.95         0.37 o                         
  -7  -9   9         13.33         15.32         0.75 o                         
  -6  -9   9         10.10         10.41         0.72 o                         
  -5  -9   9         56.77         55.15         1.87 o                         
  -4  -9   9         25.66         25.47         1.12 o                         
  -3  -9   9          0.65          1.79         0.38 o                         
  -2  -9   9          8.02          9.81         0.75 o                         
  -1  -9   9          1.21          0.92         0.33 o                         
   0  -9   9         96.26         91.49         1.79 o                         
   1  -9   9         68.01         72.26         1.73 o                         
   2  -9   9        130.70        113.18         2.74 o                         
   3  -9   9        157.35        157.42         3.51 o                         
   4  -9   9          5.89          4.21         0.47 o                         
   5  -9   9         11.49         11.32         0.66 o                         
   6  -9   9          3.16          4.28         0.48 o                         
   7  -9   9         18.73         18.33         0.89 o                         
   8  -9   9         50.67         56.66         1.81 o                         
  -7  -8   9         14.47         13.77         0.77 o                         
  -6  -8   9          0.26          0.44         0.35 o                         
  -5  -8   9          3.45          3.00         0.44 o                         
  -4  -8   9          8.66          7.55         0.62 o                         
  -3  -8   9          0.20          0.40         0.38 o                         
  -2  -8   9         50.39         43.11         1.25 o                         
  -1  -8   9          3.62          4.49         0.40 o                         
   0  -8   9         69.46         62.17         1.77 o                         
   1  -8   9        107.63        115.69         2.52 o                         
   2  -8   9        211.54        225.74         5.37 o                         
   3  -8   9        203.16        191.59         4.26 o                         
   4  -8   9         41.09         31.71         1.12 o                         
   5  -8   9          2.31          4.03         0.57 o                         
   6  -8   9          6.13          4.37         0.65 o                         
   7  -8   9         32.22         30.51         1.42 o                         
   8  -8   9          9.96         12.87         0.77 o                         
  -8  -7   9         13.21         11.36         0.90 o                         
  -7  -7   9         38.32         36.09         1.94 o                         
  -6  -7   9         18.23         18.27         1.02 o                         
  -5  -7   9         16.91         15.76         0.78 o                         
  -4  -7   9         28.55         28.47         1.05 o                         
  -3  -7   9         10.34          9.35         0.61 o                         
  -2  -7   9          5.08          3.84         0.54 o                         
  -1  -7   9          0.26          1.62         0.42 o                         
   0  -7   9         76.00         66.03         1.65 o                         
   1  -7   9         42.14         42.33         1.36 o                         
   2  -7   9        558.88        544.51         7.81 o                         
   3  -7   9        482.15        458.73         7.40 o                         
   4  -7   9        141.64        141.06         4.16 o                         
   5  -7   9        129.03        125.21         3.81 o                         
   6  -7   9          0.61          1.03         0.47 o                         
   7  -7   9         30.18         31.53         1.46 o                         
   8  -7   9         20.12         18.33         0.95 o                         
  -8  -6   9          6.57          5.72         0.71 o                         
  -7  -6   9          1.29          1.46         0.67 o                         
  -6  -6   9          0.01         -0.17         0.48 o                         
  -5  -6   9         57.83         56.48         1.74 o                         
  -4  -6   9         56.10         51.08         1.35 o                         
  -3  -6   9          3.30          5.85         0.55 o                         
  -2  -6   9        105.54        106.24         2.16 o                         
  -1  -6   9         34.99         30.84         1.38 o                         
   0  -6   9         11.33          9.81         0.59 o                         
   1  -6   9        136.88        138.09         2.90 o                         
   2  -6   9        445.53        448.79         6.73 o                         
   3  -6   9        500.27        446.03         9.63 o                         
   4  -6   9          0.69          0.47         0.58 o                         
   5  -6   9         46.79         47.50         2.50 o                         
   6  -6   9          3.58          4.08         0.55 o                         
   7  -6   9          0.00          0.33         0.33 o                         
   8  -6   9          0.04          0.15         0.32 o                         
  -9  -5   9         32.03         31.72         1.22 o                         
  -8  -5   9          0.01          0.23         0.46 o                         
  -7  -5   9          0.49          0.14         0.50 o                         
  -6  -5   9         68.68         64.66         2.51 o                         
  -5  -5   9         61.62         62.69         2.47 o                         
  -4  -5   9         20.39         23.85         1.15 o                         
  -3  -5   9         12.77          7.09         0.95 o                         
  -2  -5   9         50.63         39.84         1.16 o                         
  -1  -5   9         45.14         51.62         1.81 o                         
   0  -5   9        226.90        230.97         4.01 o                         
   1  -5   9        112.57        100.61         2.26 o                         
   2  -5   9         10.30         13.41         0.98 o                         
   3  -5   9          3.56          7.05         0.83 o                         
   4  -5   9          0.20          1.21         0.53 o                         
   5  -5   9         87.71         79.21         2.45 o                         
   6  -5   9        194.97        179.52         4.34 o                         
   7  -5   9          0.88          0.66         0.48 o                         
   8  -5   9          2.27          3.36         0.78 o                         
  -9  -4   9         52.86         48.43         3.48 o                         
  -8  -4   9         73.05         66.42         4.15 o                         
  -7  -4   9         79.38         75.65         2.99 o                         
  -6  -4   9          0.55          0.27         0.58 o                         
  -5  -4   9        207.77        211.81         9.29 o                         
  -4  -4   9         16.49         12.37         0.90 o                         
  -3  -4   9          6.04          7.03         0.67 o                         
  -2  -4   9         26.12         23.33         1.35 o                         
  -1  -4   9          1.65          2.01         0.43 o                         
   0  -4   9        105.49        106.77         2.34 o                         
   1  -4   9         11.19         12.71         0.81 o                         
   2  -4   9        101.44        104.95         2.20 o                         
   3  -4   9        293.78        294.61         4.62 o                         
   4  -4   9        455.28        425.40         8.97 o                         
   5  -4   9        117.92        111.94         3.11 o                         
   6  -4   9         14.22         14.30         1.36 o                         
   7  -4   9         73.41         66.06         2.91 o                         
   8  -4   9          3.22          2.60         0.50 o                         
  -9  -3   9         10.67         13.35         0.77 o                         
  -8  -3   9         21.98         22.65         1.03 o                         
  -7  -3   9         62.52         66.89         2.53 o                         
  -6  -3   9        441.97        460.22        11.20 o                         
  -5  -3   9        156.06        154.58         4.62 o                         
  -4  -3   9         68.38         72.60         2.32 o                         
  -3  -3   9         73.35         57.41         2.12 o                         
  -2  -3   9        131.19        125.78         3.68 o                         
  -1  -3   9          1.26          1.66         0.47 o                         
   0  -3   9          6.73          6.84         0.61 o                         
   1  -3   9         79.40         82.65         1.76 o                         
   2  -3   9          0.01          0.64         0.29 o                         
   3  -3   9         23.21         16.10         0.83 o                         
   4  -3   9          1.13          1.75         0.63 o                         
   5  -3   9         12.41         12.86         1.28 o                         
   6  -3   9         81.63         73.44         2.27 o                         
   7  -3   9         27.60         26.70         1.67 o                         
   8  -3   9          8.04          6.77         0.57 o                         
  -9  -2   9          1.30          1.67         0.35 o                         
  -8  -2   9          0.07          0.27         0.40 o                         
  -7  -2   9         56.23         55.00         1.96 o                         
  -6  -2   9         10.36         11.62         1.10 o                         
  -5  -2   9         22.34         22.33         2.91 o                         
  -4  -2   9          0.63          0.00         0.39 o                         
  -3  -2   9        420.96        376.52         6.36 o                         
  -2  -2   9         24.26         22.99         0.94 o                         
  -1  -2   9          0.00          0.88         0.41 o                         
   0  -2   9         39.10         40.15         1.45 o                         
   1  -2   9         40.88         33.62         1.03 o                         
   2  -2   9          0.02          0.04         0.33 o                         
   3  -2   9         56.21         59.89         1.65 o                         
   4  -2   9         66.78         62.09         2.13 o                         
   5  -2   9        139.91        137.18         4.24 o                         
   6  -2   9          0.56          0.58         0.42 o                         
   7  -2   9         19.02         19.61         0.83 o                         
  -9  -1   9         13.16         11.86         0.70 o                         
  -8  -1   9         33.28         29.06         1.67 o                         
  -7  -1   9          2.54          2.10         0.50 o                         
  -6  -1   9         46.51         47.93         2.32 o                         
  -5  -1   9        280.77        225.59         6.39 o                         
  -4  -1   9        167.51        142.69         4.02 o                         
  -3  -1   9        156.85        150.52         4.88 o                         
  -2  -1   9        107.86         95.43         2.25 o                         
  -1  -1   9        179.46        168.52         3.82 o                         
   0  -1   9         98.03         87.35         2.27 o                         
   1  -1   9         32.09         34.68         1.52 o                         
   2  -1   9        188.22        179.17         3.93 o                         
   3  -1   9          0.03          0.34         0.44 o                         
   4  -1   9          6.91          5.92         0.70 o                         
   5  -1   9         44.39         38.24         1.86 o                         
   6  -1   9         37.26         43.01         2.07 o                         
   7  -1   9          0.01          0.12         0.36 o                         
  -9   0   9          4.42          4.81         0.43 o                         
  -8   0   9          2.42          1.29         0.51 o                         
  -7   0   9          8.66          7.96         0.79 o                         
  -6   0   9         78.87         66.68         2.96 o                         
  -5   0   9         37.91         33.55         1.58 o                         
  -4   0   9          5.45          3.08         0.70 o                         
  -3   0   9         16.31         14.76         1.18 o                         
  -2   0   9         21.63         13.71         1.13 o                         
  -1   0   9        133.46        127.88         3.41 o                         
   0   0   9          0.34          0.62         0.40 o                         
   1   0   9         31.95         40.54         1.42 o                         
   2   0   9        109.88        100.99         3.42 o                         
   3   0   9          2.23          4.03         0.55 o                         
   4   0   9          4.63          3.62         0.67 o                         
   5   0   9         43.23         42.50         1.61 o                         
   6   0   9          6.48          4.20         0.59 o                         
   7   0   9          4.93          6.97         0.69 o                         
  -8   1   9         19.65         22.28         1.29 o                         
  -7   1   9          1.10          1.13         0.47 o                         
  -6   1   9         16.74         13.58         1.10 o                         
  -5   1   9          1.52          1.01         0.54 o                         
  -4   1   9          0.10          0.47         0.63 o                         
  -3   1   9        526.74        443.65        14.43 o                         
  -2   1   9         86.94         82.90         3.33 o                         
  -1   1   9         17.15         14.48         1.09 o                         
   0   1   9        166.31        188.67        17.05 o                         
   1   1   9         27.92         28.84         3.37 o                         
   2   1   9          4.45          3.04         0.63 o                         
   3   1   9          0.91          1.27         0.49 o                         
   4   1   9        120.30        123.21         6.06 o                         
   5   1   9        159.53        146.48         4.08 o                         
   6   1   9          2.44          4.38         0.98 o                         
  -8   2   9          0.23          0.53         0.43 o                         
  -7   2   9          0.85          1.25         0.58 o                         
  -6   2   9         20.87         17.51         1.56 o                         
  -5   2   9         30.24         31.22         1.73 o                         
  -4   2   9         20.07         17.76         1.26 o                         
  -3   2   9         75.40         74.40         3.15 o                         
  -2   2   9          1.25          2.98         0.50 o                         
  -1   2   9         50.02         56.63         3.74 o                         
   0   2   9        221.12        252.91        14.90 o                         
   1   2   9          8.98          8.45         0.80 o                         
   2   2   9          0.44          0.46         0.51 o                         
   3   2   9         22.06         25.92         6.55 o                         
   4   2   9          0.06          0.36         0.65 o                         
   5   2   9         46.64         43.25         3.42 o                         
  -7   3   9          0.29          0.49         0.39 o                         
  -6   3   9          0.73         -0.01         0.37 o                         
  -5   3   9          0.00          0.12         0.38 o                         
  -4   3   9         12.21         11.65         1.01 o                         
  -3   3   9        105.28        119.47         7.35 o                         
  -2   3   9         29.89         31.41         1.34 o                         
  -1   3   9         12.33         17.73         1.33 o                         
   0   3   9         54.58         63.24         2.78 o                         
   1   3   9        100.89        112.12         4.19 o                         
   2   3   9          2.39          1.39         0.46 o                         
   3   3   9          6.52          6.29         0.74 o                         
   4   3   9         74.02         66.43         5.29 o                         
   5   3   9          0.07          0.14         0.42 o                         
  -7   4   9         15.59         20.25         1.27 o                         
  -6   4   9          3.60          3.93         0.56 o                         
  -5   4   9          0.24          1.79         0.43 o                         
  -4   4   9          7.53          5.32         0.73 o                         
  -3   4   9         14.75         18.01         1.37 o                         
  -2   4   9          8.26          8.42         0.72 o                         
  -1   4   9         34.06         40.90         1.68 o                         
   0   4   9         23.27         25.94         1.37 o                         
   1   4   9          4.74          6.64         0.69 o                         
   2   4   9         20.69         19.73         1.43 o                         
   3   4   9          0.50          0.10         0.42 o                         
   4   4   9          0.18          0.51         0.41 o                         
  -6   5   9         10.47         11.71         0.96 o                         
  -5   5   9          0.19          0.64         0.48 o                         
  -4   5   9         60.49         72.01         3.04 o                         
  -3   5   9         51.42         59.99         2.79 o                         
  -2   5   9         39.68         49.50         2.07 o                         
  -1   5   9          1.72          0.84         0.45 o                         
   0   5   9          0.44          0.49         0.43 o                         
   1   5   9         11.15         12.41         0.96 o                         
   2   5   9         46.39         54.14        10.48 o                         
  -4   6   9          1.86          1.21         0.48 o                         
  -3   6   9         15.49         18.02         1.26 o                         
  -2   6   9          0.37          0.33         0.46 o                         
  -1   6   9         26.15         32.18         1.77 o                         
   0   6   9          8.78         10.44         0.96 o                         
  -1 -14  10          2.69          2.85         0.31 o                         
   0 -14  10          1.59          2.20         0.33 o                         
   1 -14  10          0.52          1.03         0.27 o                         
   2 -14  10          6.77          4.78         0.67 o                         
   3 -14  10          1.96          2.72         0.60 o                         
  -3 -13  10         59.64         63.49         2.01 o                         
  -2 -13  10          4.03          4.64         0.59 o                         
  -1 -13  10         23.27         26.21         1.60 o                         
   0 -13  10         10.98          7.77         0.59 o                         
   1 -13  10         23.13         22.13         1.00 o                         
   2 -13  10          7.95          7.95         0.71 o                         
   3 -13  10         66.95         72.30         2.03 o                         
   4 -13  10          0.00          0.90         0.27 o                         
  -4 -12  10         66.13         66.34         1.88 o                         
  -3 -12  10         31.15         30.14         1.19 o                         
  -2 -12  10        107.76        103.17         3.98 o                         
  -1 -12  10          2.00          2.30         0.45 o                         
   0 -12  10         43.36         43.16         1.83 o                         
   1 -12  10          6.40          4.18         0.53 o                         
   2 -12  10          3.84          4.71         0.55 o                         
   3 -12  10          0.20          0.68         0.32 o                         
   4 -12  10          0.16          3.25         0.41 o                         
   5 -12  10          3.94          1.70         0.34 o                         
  -5 -11  10         39.56         44.10         1.61 o                         
  -4 -11  10          2.11          1.82         0.39 o                         
  -3 -11  10         11.33         11.95         0.73 o                         
  -2 -11  10         46.03         47.67         1.52 o                         
  -1 -11  10          1.78          1.96         0.42 o                         
   0 -11  10         15.55         13.41         0.87 o                         
   1 -11  10         67.56         64.11         1.85 o                         
   2 -11  10          1.02          1.32         0.40 o                         
   3 -11  10          2.12          4.41         0.48 o                         
   4 -11  10         13.98         17.17         0.94 o                         
   5 -11  10          7.10         13.12         0.77 o                         
   6 -11  10          0.71          8.79         0.57 o                         
  -6 -10  10          1.59          0.76         0.43 o                         
  -5 -10  10         11.81          9.60         0.70 o                         
  -4 -10  10         17.13         17.77         0.98 o                         
  -3 -10  10          0.50          0.50         0.34 o                         
  -2 -10  10         28.25         26.66         1.12 o                         
  -1 -10  10        333.27        326.05         6.28 o                         
   0 -10  10         18.00         20.43         0.90 o                         
   1 -10  10        135.20        139.19         3.22 o                         
   2 -10  10         24.84         22.92         1.04 o                         
   3 -10  10          0.49          0.27         0.35 o                         
   4 -10  10          0.65          1.95         0.47 o                         
   5 -10  10         37.29         36.42         1.25 o                         
   6 -10  10         15.00          9.10         0.55 o                         
   7 -10  10          0.48          0.48         0.28 o                         
  -7  -9  10          2.28          2.40         0.37 o                         
  -6  -9  10         13.52         15.25         0.92 o                         
  -5  -9  10          9.03          8.94         0.83 o                         
  -4  -9  10         19.19         21.05         0.96 o                         
  -3  -9  10          0.82          0.66         0.39 o                         
  -2  -9  10         34.59         38.86         1.37 o                         
  -1  -9  10          3.13          1.67         0.38 o                         
   0  -9  10         24.82         27.90         1.15 o                         
   1  -9  10         14.26         11.73         0.77 o                         
   2  -9  10         32.44         31.71         1.40 o                         
   3  -9  10          9.29          3.86         0.55 o                         
   4  -9  10         48.12         42.16         1.44 o                         
   5  -9  10          3.44          4.53         0.54 o                         
   6  -9  10          6.51         11.52         0.73 o                         
   7  -9  10          0.65          0.10         0.33 o                         
  -7  -8  10          1.65          2.67         0.53 o                         
  -6  -8  10          0.17          0.29         0.33 o                         
  -5  -8  10          4.12          5.20         0.51 o                         
  -4  -8  10          1.62          0.81         0.38 o                         
  -3  -8  10         28.05         28.21         1.15 o                         
  -2  -8  10         25.81         27.93         1.06 o                         
  -1  -8  10         81.13         83.61         2.14 o                         
   0  -8  10        279.71        264.47         5.60 o                         
   1  -8  10         28.51         28.77         1.74 o                         
   2  -8  10          6.13          4.47         0.63 o                         
   3  -8  10        154.55        150.80         3.83 o                         
   4  -8  10         19.36         13.16         0.90 o                         
   5  -8  10          5.41          4.79         0.86 o                         
   6  -8  10         19.22         17.59         1.35 o                         
   7  -8  10         16.89         19.47         2.63 o                         
  -8  -7  10          4.51          3.52         0.51 o                         
  -7  -7  10         35.44         33.91         1.79 o                         
  -6  -7  10         24.16         26.47         2.66 o                         
  -5  -7  10          3.16          2.71         0.43 o                         
  -4  -7  10         60.94         64.46         1.88 o                         
  -3  -7  10         52.35         56.68         1.94 o                         
  -2  -7  10          1.36          1.95         0.42 o                         
  -1  -7  10        135.12        135.18         2.97 o                         
   0  -7  10          1.06          2.57         0.38 o                         
   1  -7  10         33.63         32.56         1.96 o                         
   2  -7  10         20.01         20.20         1.33 o                         
   3  -7  10         92.30         91.58         2.69 o                         
   4  -7  10        107.16         96.91         3.94 o                         
   5  -7  10          1.32          3.80         0.81 o                         
   6  -7  10          9.08         12.88         1.01 o                         
   7  -7  10          0.89          2.09         0.43 o                         
  -8  -6  10         34.93         28.24         1.60 o                         
  -7  -6  10          0.94          1.04         0.46 o                         
  -6  -6  10          1.97          1.68         0.40 o                         
  -5  -6  10          0.00         -0.18         0.40 o                         
  -4  -6  10         28.72         28.36         1.48 o                         
  -3  -6  10        108.87        110.17         2.74 o                         
  -2  -6  10         27.77         27.14         1.03 o                         
  -1  -6  10         29.14         32.09         1.40 o                         
   0  -6  10          1.53          2.80         0.46 o                         
   1  -6  10         73.40         76.10         2.06 o                         
   2  -6  10         97.09         98.81         2.83 o                         
   3  -6  10        141.68        145.58         8.63 o                         
   4  -6  10         43.15         43.92         2.41 o                         
   5  -6  10          0.04          0.93         0.48 o                         
   6  -6  10          2.61          1.21         0.43 o                         
   7  -6  10         15.24         14.52         0.79 o                         
  -8  -5  10         15.51         14.27         0.88 o                         
  -7  -5  10         52.29         57.83         1.82 o                         
  -6  -5  10          2.61          1.96         0.58 o                         
  -5  -5  10        129.39        136.02         4.19 o                         
  -4  -5  10         22.06         21.29         1.24 o                         
  -3  -5  10          4.09          2.60         0.58 o                         
  -2  -5  10          1.86          0.88         0.38 o                         
  -1  -5  10         98.76        107.13         3.13 o                         
   0  -5  10         88.24         84.20         2.00 o                         
   1  -5  10          3.98          2.73         0.46 o                         
   2  -5  10          8.23          6.62         0.67 o                         
   3  -5  10         20.79         22.64         3.16 o                         
   4  -5  10         14.91         14.39         1.11 o                         
   5  -5  10         19.55         22.05         1.15 o                         
   6  -5  10         12.12         11.52         0.78 o                         
   7  -5  10          5.37          5.07         0.72 o                         
  -8  -4  10          9.48          8.10         0.56 o                         
  -7  -4  10          1.60          1.17         0.45 o                         
  -6  -4  10         97.11        103.28         3.41 o                         
  -5  -4  10          5.57          5.54         1.06 o                         
  -4  -4  10         21.81         24.57         1.65 o                         
  -3  -4  10          7.85          8.61         0.97 o                         
  -2  -4  10          6.70          5.19         0.55 o                         
  -1  -4  10         56.78         60.51         2.34 o                         
   0  -4  10        194.40        178.57         3.80 o                         
   1  -4  10          3.25          3.26         0.55 o                         
   2  -4  10         20.19         17.96         0.79 o                         
   3  -4  10          0.82         -0.07         0.47 o                         
   4  -4  10         44.01         43.39         1.52 o                         
   5  -4  10         17.96         18.53         1.66 o                         
   6  -4  10         44.72         45.46         1.88 o                         
   7  -4  10         22.69         22.43         1.38 o                         
  -8  -3  10         18.41         18.72         1.50 o                         
  -7  -3  10        132.85        130.75         3.41 o                         
  -6  -3  10          0.22          0.32         0.60 o                         
  -5  -3  10          1.02          0.44         0.74 o                         
  -4  -3  10        125.82        133.07         7.38 o                         
  -3  -3  10         30.80         30.90         1.29 o                         
  -2  -3  10         50.50         50.92         1.76 o                         
  -1  -3  10          1.31          2.28         0.46 o                         
   0  -3  10          0.94          0.64         0.45 o                         
   1  -3  10         53.52         50.85         1.51 o                         
   2  -3  10          0.02          0.39         0.42 o                         
   3  -3  10        139.70        141.59         3.74 o                         
   4  -3  10         46.35         45.12         1.94 o                         
   5  -3  10          6.90          7.35         0.98 o                         
   6  -3  10          3.80          5.17         0.55 o                         
   7  -3  10          2.56          1.50         0.39 o                         
  -8  -2  10          7.79          7.55         0.65 o                         
  -7  -2  10         55.50         56.82         1.90 o                         
  -6  -2  10          0.16          0.06         0.62 o                         
  -5  -2  10        179.72        168.35         8.29 o                         
  -4  -2  10         29.30         26.19         1.59 o                         
  -3  -2  10          1.93          2.68         0.61 o                         
  -2  -2  10         45.57         38.06         1.79 o                         
  -1  -2  10          0.03         -0.14         0.39 o                         
   0  -2  10          0.05         -0.11         0.36 o                         
   1  -2  10          2.28          1.33         0.72 o                         
   2  -2  10        160.20        158.80         5.32 o                         
   3  -2  10         16.24         14.87         1.01 o                         
   4  -2  10         24.74         22.82         1.20 o                         
   5  -2  10         40.36         41.31         1.89 o                         
   6  -2  10         39.52         39.07         1.34 o                         
   7  -2  10          7.06          9.25         0.76 o                         
  -8  -1  10         17.09         19.06         0.98 o                         
  -7  -1  10         46.12         43.59         2.35 o                         
  -6  -1  10         20.23         21.06         1.43 o                         
  -5  -1  10         67.94         72.42         2.75 o                         
  -4  -1  10          3.14          3.35         0.60 o                         
  -3  -1  10        440.43        388.62        14.00 o                         
  -2  -1  10         55.58         47.63         1.83 o                         
  -1  -1  10          0.02          0.05         0.51 o                         
   0  -1  10          2.98          1.17         0.44 o                         
   1  -1  10         38.18         44.58         1.99 o                         
   2  -1  10          0.79          0.47         0.50 o                         
   3  -1  10         36.35         37.61         2.53 o                         
   4  -1  10         46.57         48.41         1.79 o                         
   5  -1  10         69.31         65.41         2.43 o                         
   6  -1  10         21.16         22.94         1.40 o                         
  -8   0  10         17.48         21.20         1.92 o                         
  -7   0  10          2.51          2.35         0.69 o                         
  -6   0  10          0.01         -0.05         0.42 o                         
  -5   0  10         61.73         55.48         3.59 o                         
  -4   0  10          5.05          7.15         1.09 o                         
  -3   0  10         33.00         25.96         1.91 o                         
  -2   0  10          0.02          0.17         0.53 o                         
  -1   0  10          0.32          0.77         0.52 o                         
   0   0  10          8.06          8.50         0.89 o                         
   1   0  10          9.83          9.98         1.21 o                         
   2   0  10          0.46          0.63         0.61 o                         
   3   0  10         33.28         28.05         1.92 o                         
   4   0  10         87.86         96.66         4.35 o                         
   5   0  10         86.81         82.49         2.58 o                         
   6   0  10          0.01          0.09         0.59 o                         
  -8   1  10          2.93          4.01         0.82 o                         
  -7   1  10          6.92          7.54         0.69 o                         
  -6   1  10          1.03          0.51         0.43 o                         
  -5   1  10          0.08          0.08         0.66 o                         
  -4   1  10          1.39          0.65         1.05 o                         
  -3   1  10        114.99        116.29         4.65 o                         
  -2   1  10        133.37        125.90         4.01 o                         
  -1   1  10         72.58         67.23         4.48 o                         
   0   1  10          0.07          0.74         0.81 o                         
   1   1  10          3.48          3.95         0.68 o                         
   2   1  10         36.81         45.24        12.25 o                         
   3   1  10         14.83         14.86         1.29 o                         
   4   1  10         90.24         93.86         3.10 o                         
   5   1  10          1.00          2.18         0.55 o                         
  -7   2  10         13.14         18.41         1.93 o                         
  -6   2  10          5.28          4.06         0.59 o                         
  -5   2  10         20.95         21.82         1.61 o                         
  -4   2  10         20.39         18.77         1.53 o                         
  -3   2  10         46.64         45.61         2.79 o                         
  -2   2  10         65.14         60.61         2.49 o                         
  -1   2  10         79.91         80.39         3.69 o                         
   0   2  10         32.78         46.40         3.75 o                         
   1   2  10          1.60          1.03         0.50 o                         
   2   2  10         31.31         39.39         8.17 o                         
   3   2  10          2.21          3.33         0.90 o                         
   4   2  10         84.54         79.92         4.09 o                         
  -6   3  10          2.32          1.36         0.40 o                         
  -5   3  10          0.15          0.64         0.45 o                         
  -4   3  10         13.02         15.09         1.05 o                         
  -3   3  10         10.76         11.49         2.33 o                         
  -2   3  10          2.53          2.84         0.78 o                         
  -1   3  10         19.84         22.99         1.53 o                         
   0   3  10         43.91         49.67         2.06 o                         
   1   3  10         15.94         14.52         1.32 o                         
   2   3  10          0.02         -0.40         0.54 o                         
   3   3  10          1.51          0.17         0.50 o                         
  -5   4  10          0.02          0.03         0.35 o                         
  -4   4  10          9.40         11.45         1.16 o                         
  -3   4  10         54.87         58.19         2.67 o                         
  -2   4  10         52.05         58.13         2.69 o                         
  -1   4  10         17.98         20.38         1.21 o                         
   0   4  10          0.08          0.12         0.45 o                         
   1   4  10          8.95          9.07         0.95 o                         
   2   4  10         15.22         19.55         1.81 o                         
  -3   5  10          0.30          0.56         0.50 o                         
  -2   5  10          3.90          7.63         1.30 o                         
  -1   5  10         14.05         17.98         1.69 o                         
   0   5  10         13.31         15.00         1.08 o                         
  -2 -13  11          0.61          0.05         0.37 o                         
  -1 -13  11         10.90         10.19         0.63 o                         
   0 -13  11          1.81          1.73         0.43 o                         
   1 -13  11          7.06          6.64         0.78 o                         
   2 -13  11          2.78          3.59         0.57 o                         
   3 -13  11          0.18          0.36         0.24 o                         
  -4 -12  11         29.96         27.12         1.12 o                         
  -3 -12  11          6.84          8.15         0.68 o                         
  -2 -12  11          1.10          0.52         0.31 o                         
  -1 -12  11         11.72         10.68         0.72 o                         
   0 -12  11          0.05          0.02         0.40 o                         
   1 -12  11          5.05          6.32         0.60 o                         
   2 -12  11         12.90         12.73         0.79 o                         
   3 -12  11         11.14         19.39         0.83 o                         
   4 -12  11          0.01          0.36         0.29 o                         
   5 -12  11          2.95          3.63         0.36 o                         
  -5 -11  11          2.79          1.12         0.34 o                         
  -4 -11  11          1.31          2.21         0.54 o                         
  -3 -11  11         39.28         37.81         1.25 o                         
  -2 -11  11          0.24          0.10         0.32 o                         
  -1 -11  11          0.18          0.88         0.34 o                         
   0 -11  11          0.12          0.16         0.28 o                         
   1 -11  11          1.94          1.96         0.38 o                         
   2 -11  11          0.17          0.10         0.39 o                         
   3 -11  11         15.68         14.64         1.02 o                         
   4 -11  11          5.82          4.15         0.59 o                         
   5 -11  11          0.68          0.34         0.36 o                         
  -5 -10  11         55.59         56.72         1.99 o                         
  -4 -10  11          4.75          5.26         0.48 o                         
  -3 -10  11          7.80          8.56         0.63 o                         
  -2 -10  11          7.17          6.58         0.57 o                         
  -1 -10  11          8.45          8.97         0.61 o                         
   0 -10  11         11.16          9.74         0.71 o                         
   1 -10  11         14.11         11.63         0.76 o                         
   2 -10  11          6.03          6.38         0.60 o                         
   3 -10  11          5.68          6.36         0.63 o                         
   4 -10  11          5.17          7.29         0.73 o                         
   5 -10  11          0.00          0.29         0.36 o                         
   6 -10  11         10.06         10.90         0.86 o                         
  -6  -9  11          5.30          4.64         0.52 o                         
  -5  -9  11          0.16          0.15         0.45 o                         
  -4  -9  11         18.62         18.21         0.90 o                         
  -3  -9  11          2.10          2.94         0.50 o                         
  -2  -9  11         70.78         68.01         1.93 o                         
  -1  -9  11         62.34         53.66         1.55 o                         
   0  -9  11          7.19         10.41         0.73 o                         
   1  -9  11         29.43         33.13         1.28 o                         
   2  -9  11          4.56          6.62         0.98 o                         
   3  -9  11         43.94         42.93         1.64 o                         
   4  -9  11          3.23          5.23         0.58 o                         
   5  -9  11         28.89         27.22         1.64 o                         
   6  -9  11          1.80          3.76         0.62 o                         
  -7  -8  11          9.03          9.38         0.79 o                         
  -6  -8  11          0.07          0.44         0.36 o                         
  -5  -8  11          2.66          3.11         0.47 o                         
  -4  -8  11          0.05          0.07         0.33 o                         
  -3  -8  11          4.21          2.71         0.44 o                         
  -2  -8  11          8.71          8.72         0.62 o                         
  -1  -8  11         28.91         31.73         1.50 o                         
   0  -8  11         13.32         15.13         1.09 o                         
   1  -8  11          0.04          0.19         0.57 o                         
   2  -8  11        169.10        167.19         5.62 o                         
   3  -8  11        104.83        106.26         2.95 o                         
   4  -8  11          2.24          0.65         0.60 o                         
   5  -8  11         39.31         35.75         1.99 o                         
   6  -8  11         12.40         11.08         1.13 o                         
  -7  -7  11          0.58          0.45         0.34 o                         
  -6  -7  11         13.90         14.38         0.81 o                         
  -5  -7  11         25.30         23.92         1.12 o                         
  -4  -7  11         25.56         24.85         1.40 o                         
  -3  -7  11          0.00          0.29         0.38 o                         
  -2  -7  11         10.81         14.61         0.87 o                         
  -1  -7  11         23.17         18.68         1.06 o                         
   0  -7  11         15.83         11.45         0.88 o                         
   1  -7  11          8.58         10.91         1.01 o                         
   2  -7  11          2.49          2.12         0.61 o                         
   3  -7  11         45.74         49.36         2.58 o                         
   4  -7  11          2.07          2.73         0.83 o                         
   5  -7  11         49.23         50.94         2.48 o                         
   6  -7  11          6.22          6.44         0.65 o                         
   7  -7  11          5.74          7.79         0.56 o                         
  -7  -6  11         16.57         15.78         0.71 o                         
  -6  -6  11          1.40          1.04         0.39 o                         
  -5  -6  11          6.26          5.72         0.73 o                         
  -4  -6  11         44.78         42.89         1.68 o                         
  -3  -6  11          0.10          0.44         0.44 o                         
  -2  -6  11         45.73         36.45         1.73 o                         
  -1  -6  11        102.87         92.57         2.70 o                         
   0  -6  11         99.96         95.51         2.81 o                         
   1  -6  11         27.69         24.11         1.93 o                         
   2  -6  11          5.95          8.46         1.78 o                         
   3  -6  11          0.41          1.44         0.62 o                         
   4  -6  11         16.44         16.12         2.14 o                         
   5  -6  11          1.83          1.33         0.46 o                         
   6  -6  11          0.06          0.15         0.30 o                         
   7  -6  11          4.43          4.49         0.56 o                         
  -7  -5  11         21.86         20.10         1.04 o                         
  -6  -5  11         75.45         82.05         2.35 o                         
  -5  -5  11         18.89         21.76         1.33 o                         
  -4  -5  11         18.19         18.70         1.11 o                         
  -3  -5  11         69.08         61.01         2.10 o                         
  -2  -5  11          1.92          2.06         0.49 o                         
  -1  -5  11        282.84        288.06         7.19 o                         
   0  -5  11         31.18         35.61         3.49 o                         
   1  -5  11         50.22         50.05         2.27 o                         
   2  -5  11          6.75          5.05         0.93 o                         
   3  -5  11          0.02         -0.16         0.43 o                         
   4  -5  11         14.70         11.08         0.82 o                         
   5  -5  11         11.85          9.46         0.73 o                         
   6  -5  11          0.03          0.17         0.33 o                         
  -8  -4  11          5.75          5.69         0.42 o                         
  -7  -4  11         41.76         40.98         1.26 o                         
  -6  -4  11         81.77         86.59         2.91 o                         
  -5  -4  11         23.79         20.75         1.76 o                         
  -4  -4  11         16.98         20.04         1.39 o                         
  -3  -4  11         11.59         11.38         0.90 o                         
  -2  -4  11         37.68         42.62         2.41 o                         
  -1  -4  11         79.26         63.50         2.26 o                         
   0  -4  11        265.14        253.54         6.88 o                         
   1  -4  11         28.10         27.28         1.36 o                         
   2  -4  11         39.47         32.58         5.78 o                         
   3  -4  11         11.92         11.43         0.90 o                         
   4  -4  11         66.69         64.78         3.07 o                         
   5  -4  11          2.99          1.64         0.60 o                         
   6  -4  11          0.01          0.14         0.32 o                         
  -8  -3  11          1.09          1.42         0.27 o                         
  -7  -3  11         15.27         14.08         0.72 o                         
  -6  -3  11          6.56          8.48         1.24 o                         
  -5  -3  11         23.12         27.36         1.58 o                         
  -4  -3  11          1.10          1.42         0.48 o                         
  -3  -3  11         11.90         10.29         0.86 o                         
  -2  -3  11          0.88          1.01         0.49 o                         
  -1  -3  11         41.53         33.84         1.58 o                         
   0  -3  11        104.57         99.85         3.00 o                         
   1  -3  11          0.04          0.06         0.53 o                         
   2  -3  11         13.61         11.57         1.01 o                         
   3  -3  11          4.39          3.74         0.86 o                         
   4  -3  11          7.59          5.65         0.61 o                         
   5  -3  11          5.47          5.41         0.67 o                         
   6  -3  11          0.00          0.40         0.36 o                         
  -7  -2  11          6.22          5.50         1.02 o                         
  -6  -2  11         32.99         28.91         1.54 o                         
  -5  -2  11        127.64        130.88         4.36 o                         
  -4  -2  11         14.16         13.63         0.97 o                         
  -3  -2  11         24.05         19.15         1.13 o                         
  -2  -2  11          6.24          6.97         1.53 o                         
  -1  -2  11          0.43          0.53         0.48 o                         
   0  -2  11          0.00          0.57         0.42 o                         
   1  -2  11        115.58        112.20         4.66 o                         
   2  -2  11          0.93          0.78         0.59 o                         
   3  -2  11         22.59         20.87         1.52 o                         
   4  -2  11         14.15         13.56         0.98 o                         
   5  -2  11         21.43         23.64         1.48 o                         
   6  -2  11         10.16         10.30         1.08 o                         
  -7  -1  11          0.53          0.41         0.40 o                         
  -6  -1  11         18.31         19.43         1.41 o                         
  -5  -1  11         10.12          7.97         1.03 o                         
  -4  -1  11         31.97         29.29         1.97 o                         
  -3  -1  11          5.51          6.75         0.72 o                         
  -2  -1  11          3.79          4.13         0.61 o                         
  -1  -1  11          0.75          0.79         0.51 o                         
   0  -1  11          1.13          0.91         0.43 o                         
   1  -1  11         13.59         14.54         1.38 o                         
   2  -1  11         24.37         19.36         2.08 o                         
   3  -1  11          0.00          0.53         0.51 o                         
   4  -1  11         19.02         19.14         2.86 o                         
   5  -1  11         31.01         32.18         2.26 o                         
  -7   0  11          0.03         -0.31         0.70 o                         
  -6   0  11          0.00         -0.14         0.46 o                         
  -5   0  11         32.39         29.19         1.87 o                         
  -4   0  11          1.59          1.91         0.68 o                         
  -3   0  11         41.23         39.98         3.93 o                         
  -2   0  11          5.73          4.43         0.68 o                         
  -1   0  11          2.06          3.27         0.79 o                         
   0   0  11          2.08          0.90         0.59 o                         
   1   0  11          0.98          0.55         0.74 o                         
   2   0  11          1.05          1.21         0.71 o                         
   3   0  11          0.35          2.69         0.88 o                         
   4   0  11         26.47         27.10         1.46 o                         
  -6   1  11          0.57          1.33         0.47 o                         
  -5   1  11         17.21         18.44         1.40 o                         
  -4   1  11          4.55          3.92         0.94 o                         
  -3   1  11         29.98         23.99         1.69 o                         
  -2   1  11         65.98         59.16         3.80 o                         
  -1   1  11         50.84         50.69         3.81 o                         
   0   1  11          5.31          2.68         1.07 o                         
   1   1  11         22.83         22.51         1.53 o                         
   2   1  11          0.83         -0.11         0.70 o                         
   3   1  11          9.37          9.14         1.21 o                         
   4   1  11         23.34         26.28         1.83 o                         
  -6   2  11          0.30          0.32         0.37 o                         
  -5   2  11          0.00         -0.03         0.43 o                         
  -4   2  11         15.48         15.15         1.24 o                         
  -3   2  11          1.56          2.65         0.70 o                         
  -2   2  11          1.53          0.88         0.72 o                         
  -1   2  11         33.30         33.42         3.70 o                         
   0   2  11         47.84         49.27         3.47 o                         
   1   2  11          6.93          8.08         1.29 o                         
   2   2  11          0.86          0.36         0.51 o                         
   3   2  11         12.09         14.37         1.30 o                         
  -5   3  11          4.33          5.78         0.65 o                         
  -4   3  11          0.63          0.77         0.67 o                         
  -3   3  11         35.41         37.51         5.51 o                         
  -2   3  11         46.11         47.53         4.02 o                         
  -1   3  11         43.43         42.05         4.01 o                         
   0   3  11          0.43          0.46         0.59 o                         
   1   3  11          6.89          7.85         1.13 o                         
  -1 -13  12          6.40          7.00         0.97 o                         
   0 -13  12          1.23          0.93         0.39 o                         
   1 -13  12          0.83          0.57         0.37 o                         
   2 -13  12         17.96         17.00         0.75 o                         
  -3 -12  12          0.06          0.68         0.31 o                         
  -2 -12  12          1.88          2.23         0.37 o                         
  -1 -12  12          0.08          0.71         0.32 o                         
   0 -12  12          1.12          0.74         0.31 o                         
   1 -12  12          1.14          1.61         0.36 o                         
   2 -12  12          2.70          2.58         0.41 o                         
   3 -12  12          2.59          3.01         0.45 o                         
   4 -12  12          0.00          0.33         0.28 o                         
  -4 -11  12          5.96          5.79         0.57 o                         
  -3 -11  12          0.20         -0.30         0.30 o                         
  -2 -11  12          0.35          0.25         0.29 o                         
  -1 -11  12          0.46          0.84         0.34 o                         
   0 -11  12          2.30          2.14         0.37 o                         
   1 -11  12          6.56          6.39         0.53 o                         
   2 -11  12          3.65          3.54         0.43 o                         
   3 -11  12          0.00         -0.09         0.38 o                         
   4 -11  12          6.71          9.73         0.88 o                         
  -5 -10  12         17.23         15.47         0.84 o                         
  -4 -10  12          3.88          4.83         0.56 o                         
  -3 -10  12          3.54          2.40         0.38 o                         
  -2 -10  12          7.64          7.11         0.56 o                         
  -1 -10  12         23.36         22.74         1.15 o                         
   0 -10  12         11.65         10.87         0.87 o                         
   1 -10  12          6.64          7.77         0.60 o                         
   2 -10  12          2.58          2.10         0.45 o                         
   3 -10  12         95.67        105.35         3.22 o                         
   4 -10  12          0.33          0.47         0.26 o                         
   5 -10  12          3.67          2.44         0.51 o                         
  -5  -9  12         48.68         53.35         1.58 o                         
  -4  -9  12          5.62          5.41         0.60 o                         
  -3  -9  12         18.49         21.15         0.92 o                         
  -2  -9  12          0.84          0.50         0.33 o                         
  -1  -9  12          0.42          1.84         0.41 o                         
   0  -9  12          0.04         -0.11         0.37 o                         
   1  -9  12         49.28         46.44         2.36 o                         
   2  -9  12          1.47          2.28         0.44 o                         
   3  -9  12         21.50         17.53         0.97 o                         
   4  -9  12         29.37         28.80         1.68 o                         
   5  -9  12          0.44          0.51         0.42 o                         
  -6  -8  12         14.40         13.66         0.77 o                         
  -5  -8  12          9.48          9.56         0.73 o                         
  -4  -8  12         38.27         35.49         1.21 o                         
  -3  -8  12         16.06         16.48         0.78 o                         
  -2  -8  12         49.61         44.22         1.35 o                         
  -1  -8  12          0.27          0.30         0.40 o                         
   0  -8  12          3.54          2.87         0.63 o                         
   1  -8  12          0.25          0.25         0.45 o                         
   2  -8  12         22.73         22.73         1.16 o                         
   3  -8  12         61.12         50.97         2.49 o                         
   4  -8  12          6.85         10.70         1.05 o                         
   5  -8  12         17.82         15.51         1.39 o                         
   6  -8  12          0.16         -0.08         0.32 o                         
  -6  -7  12          6.77          9.03         0.69 o                         
  -5  -7  12          0.08          0.12         0.37 o                         
  -4  -7  12          0.57          0.45         0.41 o                         
  -3  -7  12         17.63         15.42         0.83 o                         
  -2  -7  12          4.69          2.66         0.52 o                         
  -1  -7  12         10.93         12.86         1.02 o                         
   0  -7  12         11.07         12.04         1.02 o                         
   1  -7  12         50.93         45.14         1.77 o                         
   2  -7  12          1.75          0.84         0.70 o                         
   3  -7  12          7.24          6.46         2.13 o                         
   4  -7  12         12.54         10.21         0.84 o                         
   5  -7  12          5.26          4.57         0.45 o                         
   6  -7  12          4.41          5.98         0.71 o                         
  -7  -6  12          2.11          2.71         0.32 o                         
  -6  -6  12         33.25         34.28         1.74 o                         
  -5  -6  12          1.66          1.30         0.42 o                         
  -4  -6  12          0.61          0.58         0.45 o                         
  -3  -6  12          4.11          3.50         0.48 o                         
  -2  -6  12         25.68         27.72         1.15 o                         
  -1  -6  12         12.39         13.77         0.86 o                         
   0  -6  12          0.48          0.88         0.45 o                         
   1  -6  12          2.53          2.48         0.66 o                         
   2  -6  12          5.24          4.24         0.85 o                         
   3  -6  12          0.67          1.14         0.46 o                         
   4  -6  12          5.51          4.97         0.62 o                         
   5  -6  12         18.09         25.08         1.06 o                         
   6  -6  12          3.92          4.60         0.74 o                         
  -7  -5  12          4.02          2.75         0.34 o                         
  -6  -5  12          2.63          2.71         0.43 o                         
  -5  -5  12         37.95         36.59         1.42 o                         
  -4  -5  12         16.99         20.80         1.24 o                         
  -3  -5  12         16.02         15.67         0.97 o                         
  -2  -5  12         22.90         20.32         1.18 o                         
  -1  -5  12         31.05         24.20         1.60 o                         
   0  -5  12         22.70         18.56         1.14 o                         
   1  -5  12          1.82          1.17         0.53 o                         
   2  -5  12          1.51          0.68         0.64 o                         
   3  -5  12          0.07          0.31         0.37 o                         
   4  -5  12         23.54         20.00         1.37 o                         
   5  -5  12          0.49          0.83         0.41 o                         
  -7  -4  12          0.17          0.38         0.27 o                         
  -6  -4  12         31.05         32.24         1.46 o                         
  -5  -4  12         11.34         12.92         0.82 o                         
  -4  -4  12          0.13          0.36         0.38 o                         
  -3  -4  12         26.51         30.14         2.30 o                         
  -2  -4  12         43.89         41.96         2.01 o                         
  -1  -4  12          1.95          1.88         0.54 o                         
   0  -4  12          4.58          5.76         0.68 o                         
   1  -4  12         52.52         45.50         1.78 o                         
   2  -4  12         57.14         49.71         2.20 o                         
   3  -4  12          0.01         -0.27         0.56 o                         
   4  -4  12          0.99          1.67         0.73 o                         
   5  -4  12          7.49          7.38         0.71 o                         
  -7  -3  12          1.74          2.42         0.35 o                         
  -6  -3  12         24.09         22.17         1.09 o                         
  -5  -3  12          0.07          0.00         0.36 o                         
  -4  -3  12         10.60          8.00         0.82 o                         
  -3  -3  12          2.18          2.73         0.64 o                         
  -2  -3  12          5.61          5.09         0.76 o                         
  -1  -3  12         55.58         43.88         2.06 o                         
   0  -3  12          0.05          0.07         0.45 o                         
   1  -3  12         29.56         30.21         1.61 o                         
   2  -3  12          4.22          2.22         0.55 o                         
   3  -3  12         46.07         40.39         2.06 o                         
   4  -3  12          7.27          6.49         0.74 o                         
   5  -3  12          3.07          3.84         0.51 o                         
  -6  -2  12          5.17          5.65         0.66 o                         
  -5  -2  12         19.05         16.98         1.05 o                         
  -4  -2  12          2.00          2.14         0.54 o                         
  -3  -2  12         48.35         43.30         1.65 o                         
  -2  -2  12          0.00          0.01         0.47 o                         
  -1  -2  12          0.86          0.41         0.52 o                         
   0  -2  12          0.00          0.29         0.43 o                         
   1  -2  12          9.32         10.14         1.04 o                         
   2  -2  12         11.15          9.63         1.44 o                         
   3  -2  12         19.49         17.53         1.25 o                         
   4  -2  12          5.51          4.57         0.59 o                         
  -6  -1  12         13.13         13.68         1.23 o                         
  -5  -1  12          6.23          6.57         1.22 o                         
  -4  -1  12          1.77          1.94         0.63 o                         
  -3  -1  12          0.68          2.00         0.56 o                         
  -2  -1  12          7.28          5.77         0.74 o                         
  -1  -1  12          0.04          0.47         0.45 o                         
   0  -1  12          0.13         -0.08         0.41 o                         
   1  -1  12          4.23          3.57         0.73 o                         
   2  -1  12          1.03          1.66         0.76 o                         
   3  -1  12          0.40          0.50         0.56 o                         
   4  -1  12          4.33          4.98         0.57 o                         
  -6   0  12          2.65          3.77         0.54 o                         
  -5   0  12          5.60          4.68         0.70 o                         
  -4   0  12          9.79         10.34         1.02 o                         
  -3   0  12          0.22          0.35         0.51 o                         
  -2   0  12          5.53          4.85         0.94 o                         
  -1   0  12          0.50         -0.15         0.81 o                         
   0   0  12         96.91         90.17         5.20 o                         
   1   0  12          2.60          3.50         0.65 o                         
   2   0  12          0.65          0.79         0.59 o                         
   3   0  12          2.90          2.82         0.67 o                         
  -5   1  12          8.73          6.71         0.72 o                         
  -4   1  12          0.00         -0.08         0.42 o                         
  -3   1  12          0.22          0.29         0.46 o                         
  -2   1  12          4.69          3.81         0.86 o                         
  -1   1  12         24.40         31.52         2.59 o                         
   0   1  12          1.74          1.75         0.79 o                         
   1   1  12          0.82         -0.11         0.63 o                         
   2   1  12          8.37          7.59         0.98 o                         
  -3   2  12         22.52         24.92         1.97 o                         
  -2   2  12          7.20          6.74         0.73 o                         
  -1   2  12          0.00         -0.11         0.59 o                         
   0   2  12         14.52         16.62         1.60 o                         
  -1 -12  13          9.66          9.00         0.62 o                         
   0 -12  13          0.16         -0.02         0.22 o                         
   1 -12  13          0.43          0.38         0.22 o                         
   2 -12  13          0.43          0.74         0.31 o                         
  -3 -11  13          1.41          0.48         0.30 o                         
  -2 -11  13          0.21          0.34         0.23 o                         
  -1 -11  13          1.53          0.83         0.28 o                         
   0 -11  13          2.59          2.50         0.34 o                         
   1 -11  13          1.37          2.70         0.35 o                         
   2 -11  13          4.00          5.04         0.69 o                         
   3 -11  13         16.13         15.74         0.85 o                         
  -4 -10  13          0.23          0.29         0.31 o                         
  -3 -10  13         15.77         13.20         0.63 o                         
  -2 -10  13          0.33          0.23         0.29 o                         
  -1 -10  13          3.19          3.34         0.40 o                         
   0 -10  13         10.15          8.86         0.58 o                         
   1 -10  13          0.27          0.74         0.56 o                         
   2 -10  13          5.57          9.29         0.76 o                         
   3 -10  13         17.31         15.84         0.77 o                         
   4 -10  13         10.18          7.70         0.68 o                         
  -4  -9  13          0.14          0.32         0.31 o                         
  -3  -9  13          0.29          0.23         0.25 o                         
  -2  -9  13         47.66         46.67         1.40 o                         
  -1  -9  13          1.35          0.70         0.35 o                         
   0  -9  13          6.38          9.60         0.91 o                         
   1  -9  13         21.60         19.78         0.88 o                         
   2  -9  13         55.10         58.45         2.03 o                         
   3  -9  13         11.18         18.94         2.09 o                         
   4  -9  13         15.83         18.04         0.87 o                         
  -5  -8  13         17.18         17.97         1.57 o                         
  -4  -8  13          0.03          0.00         0.33 o                         
  -3  -8  13          8.95         11.21         0.66 o                         
  -2  -8  13          8.97          7.73         0.59 o                         
  -1  -8  13          4.37          3.71         0.53 o                         
   0  -8  13         16.16         16.76         1.19 o                         
   1  -8  13          3.36          4.10         0.54 o                         
   2  -8  13          4.95          3.39         0.46 o                         
   3  -8  13          1.56          1.92         0.53 o                         
   4  -8  13          0.87          1.57         0.39 o                         
  -5  -7  13         15.08         17.21         0.79 o                         
  -4  -7  13         11.76         10.74         0.68 o                         
  -3  -7  13          0.04         -0.19         0.30 o                         
  -2  -7  13          5.74          5.11         0.68 o                         
  -1  -7  13          1.38          0.42         0.39 o                         
   0  -7  13          8.03          8.45         0.71 o                         
   1  -7  13         32.37         33.03         1.39 o                         
   2  -7  13         13.09         10.72         0.98 o                         
   3  -7  13          4.82          6.20         0.77 o                         
   4  -7  13         21.32         27.37         1.43 o                         
  -5  -6  13         12.28         11.92         0.67 o                         
  -4  -6  13          0.13          0.42         0.29 o                         
  -3  -6  13          8.48          8.03         0.84 o                         
  -2  -6  13          1.38          0.69         0.33 o                         
  -1  -6  13          2.27          1.79         0.48 o                         
   0  -6  13         15.11         15.61         0.87 o                         
   1  -6  13         24.76         19.29         1.22 o                         
   2  -6  13          0.42          0.09         0.38 o                         
   3  -6  13          7.15          7.88         0.66 o                         
   4  -6  13          4.47          3.66         0.68 o                         
  -6  -5  13          2.41          2.75         0.34 o                         
  -5  -5  13          0.38          0.48         0.34 o                         
  -4  -5  13          7.86          6.14         1.20 o                         
  -3  -5  13          1.96          2.55         0.77 o                         
  -2  -5  13          5.33          5.20         0.54 o                         
  -1  -5  13         15.40         14.70         0.96 o                         
   0  -5  13          2.06          0.15         0.40 o                         
   1  -5  13          0.55          0.44         0.47 o                         
   2  -5  13          1.85          1.13         0.36 o                         
   3  -5  13          0.13          0.00         0.35 o                         
   4  -5  13          1.29          1.98         0.67 o                         
  -6  -4  13          0.70          1.14         0.29 o                         
  -5  -4  13         28.54         30.07         1.10 o                         
  -4  -4  13         11.10         10.76         1.44 o                         
  -3  -4  13          2.80          2.73         0.76 o                         
  -2  -4  13         21.94         24.45         2.11 o                         
  -1  -4  13         14.52         12.48         1.46 o                         
   0  -4  13          0.36          0.32         0.38 o                         
   1  -4  13          1.76          2.19         0.91 o                         
   2  -4  13         13.88         12.48         1.40 o                         
   3  -4  13         12.60         12.41         0.98 o                         
   4  -4  13          2.09          2.33         0.42 o                         
  -5  -3  13          0.76          0.66         0.43 o                         
  -4  -3  13          1.10          1.25         0.50 o                         
  -3  -3  13         43.08         38.07         2.46 o                         
  -2  -3  13          0.00          0.05         0.48 o                         
  -1  -3  13          0.01          0.36         0.37 o                         
   0  -3  13          0.11          0.65         0.42 o                         
   1  -3  13          7.78          3.66         0.57 o                         
   2  -3  13          0.46          0.11         0.59 o                         
   3  -3  13          0.04          0.21         0.36 o                         
  -5  -2  13          3.43          3.75         0.74 o                         
  -4  -2  13          7.91          5.73         0.60 o                         
  -3  -2  13         20.89         24.16         1.51 o                         
  -2  -2  13          5.15          4.99         0.65 o                         
  -1  -2  13          3.04          4.08         1.20 o                         
   0  -2  13          8.79          8.12         0.75 o                         
   1  -2  13          6.65          6.60         0.81 o                         
   2  -2  13          4.26          3.79         0.84 o                         
   3  -2  13          0.60          0.82         0.50 o                         
  -4  -1  13         15.55         14.68         1.05 o                         
  -3  -1  13          7.56          6.69         1.12 o                         
  -2  -1  13          2.54          2.94         0.65 o                         
  -1  -1  13          0.20          0.98         0.50 o                         
   0  -1  13         45.25         42.89         3.02 o                         
   1  -1  13          8.30          7.38         0.77 o                         
   2  -1  13          0.58          0.77         0.46 o                         
  -3   0  13          0.55          0.37         0.54 o                         
  -2   0  13          0.48          0.28         0.40 o                         
  -1   0  13          0.79          0.96         0.68 o                         
   0   0  13          8.77          6.92         1.07 o                         
  -2 -10  14          1.25          0.81         0.24 o                         
  -1 -10  14          7.47          7.79         0.50 o                         
   0 -10  14          0.02          0.06         0.27 o                         
   1 -10  14          5.62          7.41         0.52 o                         
   2 -10  14          4.55          5.17         0.49 o                         
  -3  -9  14          0.15          0.04         0.28 o                         
  -2  -9  14          6.52          7.20         0.50 o                         
  -1  -9  14          0.90          1.81         0.36 o                         
   0  -9  14          0.01          0.17         0.25 o                         
   1  -9  14          0.30          0.43         0.21 o                         
   2  -9  14          3.46          3.23         0.37 o                         
  -3  -8  14          0.06          0.25         0.27 o                         
  -2  -8  14          0.55          0.61         0.34 o                         
  -1  -8  14          0.64          0.31         0.38 o                         
   0  -8  14          7.04          7.48         0.53 o                         
   1  -8  14          0.13          0.31         0.24 o                         
   2  -8  14          4.55          7.49         0.65 o                         
   3  -8  14          1.06          2.05         0.30 o                         
  -4  -7  14         16.00         16.23         0.79 o                         
  -3  -7  14          2.71          3.57         0.54 o                         
  -2  -7  14         13.90         15.05         0.76 o                         
  -1  -7  14         21.61         18.73         1.11 o                         
   0  -7  14          3.04          1.74         0.40 o                         
   1  -7  14          0.38          0.29         0.29 o                         
   2  -7  14          1.93          2.14         0.29 o                         
   3  -7  14          1.06          0.22         0.23 o                         
  -4  -6  14         19.30         24.70         1.24 o                         
  -3  -6  14          3.64          3.68         0.89 o                         
  -2  -6  14          0.31          0.35         0.30 o                         
  -1  -6  14         40.78         41.44         1.31 o                         
   0  -6  14          0.82          0.83         0.40 o                         
   1  -6  14          0.46          0.42         0.26 o                         
   2  -6  14          4.14          3.83         0.39 o                         
   3  -6  14         10.81         10.92         0.69 o                         
  -4  -5  14          0.68          0.82         0.59 o                         
  -3  -5  14          0.98          1.38         0.46 o                         
  -2  -5  14          1.28          0.68         0.39 o                         
  -1  -5  14          5.20          4.88         0.52 o                         
   0  -5  14         27.98         23.40         1.31 o                         
   1  -5  14          4.64          3.61         0.40 o                         
   2  -5  14          0.02         -0.08         0.28 o                         
  -4  -4  14          1.05          1.35         0.60 o                         
  -3  -4  14         43.28         48.26         6.98 o                         
  -2  -4  14          1.93          1.77         0.64 o                         
  -1  -4  14          1.01          2.33         0.48 o                         
   0  -4  14          4.10          5.09         0.58 o                         
   1  -4  14          0.01         -0.10         0.39 o                         
   2  -4  14          7.82          5.10         0.84 o                         
  -3  -3  14          0.15          0.51         0.37 o                         
  -2  -3  14          7.99          7.35         0.79 o                         
  -1  -3  14          0.68          0.49         0.43 o                         
   0  -3  14          0.35          0.32         0.32 o                         
   1  -3  14          0.38         -0.16         0.31 o                         
  -2  -2  14          2.22          2.29         0.49 o                         
  -1  -2  14          0.29          0.67         0.39 o                         
                                                                                
