# Supplementary material for: Crystal structures of the dimethyl sulfoxide solvate of 3,6-bis­(indol-3-yl)-1,4-di­methyl­piperazine-2,5-dione and of the dimethyl sulfoxide and tetra­hydro­furan solvates of 1,4-dimethyl-3,6-bis­(2-methyl­indol-3-yl)piperazine-2,5-dione
Source: Acta Crystallogr E Crystallogr Commun. 2025 Oct 28;81(Pt 11):1071–5. doi: 10.1107/S205698902500920X (PMC12589834; doi:10.1107/S205698902500920X)
Supplement: Supplementary file 4 [file e-81-01071-IIIsup4.hkl]

data_III                                                                        
_shelx_title ' x1162b_a.res in P2(1)/c'                                         
_shelx_refln_list_code          4                                               
_shelx_F_calc_maximum      120.99                                               
_exptl_crystal_F_000       504.00                                               
_reflns_d_resolution_high  0.8300                                               
                                                                                
loop_                                                                           
 _space_group_symop_operation_xyz                                               
 'x, y, z'                                                                      
 '-x, y+1/2, -z+1/2'                                                            
 '-x, -y, -z'                                                                   
 'x, -y-1/2, z-1/2'                                                             
                                                                                
_cell_length_a     8.5276                                                       
_cell_length_b     8.9357                                                       
_cell_length_c    17.4883                                                       
_cell_angle_alpha  90.000                                                       
_cell_angle_beta   96.731                                                       
_cell_angle_gamma  90.000                                                       
                                                                                
_shelx_F_squared_multiplier     1.000                                           
                                                                                
loop_                                                                           
 _refln_index_h                                                                 
 _refln_index_k                                                                 
 _refln_index_l                                                                 
 _refln_F_squared_calc                                                          
 _refln_F_squared_meas                                                          
 _refln_F_squared_sigma                                                         
 _refln_observed_status                                                         
   1   0   0       5170.33       4160.38        21.45 o                         
   2   0   0       8309.56       8653.83        54.41 o                         
   3   0   0        100.70         90.87         6.59 o                         
   4   0   0         98.60         86.70         7.62 o                         
   5   0   0          5.68          7.14         2.89 o                         
   6   0   0        113.62        110.78        10.67 o                         
   7   0   0          0.22         -2.68         3.61 o                         
   8   0   0          1.16         -2.75         2.93 o                         
   9   0   0          3.15          4.93         4.00 o                         
  10   0   0          1.50          2.62         4.83 o                         
   1   1   0       3850.82       3712.88        15.16 o                         
   2   1   0       1692.47       1624.68         8.66 o                         
   3   1   0        537.14        587.57        11.64 o                         
   4   1   0         24.61         28.20         3.85 o                         
   5   1   0        127.93        144.70        13.69 o                         
   6   1   0         29.65         36.29         4.33 o                         
   7   1   0          5.64          2.19         4.08 o                         
   8   1   0          5.32          6.01         3.06 o                         
   9   1   0          1.17         -1.79         6.49 o                         
  10   1   0          1.10          2.39         4.67 o                         
   1   2   0       8663.78       9783.17        55.43 o                         
   2   2   0         17.48          9.66         1.15 o                         
   3   2   0        317.47        320.58         4.57 o                         
   4   2   0          0.57          1.87         0.97 o                         
   5   2   0        384.30        387.13        12.60 o                         
   6   2   0         11.06         13.19         2.71 o                         
   7   2   0         46.53         48.37         9.15 o                         
   8   2   0         58.81         58.98         6.59 o                         
   9   2   0          0.24         -3.63         3.63 o                         
  10   2   0          0.41          2.18         5.42 o                         
   2   3   0        278.52        321.14         9.04 o                         
   3   3   0        162.59        183.33         6.51 o                         
   4   3   0        101.79         98.84         3.04 o                         
   5   3   0         20.48         12.58         2.28 o                         
   6   3   0          4.31          1.28         1.75 o                         
   7   3   0          1.90          0.25         4.46 o                         
   8   3   0          2.55          6.60         3.18 o                         
   9   3   0         15.90         18.56         5.14 o                         
   0   4   0        779.65        837.52        15.82 o                         
   1   4   0       1075.76       1213.94        11.02 o                         
   2   4   0          3.95          6.41         1.59 o                         
   3   4   0         19.72         19.63         1.99 o                         
   4   4   0          1.46          0.91         1.46 o                         
   5   4   0         97.07        103.33         5.63 o                         
   6   4   0          1.45          0.96         1.84 o                         
   7   4   0          5.30          6.03         2.52 o                         
   8   4   0          2.16          4.43         2.72 o                         
   9   4   0         14.81         14.76         4.38 o                         
   1   5   0          0.98          5.15         1.13 o                         
   2   5   0        199.52        201.99         5.38 o                         
   3   5   0          5.38          2.94         1.30 o                         
   4   5   0          1.73          4.05         1.12 o                         
   5   5   0         94.98         95.37         5.60 o                         
   6   5   0         47.46         44.51         4.22 o                         
   7   5   0          0.39          3.88         2.35 o                         
   8   5   0          3.34          2.43         2.57 o                         
   9   5   0          0.37          0.48         3.25 o                         
   0   6   0        142.07        155.36         6.51 o                         
   1   6   0          1.51          1.79         0.94 o                         
   2   6   0          9.52         10.23         1.34 o                         
   3   6   0        134.26        137.46         5.13 o                         
   4   6   0          6.70          9.55         1.82 o                         
   5   6   0          4.33          2.97         1.38 o                         
   6   6   0          3.20          6.37         1.87 o                         
   7   6   0          4.58          2.37         1.89 o                         
   8   6   0          1.02          2.48         2.91 o                         
   1   7   0          8.75          9.23         1.39 o                         
   2   7   0          2.31          1.56         0.93 o                         
   3   7   0         73.71         77.20         4.36 o                         
   4   7   0        239.39        247.29        10.92 o                         
   5   7   0         70.45         74.28         5.32 o                         
   6   7   0         18.01         22.62         3.27 o                         
   7   7   0          0.01          1.56         2.35 o                         
   0   8   0          0.95          0.79         1.19 o                         
   1   8   0          0.01         -1.11         1.11 o                         
   2   8   0          0.33         -0.67         1.31 o                         
   3   8   0          0.21          1.96         1.15 o                         
   4   8   0          4.96          4.04         1.39 o                         
   5   8   0          6.06          5.36         1.63 o                         
   6   8   0         18.93         17.46         3.25 o                         
   1   9   0          6.34          8.54         2.81 o                         
   2   9   0          3.87          2.87         3.49 o                         
   3   9   0          0.67          1.70         2.24 o                         
   4   9   0          2.29          1.60         2.56 o                         
   5   9   0          0.16          0.50         2.52 o                         
   0  10   0          1.49          9.67         4.38 o                         
   1  10   0         12.00          5.99         2.67 o                         
   2  10   0         28.42         31.61         5.88 o                         
   3  10   0          7.95          8.15         3.36 o                         
 -10   1   1          0.63          2.00         2.96 o                         
  -9   1   1          2.22          5.05         3.05 o                         
  -8   1   1          5.34          3.01         4.02 o                         
  -7   1   1         27.21         22.31         4.01 o                         
  -6   1   1          2.97          6.39         1.92 o                         
  -5   1   1        181.79        202.77        12.05 o                         
  -4   1   1        245.06        281.68         6.74 o                         
  -3   1   1         82.05        117.12         3.35 o                         
  -2   1   1        761.14        804.42         9.16 o                         
  -1   1   1        573.57       1100.42         8.10 o                         
   0   1   1       5183.45       3906.80        24.82 o                         
   1   1   1       5851.92       6124.02        19.70 o                         
   2   1   1        203.81        174.75         5.31 o                         
   3   1   1         79.42         81.66         3.59 o                         
   4   1   1          8.84          9.74         1.96 o                         
   5   1   1         15.24         18.07         4.29 o                         
   6   1   1          0.09         -1.72         1.72 o                         
   7   1   1          1.16          0.51         2.01 o                         
   8   1   1         38.48         43.78         5.86 o                         
   9   1   1          3.08          3.43         3.90 o                         
  10   1   1          0.06         -4.11         4.11 o                         
 -10   2   1          0.84          1.27         2.50 o                         
  -9   2   1          5.39          4.56         2.63 o                         
  -8   2   1          1.08         -2.88         2.88 o                         
  -7   2   1         58.86         57.21         6.02 o                         
  -6   2   1         44.31         39.22         5.84 o                         
  -5   2   1         39.96         36.98         2.76 o                         
  -4   2   1        396.14        385.71         6.81 o                         
  -3   2   1        960.71        929.98        12.35 o                         
  -2   2   1        254.59        233.73         5.40 o                         
  -1   2   1         64.51         95.59         3.50 o                         
   0   2   1        339.82        408.29         7.30 o                         
   1   2   1       7029.23       7714.53        41.40 o                         
   2   2   1          0.00          1.15         0.58 o                         
   3   2   1        301.80        296.30         8.80 o                         
   4   2   1        652.15        704.13        15.10 o                         
   5   2   1        101.19         87.53         5.88 o                         
   6   2   1         68.09         67.29         5.72 o                         
   7   2   1        105.69        123.91        11.95 o                         
   8   2   1          0.00         -0.10         4.79 o                         
   9   2   1          3.60          4.71         4.16 o                         
  -9   3   1          0.28         -1.06         2.64 o                         
  -8   3   1          0.76         -0.58         2.32 o                         
  -7   3   1         22.37         19.02         3.76 o                         
  -6   3   1        143.90        124.81         8.05 o                         
  -5   3   1         46.19         50.77         2.69 o                         
  -4   3   1        116.68        116.68         5.17 o                         
  -3   3   1         41.66         39.69         2.64 o                         
  -2   3   1         40.24         32.30         2.70 o                         
  -1   3   1          7.66          8.01         0.98 o                         
   0   3   1         11.06          2.47         0.78 o                         
   1   3   1       1581.29       1560.96        14.43 o                         
   2   3   1         51.84         53.26         3.25 o                         
   3   3   1         16.11         16.53         1.81 o                         
   4   3   1          8.61         16.92         2.19 o                         
   5   3   1        346.90        392.25        12.94 o                         
   6   3   1         64.51         72.66         6.20 o                         
   7   3   1         35.64         26.19         4.49 o                         
   8   3   1          8.96         11.15         4.34 o                         
   9   3   1          2.76          2.87         2.73 o                         
  -9   4   1          0.00         -3.63         3.63 o                         
  -8   4   1          0.91          0.68         3.84 o                         
  -7   4   1          0.47          2.78         2.09 o                         
  -6   4   1         40.21         32.53         3.50 o                         
  -5   4   1        106.78        114.13         5.97 o                         
  -4   4   1          0.35          0.40         1.30 o                         
  -3   4   1          3.93          2.68         2.42 o                         
  -2   4   1        128.62        131.42         4.56 o                         
  -1   4   1         63.95         97.22         3.10 o                         
   0   4   1         52.62         40.47         1.88 o                         
   1   4   1        150.02        226.67         4.68 o                         
   2   4   1          1.27          0.86         0.94 o                         
   3   4   1        268.89        265.33         7.12 o                         
   4   4   1          0.39          1.20         1.18 o                         
   5   4   1          3.04          6.00         1.47 o                         
   6   4   1        144.59        149.87         9.14 o                         
   7   4   1          0.05         -0.59         2.64 o                         
   8   4   1         22.92         17.60         4.15 o                         
   9   4   1          8.55          9.35         4.66 o                         
  -9   5   1          0.03         -0.32         3.27 o                         
  -8   5   1          5.16          7.74         2.66 o                         
  -7   5   1          1.28          1.30         1.94 o                         
  -6   5   1          0.18          1.95         1.72 o                         
  -5   5   1         85.67         91.50         5.40 o                         
  -4   5   1          7.67          8.06         1.71 o                         
  -3   5   1         11.21         10.74         2.17 o                         
  -2   5   1          0.98          1.09         0.92 o                         
  -1   5   1       1405.98       1528.37        13.59 o                         
   0   5   1        153.56        160.80         4.74 o                         
   1   5   1        170.44        187.85         4.71 o                         
   2   5   1        217.65        244.99        10.64 o                         
   3   5   1         74.39         63.13         4.49 o                         
   4   5   1          8.70          9.57         2.20 o                         
   5   5   1          1.75          1.86         2.01 o                         
   6   5   1          0.03         -1.71         2.47 o                         
   7   5   1         11.89         10.35         3.37 o                         
   8   5   1          3.61          7.40         3.04 o                         
  -8   6   1          3.24          4.83         3.10 o                         
  -7   6   1          0.10          2.33         2.01 o                         
  -6   6   1          0.07         -0.20         1.76 o                         
  -5   6   1          0.33         -0.03         1.58 o                         
  -4   6   1         32.59         41.11         3.51 o                         
  -3   6   1          2.83          4.08         2.39 o                         
  -2   6   1         67.23         73.12         3.54 o                         
  -1   6   1        157.10        153.54         4.68 o                         
   0   6   1         11.47          7.25         1.78 o                         
   1   6   1         42.27         45.34         3.75 o                         
   2   6   1          0.17          0.21         0.75 o                         
   3   6   1          0.02         -0.82         4.12 o                         
   4   6   1         19.17         20.62         2.47 o                         
   5   6   1         17.31         14.72         2.24 o                         
   6   6   1          0.35         -1.90         1.90 o                         
   7   6   1          1.83          2.68         2.54 o                         
   8   6   1          4.56          6.51         2.52 o                         
  -7   7   1          1.21          2.01         2.00 o                         
  -6   7   1         20.30         25.35         3.38 o                         
  -5   7   1         23.02         23.85         3.02 o                         
  -4   7   1         26.93         28.57         3.12 o                         
  -3   7   1          0.84          0.38         1.10 o                         
  -2   7   1          3.08          4.16         1.17 o                         
  -1   7   1          7.16          9.05         1.33 o                         
   0   7   1        128.95        132.16         4.96 o                         
   1   7   1        199.75        182.64         7.48 o                         
   2   7   1        130.80        120.49         4.71 o                         
   3   7   1        253.41        274.75         7.63 o                         
   4   7   1         17.15         22.74         2.66 o                         
   5   7   1          2.28          2.59         2.10 o                         
   6   7   1          0.02         -1.41         1.52 o                         
   7   7   1         13.85         16.19         4.24 o                         
  -6   8   1         13.03         14.37         3.18 o                         
  -5   8   1         14.93         12.28         2.22 o                         
  -4   8   1         26.91         21.95         2.99 o                         
  -3   8   1         69.48         66.81         4.05 o                         
  -2   8   1         17.92         20.89         3.15 o                         
  -1   8   1         16.71         14.04         2.18 o                         
   0   8   1         16.89         17.98         2.49 o                         
   1   8   1          0.20          0.79         1.70 o                         
   2   8   1          0.26          0.44         1.35 o                         
   3   8   1         10.38         12.10         2.74 o                         
   4   8   1        106.01         99.16         5.28 o                         
   5   8   1          9.81          7.99         1.98 o                         
   6   8   1          4.30          3.82         2.39 o                         
  -5   9   1          0.64         -0.82         2.43 o                         
  -4   9   1          0.82         -3.08         3.32 o                         
  -3   9   1          2.75          3.90         2.64 o                         
  -2   9   1          1.86          1.29         2.02 o                         
  -1   9   1          4.60          7.00         3.50 o                         
   0   9   1          0.08         -2.88         2.88 o                         
   1   9   1         13.35         11.03         2.71 o                         
   2   9   1         45.38         48.67         8.76 o                         
   3   9   1         25.34         21.68         3.17 o                         
   4   9   1          1.90          1.62         1.98 o                         
   5   9   1          1.25          3.16         2.33 o                         
  -3  10   1          8.59          7.34         4.97 o                         
  -2  10   1         10.22         14.72         4.07 o                         
  -1  10   1          0.13         -1.36         2.81 o                         
   0  10   1         11.95         17.63         3.65 o                         
   1  10   1          0.14         -2.66         2.66 o                         
   2  10   1          3.99          6.12         3.25 o                         
   3  10   1          3.67          3.80         2.57 o                         
 -10   0   2         10.40         15.37         6.04 o                         
  -9   0   2          1.05         -3.46         4.27 o                         
  -8   0   2         28.39         27.56         6.87 o                         
  -7   0   2         65.26         65.56         8.90 o                         
  -6   0   2          0.77          2.68         2.12 o                         
  -5   0   2        312.22        374.32        16.95 o                         
  -4   0   2        355.38        372.51         9.78 o                         
  -3   0   2       6961.18       7078.68        38.99 o                         
  -2   0   2      14638.43      15989.69       176.42 o                         
   0   0   2        475.16        595.63         8.66 o                         
   1   0   2       1851.50       1616.12        18.56 o                         
   2   0   2        203.08        129.37         6.75 o                         
   3   0   2        531.33        520.50        15.85 o                         
   4   0   2        335.35        382.32        15.76 o                         
   5   0   2        129.60        131.25        10.54 o                         
   6   0   2         13.07         13.78         3.50 o                         
   7   0   2         17.00         19.32         5.74 o                         
   8   0   2        182.54        248.43        19.48 o                         
   9   0   2          1.34          8.16         5.10 o                         
  10   0   2          0.31         -0.22         4.85 o                         
 -10   1   2          0.05         -1.44         3.17 o                         
  -9   1   2          0.34         -2.91         3.10 o                         
  -8   1   2          0.47          0.73         2.29 o                         
  -7   1   2         12.24          8.69         4.81 o                         
  -6   1   2         10.62         12.56         2.68 o                         
  -5   1   2         75.60         83.26         4.24 o                         
  -4   1   2        661.05        714.88        11.09 o                         
  -3   1   2          1.59         11.48         1.62 o                         
  -2   1   2        857.76        823.12         8.23 o                         
  -1   1   2        134.15        131.86         2.63 o                         
   0   1   2       4346.37       4402.11        16.78 o                         
   1   1   2       2491.33       2387.59        12.00 o                         
   2   1   2        199.14        199.43         5.84 o                         
   3   1   2         41.34         38.17         4.08 o                         
   4   1   2         82.36         86.93         5.45 o                         
   5   1   2          9.29          8.94         2.20 o                         
   6   1   2         15.72         12.75         2.77 o                         
   7   1   2         56.91         62.99         6.66 o                         
   8   1   2          3.07          2.00         4.57 o                         
   9   1   2          1.29         -3.79         3.79 o                         
 -10   2   2          4.79         10.78         4.26 o                         
  -9   2   2          6.28          6.07         2.83 o                         
  -8   2   2          9.40          8.54         2.94 o                         
  -7   2   2          2.23         -0.02         2.51 o                         
  -6   2   2          4.22          5.38         3.49 o                         
  -5   2   2          0.57         -0.65         1.22 o                         
  -4   2   2         51.09         34.22         2.81 o                         
  -3   2   2         82.43         92.32         3.94 o                         
  -2   2   2        456.04        489.81         9.09 o                         
   0   2   2       4080.71       4172.48        18.46 o                         
   1   2   2         49.91         47.80         1.79 o                         
   2   2   2       1883.43       1879.70        14.70 o                         
   3   2   2         91.07         81.65         3.73 o                         
   4   2   2        221.44        203.47         8.38 o                         
   5   2   2         14.94         13.61         2.02 o                         
   6   2   2         67.30         84.18         6.69 o                         
   7   2   2         63.14         63.80        10.64 o                         
   8   2   2          4.05          2.33         2.78 o                         
   9   2   2          0.58          2.36         2.50 o                         
  -9   3   2          0.20          2.51         3.09 o                         
  -8   3   2          6.05          3.20         3.21 o                         
  -7   3   2        159.59        173.75        10.36 o                         
  -6   3   2          6.63          6.52         1.31 o                         
  -5   3   2         20.67         20.01         2.78 o                         
  -4   3   2        130.28        138.20         5.68 o                         
  -3   3   2          3.62          5.10         1.12 o                         
  -2   3   2        268.98        287.04         6.21 o                         
  -1   3   2        192.34        205.38         4.36 o                         
   0   3   2        141.13        147.00         4.08 o                         
   1   3   2        884.85        832.89         7.74 o                         
   2   3   2        204.98        214.45         9.90 o                         
   3   3   2         20.55         44.97         2.88 o                         
   4   3   2        153.06        138.13         5.62 o                         
   5   3   2          3.47          5.07         2.50 o                         
   6   3   2          4.02          3.17         1.96 o                         
   7   3   2          3.09          1.67         1.85 o                         
   8   3   2          5.37          5.59         3.96 o                         
   9   3   2          0.09         -1.02         4.66 o                         
  -9   4   2          8.95          5.73         3.36 o                         
  -8   4   2          9.54         10.76         2.71 o                         
  -7   4   2         36.80         25.19         4.18 o                         
  -6   4   2         35.49         38.22         3.93 o                         
  -5   4   2          0.31         -1.71         1.79 o                         
  -4   4   2        119.87        118.07         5.40 o                         
  -3   4   2        574.08        610.92        18.79 o                         
  -2   4   2        497.78        495.31         8.81 o                         
  -1   4   2       1888.50       1934.35        13.48 o                         
   0   4   2        458.62        510.59         6.15 o                         
   1   4   2        203.90        217.52         4.44 o                         
   2   4   2        237.42        255.88         8.21 o                         
   3   4   2          0.80          2.14         1.44 o                         
   4   4   2         40.13         51.10         3.56 o                         
   5   4   2         70.61         76.88         4.95 o                         
   6   4   2        129.39        122.59         8.13 o                         
   7   4   2          7.51          9.43         4.97 o                         
   8   4   2          0.53         -0.71         2.32 o                         
   9   4   2          7.76         10.26         4.22 o                         
  -9   5   2          0.36         -3.48         3.48 o                         
  -8   5   2          3.73          6.50         2.95 o                         
  -7   5   2          0.20         -0.64         1.72 o                         
  -6   5   2         75.98         60.14         4.96 o                         
  -5   5   2          0.66          0.58         2.12 o                         
  -4   5   2         32.58         35.89         4.22 o                         
  -3   5   2          4.70          9.08         2.13 o                         
  -2   5   2         51.09         55.11         3.11 o                         
  -1   5   2        112.57        102.27         3.41 o                         
   0   5   2        138.49        142.41         4.89 o                         
   1   5   2         37.13         46.80         2.29 o                         
   2   5   2        217.09        234.46         8.50 o                         
   3   5   2         35.16         37.71         2.90 o                         
   4   5   2         26.41         29.32         2.96 o                         
   5   5   2          7.25          4.90         2.84 o                         
   6   5   2         29.45         32.76         8.57 o                         
   7   5   2         29.03         29.72         4.80 o                         
   8   5   2         17.07         24.92         4.99 o                         
  -8   6   2          0.76          1.19         4.38 o                         
  -7   6   2          2.46          3.61         1.90 o                         
  -6   6   2         71.12         77.23         5.81 o                         
  -5   6   2          9.75          6.87         1.59 o                         
  -4   6   2         12.26         16.14         3.39 o                         
  -3   6   2         10.03         11.27         1.91 o                         
  -2   6   2        140.70        143.68         4.85 o                         
  -1   6   2          2.49          2.25         0.73 o                         
   0   6   2         42.89         57.92         2.69 o                         
   1   6   2        428.39        430.40        10.20 o                         
   2   6   2        114.62        118.99         4.31 o                         
   3   6   2        159.67        156.29         6.31 o                         
   4   6   2        144.39        140.21         6.29 o                         
   5   6   2         27.20         27.13         3.23 o                         
   6   6   2         23.25         23.20         3.17 o                         
   7   6   2         12.08         11.02         5.29 o                         
   8   6   2          1.35          0.33         3.83 o                         
  -7   7   2         37.19         41.98         4.73 o                         
  -6   7   2          5.16         10.87         2.59 o                         
  -5   7   2          2.12          0.17         1.53 o                         
  -4   7   2          2.35          2.69         1.71 o                         
  -3   7   2         20.37         20.31         2.19 o                         
  -2   7   2          5.22          4.26         1.16 o                         
  -1   7   2         11.72         14.94         1.68 o                         
   0   7   2          4.25          5.47         1.40 o                         
   1   7   2         41.54         45.74         3.59 o                         
   2   7   2        183.46        184.96         5.71 o                         
   3   7   2         55.37         64.33         4.27 o                         
   4   7   2         83.45         89.79         5.18 o                         
   5   7   2         28.23         31.87         3.60 o                         
   6   7   2          1.47          1.79         1.77 o                         
   7   7   2          2.97          7.87         6.71 o                         
  -6   8   2          0.82          1.61         1.73 o                         
  -5   8   2          0.16          2.23         1.89 o                         
  -4   8   2          9.13          8.86         2.09 o                         
  -3   8   2          0.19         -1.73         1.73 o                         
  -2   8   2          8.91          4.39         1.40 o                         
  -1   8   2         71.05         81.94         5.07 o                         
   0   8   2          4.33          3.10         1.45 o                         
   1   8   2         13.46         13.34         2.27 o                         
   2   8   2         10.64         12.61         2.25 o                         
   3   8   2          1.71          0.58         1.75 o                         
   4   8   2          0.00          0.65         2.00 o                         
   5   8   2          0.20          0.88         1.83 o                         
   6   8   2          0.02         -0.14         2.45 o                         
  -5   9   2          0.54         -0.40         2.42 o                         
  -4   9   2          1.07          1.95         2.06 o                         
  -3   9   2          0.37          0.70         2.10 o                         
  -2   9   2          0.03         -0.44         1.72 o                         
  -1   9   2         33.54         36.57         3.88 o                         
   0   9   2          3.57          4.11         2.00 o                         
   1   9   2          2.31          2.96         1.63 o                         
   2   9   2          0.05         -1.63         1.63 o                         
   3   9   2          4.08          5.63         2.96 o                         
   4   9   2          2.22          3.04         2.00 o                         
   5   9   2          0.56          1.23         2.92 o                         
  -3  10   2          1.96          2.01         2.20 o                         
  -2  10   2          0.45          0.42         2.45 o                         
  -1  10   2         15.06         16.24         3.86 o                         
   0  10   2          0.18         -1.89         1.89 o                         
   1  10   2          0.11         -0.42         2.35 o                         
   2  10   2          0.02         -1.77         4.47 o                         
   3  10   2          5.61          1.60         3.65 o                         
 -10   1   3          2.42          2.06         2.98 o                         
  -9   1   3          0.55          2.25         2.43 o                         
  -8   1   3         22.41         19.60         4.29 o                         
  -7   1   3          7.93          4.86         7.54 o                         
  -6   1   3          1.33         -0.15         2.39 o                         
  -5   1   3          6.11          5.08         1.19 o                         
  -4   1   3          2.53          5.31         1.47 o                         
  -3   1   3       2293.88       2273.85        16.69 o                         
  -2   1   3        636.46        666.26         7.69 o                         
  -1   1   3       3946.66       3903.10        15.88 o                         
   0   1   3       5967.58       5982.52        42.89 o                         
   1   1   3       2565.69       2564.61        18.12 o                         
   2   1   3       1106.02       1110.35        14.63 o                         
   3   1   3         32.76         25.11         2.67 o                         
   4   1   3         61.33         63.22         4.85 o                         
   5   1   3         11.57          7.71         1.86 o                         
   6   1   3         79.45         75.27         6.39 o                         
   7   1   3         53.50         58.57         6.53 o                         
   8   1   3         13.39         17.91         4.43 o                         
   9   1   3          0.00         -2.43         3.68 o                         
 -10   2   3          0.32         -2.92         2.92 o                         
  -9   2   3          0.45          1.54         3.04 o                         
  -8   2   3         32.66         30.00         5.16 o                         
  -7   2   3          0.22         -1.60         2.46 o                         
  -6   2   3          0.85          2.27         1.48 o                         
  -5   2   3         11.14          7.29         1.69 o                         
  -4   2   3        207.46        189.12         6.54 o                         
  -3   2   3        135.94         81.96         3.81 o                         
  -2   2   3       1536.85       1541.29        13.94 o                         
  -1   2   3          2.51          4.66         1.12 o                         
   0   2   3        134.75         97.65         2.75 o                         
   1   2   3       6879.80       7314.49        18.30 o                         
   2   2   3        979.02       1032.96        10.91 o                         
   3   2   3         25.01         24.10         6.28 o                         
   4   2   3         71.52         65.76        18.88 o                         
   5   2   3          0.82          0.17         3.31 o                         
   6   2   3         12.28          9.41         2.41 o                         
   7   2   3         11.70          7.24         2.71 o                         
   8   2   3          0.14         -1.04         2.52 o                         
   9   2   3          0.12          1.14         2.76 o                         
  -9   3   3         13.28         14.58         4.35 o                         
  -8   3   3         11.86         12.16         3.80 o                         
  -7   3   3         54.11         52.11         4.08 o                         
  -6   3   3         12.18         14.96         2.20 o                         
  -5   3   3         13.86          9.44         1.97 o                         
  -4   3   3         39.85         44.25         3.35 o                         
  -3   3   3         69.66         67.63         3.56 o                         
  -2   3   3         95.79         89.87         3.51 o                         
  -1   3   3        376.44        263.80         4.69 o                         
   0   3   3          5.09          3.42         1.00 o                         
   1   3   3        338.48        334.65         6.56 o                         
   2   3   3       2029.73       2138.89        16.52 o                         
   3   3   3          0.20         -0.62         1.25 o                         
   4   3   3         42.12         43.87         4.04 o                         
   5   3   3          0.64          1.51         2.32 o                         
   6   3   3        199.96        203.06        10.31 o                         
   7   3   3          1.92         -0.74         1.97 o                         
   8   3   3          2.44          5.14         3.25 o                         
   9   3   3          0.02         -2.70         2.70 o                         
  -9   4   3          0.64          1.71         2.54 o                         
  -8   4   3          0.37          1.26         2.99 o                         
  -7   4   3          0.52          0.03         2.10 o                         
  -6   4   3          0.94          3.16         1.34 o                         
  -5   4   3        290.81        310.75         9.76 o                         
  -4   4   3         96.65        106.67         5.29 o                         
  -3   4   3        302.74        284.16         7.48 o                         
  -2   4   3        643.51        640.72         9.94 o                         
  -1   4   3        247.44        248.88         4.49 o                         
   0   4   3        506.09        545.41         9.22 o                         
   1   4   3       1126.52       1031.83        16.01 o                         
   2   4   3         29.69         20.34         1.78 o                         
   3   4   3        119.04        137.00         5.03 o                         
   4   4   3          3.39          3.98         1.94 o                         
   5   4   3          2.70          3.01         3.38 o                         
   6   4   3          3.53          3.41         1.57 o                         
   7   4   3          3.38          0.80         2.19 o                         
   8   4   3          5.25          7.14         3.63 o                         
   9   4   3          0.98          4.77         3.37 o                         
  -9   5   3          0.02         -1.07         2.43 o                         
  -8   5   3          0.25         -3.35         3.35 o                         
  -7   5   3         26.08         31.23         4.12 o                         
  -6   5   3        139.69        148.65         7.66 o                         
  -5   5   3          0.23          1.49         1.47 o                         
  -4   5   3        264.28        248.06         8.19 o                         
  -3   5   3        802.94        831.80        13.43 o                         
  -2   5   3        313.79        316.67         7.41 o                         
  -1   5   3         56.30         58.58         4.59 o                         
   0   5   3          6.61          5.98         1.04 o                         
   1   5   3         97.20         90.52         2.96 o                         
   2   5   3         38.63         44.41         2.46 o                         
   3   5   3          7.51          6.57         2.72 o                         
   4   5   3         32.93         27.67         2.79 o                         
   5   5   3         10.04          8.25         1.87 o                         
   6   5   3          9.83          9.25         2.98 o                         
   7   5   3         40.16         52.29         7.67 o                         
   8   5   3          5.27          2.46         6.91 o                         
  -8   6   3          0.64         -0.61         2.18 o                         
  -7   6   3         32.91         40.60         4.67 o                         
  -6   6   3          5.97          5.75         2.10 o                         
  -5   6   3         18.94         19.74         2.63 o                         
  -4   6   3        106.80        116.99         6.85 o                         
  -3   6   3         10.54         13.71         3.01 o                         
  -2   6   3         28.99         24.07         1.99 o                         
  -1   6   3         13.85         13.14         1.28 o                         
   0   6   3         14.86         23.30         2.35 o                         
   1   6   3         17.77         21.56         2.45 o                         
   2   6   3         71.41         63.95         3.09 o                         
   3   6   3         19.09         22.29         2.09 o                         
   4   6   3          0.74          1.03         1.19 o                         
   5   6   3          0.81         -0.28         1.53 o                         
   6   6   3         18.26         17.50         2.74 o                         
   7   6   3          8.34          7.11         2.88 o                         
   8   6   3          2.60          3.10         2.89 o                         
  -7   7   3          4.81          2.76         2.08 o                         
  -6   7   3          6.19          7.63         2.48 o                         
  -5   7   3         11.23         11.30         3.35 o                         
  -4   7   3          1.65          2.31         1.53 o                         
  -3   7   3          1.54          1.01         1.11 o                         
  -2   7   3         16.98         17.88         2.68 o                         
  -1   7   3          0.22          0.22         1.27 o                         
   0   7   3         16.68         13.27         2.89 o                         
   1   7   3         26.73         23.38         2.61 o                         
   2   7   3          2.17          2.63         1.28 o                         
   3   7   3          3.71          3.98         3.31 o                         
   4   7   3         26.02         26.07         2.67 o                         
   5   7   3          8.20          9.80         2.15 o                         
   6   7   3          2.79          7.66         2.09 o                         
   7   7   3          6.51         12.73         3.33 o                         
  -6   8   3         15.84         14.60         3.42 o                         
  -5   8   3          0.07         -2.25         2.25 o                         
  -4   8   3          0.39          2.75         2.06 o                         
  -3   8   3          1.00          0.80         1.47 o                         
  -2   8   3          2.33          1.50         1.27 o                         
  -1   8   3          1.73          0.67         1.87 o                         
   0   8   3          6.73          8.51         2.53 o                         
   1   8   3         12.86          7.62         1.77 o                         
   2   8   3         12.69          8.91         2.10 o                         
   3   8   3          1.07          3.34         2.56 o                         
   4   8   3          0.02         -0.76         1.95 o                         
   5   8   3          9.53          5.88         3.96 o                         
   6   8   3          1.48          2.48         1.99 o                         
  -5   9   3          0.32         -0.69         1.97 o                         
  -4   9   3          5.03          5.72         2.50 o                         
  -3   9   3          5.88          5.99         2.16 o                         
  -2   9   3         20.46         23.47         3.17 o                         
  -1   9   3         16.26         15.42         2.60 o                         
   0   9   3          0.95          2.10         1.39 o                         
   1   9   3         25.68         28.28         3.41 o                         
   2   9   3          4.01          1.99         1.58 o                         
   3   9   3          5.91          6.66         2.75 o                         
   4   9   3          2.37         -0.53         3.09 o                         
   5   9   3          7.20          6.05         2.22 o                         
  -3  10   3          2.79          0.77         2.42 o                         
  -2  10   3          3.48          6.09         3.37 o                         
  -1  10   3          1.07          3.29         2.76 o                         
   0  10   3         13.08         20.14         4.43 o                         
   1  10   3          1.65          0.63         2.20 o                         
   2  10   3          1.84          2.46         2.47 o                         
   3  10   3          0.86         -2.58         3.34 o                         
 -10   0   4          0.01         -5.10         5.10 o                         
  -9   0   4          3.50          3.23         5.43 o                         
  -8   0   4         58.30         48.81         9.17 o                         
  -7   0   4          2.50          1.56         2.43 o                         
  -6   0   4         48.78         43.42         4.31 o                         
  -5   0   4       1070.37       1148.47        29.34 o                         
  -4   0   4         16.55          8.85         1.79 o                         
  -3   0   4       3325.55       3351.83        28.47 o                         
  -2   0   4       2838.57       2635.94        21.94 o                         
  -1   0   4        449.08        360.44         6.56 o                         
   0   0   4          5.07          7.54         0.86 o                         
   1   0   4         99.00        120.95         6.21 o                         
   2   0   4         54.96         77.30         5.90 o                         
   3   0   4         22.40         26.12         4.07 o                         
   4   0   4        451.73        450.78        18.14 o                         
   5   0   4        319.42        351.25        17.81 o                         
   6   0   4        180.84        202.27        15.08 o                         
   7   0   4         35.88         38.17         7.98 o                         
   8   0   4         19.49         35.29         8.39 o                         
   9   0   4          0.65         -1.81         3.21 o                         
 -10   1   4          3.75          7.26         3.60 o                         
  -9   1   4          2.79          0.12         2.52 o                         
  -8   1   4         21.67         18.45         3.77 o                         
  -7   1   4        100.83         86.86         7.50 o                         
  -6   1   4          9.51          7.10         1.55 o                         
  -5   1   4          2.62          0.32         1.89 o                         
  -4   1   4          8.02          8.01         1.84 o                         
  -3   1   4        116.42        140.14         4.22 o                         
  -2   1   4        407.82        387.76         6.10 o                         
  -1   1   4       1340.55       1424.32        11.58 o                         
   0   1   4       7801.28       8291.30        27.15 o                         
   1   1   4        481.21        383.82         7.57 o                         
   2   1   4          1.19          5.56         1.53 o                         
   3   1   4        141.39        139.29         6.39 o                         
   4   1   4         51.95         60.47         4.55 o                         
   5   1   4         16.26         18.77         3.00 o                         
   6   1   4          3.10          0.79         1.95 o                         
   7   1   4          0.47          1.80         6.16 o                         
   8   1   4         50.96         52.01         6.80 o                         
   9   1   4          0.98         -2.87         2.87 o                         
 -10   2   4          6.99          5.93         3.83 o                         
  -9   2   4          9.55          6.79        10.14 o                         
  -8   2   4          6.13          4.90         8.42 o                         
  -7   2   4          9.03          6.86         1.57 o                         
  -6   2   4          0.41         -1.47         1.47 o                         
  -5   2   4         47.59         55.64         3.30 o                         
  -4   2   4         12.84         13.59         2.88 o                         
  -3   2   4        394.89        416.80         7.53 o                         
  -2   2   4         21.60         35.11         1.95 o                         
  -1   2   4        887.27        895.71         8.13 o                         
   0   2   4       3859.12       3926.10         9.90 o                         
   1   2   4        968.36        863.28         6.25 o                         
   2   2   4        157.67        164.15         5.80 o                         
   3   2   4         82.29         81.26         4.97 o                         
   4   2   4         33.98         34.55         3.79 o                         
   5   2   4          4.08          1.07         2.04 o                         
   6   2   4         22.68         22.82         3.41 o                         
   7   2   4         13.24         13.29         7.33 o                         
   8   2   4          1.96         -2.47         2.47 o                         
   9   2   4          0.83         -2.27         3.76 o                         
  -9   3   4          0.16          0.68         2.60 o                         
  -8   3   4          5.49          2.02         2.25 o                         
  -7   3   4         19.55         16.69         2.42 o                         
  -6   3   4         18.79         14.10         1.84 o                         
  -5   3   4        318.15        354.59        10.22 o                         
  -4   3   4         86.48        109.69         5.18 o                         
  -3   3   4         75.36         67.61         4.20 o                         
  -2   3   4        451.42        408.78         7.58 o                         
  -1   3   4        155.26        143.11         6.72 o                         
   0   3   4        122.06        147.40         4.06 o                         
   1   3   4       3794.07       3892.32        16.23 o                         
   2   3   4        307.35        298.07         6.06 o                         
   3   3   4        301.45        335.51         7.76 o                         
   4   3   4          4.37          2.50         2.23 o                         
   5   3   4          0.03         -0.73         4.10 o                         
   6   3   4          1.96          1.83         2.53 o                         
   7   3   4         31.19         20.97         3.76 o                         
   8   3   4          0.05         -0.35         2.34 o                         
   9   3   4          0.68          3.26         3.38 o                         
  -9   4   4          0.00         -2.27         3.07 o                         
  -8   4   4          0.75          1.11         2.27 o                         
  -7   4   4         44.34         46.80         5.22 o                         
  -6   4   4         36.69         29.56         3.31 o                         
  -5   4   4         34.03         25.66         2.91 o                         
  -4   4   4        275.62        243.49         7.87 o                         
  -3   4   4        527.33        501.62        10.11 o                         
  -2   4   4         35.79         40.67         2.49 o                         
  -1   4   4        208.43        215.53         7.04 o                         
   0   4   4         12.22         15.95         1.58 o                         
   1   4   4        409.08        371.72         5.04 o                         
   2   4   4        874.89        949.90        10.44 o                         
   3   4   4        260.99        282.50         7.18 o                         
   4   4   4          7.67          5.23         1.45 o                         
   5   4   4         73.01         66.38         5.72 o                         
   6   4   4          9.46          4.95         3.58 o                         
   7   4   4          3.33          1.89         2.13 o                         
   8   4   4          1.59          2.66         4.55 o                         
   9   4   4          2.63          3.53         2.92 o                         
  -9   5   4          0.87          5.19         3.84 o                         
  -8   5   4          4.43          3.33         2.29 o                         
  -7   5   4         15.45         21.54         3.33 o                         
  -6   5   4          0.75         -1.18         1.97 o                         
  -5   5   4         12.77         17.01         2.71 o                         
  -4   5   4         59.71         57.92         4.10 o                         
  -3   5   4          0.93          1.41         1.20 o                         
  -2   5   4         18.43         20.66         1.86 o                         
  -1   5   4         20.91         19.81         2.63 o                         
   0   5   4         22.33         20.78         2.03 o                         
   1   5   4         31.93         22.83         2.15 o                         
   2   5   4        410.62        371.97         7.94 o                         
   3   5   4          0.27          2.04         1.66 o                         
   4   5   4          2.70          2.44         1.90 o                         
   5   5   4          7.44          4.95         2.44 o                         
   6   5   4          1.58          2.67         2.20 o                         
   7   5   4          9.06          8.73         3.13 o                         
   8   5   4          0.51         -1.61         4.05 o                         
  -8   6   4         14.47         13.31         3.11 o                         
  -7   6   4          1.25         -2.05         2.05 o                         
  -6   6   4          2.63          0.26         2.13 o                         
  -5   6   4         83.95         77.80         5.36 o                         
  -4   6   4         10.74         10.95         3.53 o                         
  -3   6   4         14.29         16.78         3.04 o                         
  -2   6   4         17.83         13.78         1.51 o                         
  -1   6   4         74.57         75.60         4.33 o                         
   0   6   4         54.44         44.13         3.16 o                         
   1   6   4        156.37        151.61         6.06 o                         
   2   6   4         12.76         14.56         2.12 o                         
   3   6   4         10.75          8.42         1.43 o                         
   4   6   4         12.56         11.34         1.77 o                         
   5   6   4         39.62         40.77         3.83 o                         
   6   6   4          0.35          1.69         2.15 o                         
   7   6   4         12.50         18.38         4.00 o                         
   8   6   4          0.78         -3.26         3.26 o                         
  -7   7   4          2.44          6.43         2.48 o                         
  -6   7   4         36.21         38.87         4.25 o                         
  -5   7   4          1.02          3.03         2.25 o                         
  -4   7   4         31.32         36.37         4.10 o                         
  -3   7   4          1.62          1.00         1.40 o                         
  -2   7   4          5.32          4.79         1.35 o                         
  -1   7   4          1.40          3.01         1.73 o                         
   0   7   4        132.16        134.83         6.25 o                         
   1   7   4         96.77        100.32         5.40 o                         
   2   7   4         12.30         10.96         1.95 o                         
   3   7   4          0.02         -1.77         1.77 o                         
   4   7   4         22.24         22.35         3.15 o                         
   5   7   4          0.38          0.99         2.09 o                         
   6   7   4          4.47          3.47         1.87 o                         
   7   7   4          4.24          8.76         4.80 o                         
  -6   8   4          1.11          0.85         2.40 o                         
  -5   8   4          3.69          1.48         2.99 o                         
  -4   8   4         11.59         11.64         2.67 o                         
  -3   8   4          0.17          0.17         1.41 o                         
  -2   8   4          7.38          6.74         2.75 o                         
  -1   8   4         14.37         12.59         2.16 o                         
   0   8   4         54.96         56.86         4.46 o                         
   1   8   4         49.54         50.65         4.27 o                         
   2   8   4          6.66          7.20         2.22 o                         
   3   8   4          1.97          2.51         1.75 o                         
   4   8   4          0.40          3.84         2.08 o                         
   5   8   4          0.35         -1.33         2.90 o                         
   6   8   4          6.25          2.79         2.08 o                         
  -5   9   4          2.03          0.96         1.79 o                         
  -4   9   4          0.40         -2.60         2.60 o                         
  -3   9   4          0.59          2.99         1.72 o                         
  -2   9   4          5.68          1.52         1.62 o                         
  -1   9   4         10.13          5.64         2.05 o                         
   0   9   4          3.01          4.65         1.81 o                         
   1   9   4          2.02         -0.03         1.58 o                         
   2   9   4          9.36          5.96         2.46 o                         
   3   9   4          1.15         -0.19         1.89 o                         
   4   9   4          8.61         11.88         2.67 o                         
   5   9   4          2.64          0.55         2.32 o                         
  -3  10   4          0.42          0.48         6.05 o                         
  -2  10   4          3.83          3.36         3.28 o                         
  -1  10   4          2.74          4.39         2.42 o                         
   0  10   4         13.66         12.66         3.32 o                         
   1  10   4          2.43         -2.00         2.23 o                         
   2  10   4          0.74         -1.87         2.53 o                         
   3  10   4          0.38          0.14         4.21 o                         
 -10   1   5          2.38          5.67         3.67 o                         
  -9   1   5         11.62          9.41         3.95 o                         
  -8   1   5         13.54         16.23         4.37 o                         
  -7   1   5          4.49          2.80         1.69 o                         
  -6   1   5         46.94         54.05         4.22 o                         
  -5   1   5        682.55        669.65        11.17 o                         
  -4   1   5        719.70        670.74        10.63 o                         
  -3   1   5        288.65        308.02         6.47 o                         
  -2   1   5        481.82        424.50         6.69 o                         
  -1   1   5        375.24        335.42         6.04 o                         
   0   1   5       2740.50       2719.20        16.61 o                         
   1   1   5        859.22        876.47        10.04 o                         
   2   1   5          0.27          3.40         1.22 o                         
   3   1   5         50.19         62.19         4.40 o                         
   4   1   5         15.13         14.23         2.50 o                         
   5   1   5         64.10         72.78         6.01 o                         
   6   1   5         88.18         89.20         7.19 o                         
   7   1   5          3.35          3.24         2.42 o                         
   8   1   5         63.43         83.26        16.14 o                         
   9   1   5          1.70          1.51         2.65 o                         
 -10   2   5          1.09          1.49         3.16 o                         
  -9   2   5          0.87          2.12         8.17 o                         
  -8   2   5          7.35          7.41         3.85 o                         
  -7   2   5         28.72         26.61         3.40 o                         
  -6   2   5          4.08          4.72         1.44 o                         
  -5   2   5         56.00         56.89         4.07 o                         
  -4   2   5        224.27        266.92         6.88 o                         
  -3   2   5         11.91         11.15         1.89 o                         
  -2   2   5        344.77        334.44         6.14 o                         
  -1   2   5         73.69         68.14         2.43 o                         
   0   2   5         19.07         27.34         1.41 o                         
   1   2   5          1.87          1.52         0.69 o                         
   2   2   5        290.28        303.63         8.34 o                         
   3   2   5         14.42         25.19         2.76 o                         
   4   2   5        175.86        168.78         8.04 o                         
   5   2   5          0.03         -1.02         1.50 o                         
   6   2   5          6.97          9.19         2.55 o                         
   7   2   5         52.76         51.11         5.96 o                         
   8   2   5          2.56          3.55         2.90 o                         
   9   2   5         12.84         15.17         4.43 o                         
  -9   3   5          4.45          5.81         3.34 o                         
  -8   3   5          0.54          1.43         1.71 o                         
  -7   3   5         30.10         25.96         3.25 o                         
  -6   3   5          0.05         -0.60         1.77 o                         
  -5   3   5          7.06          7.29         1.98 o                         
  -4   3   5        336.42        351.21         9.25 o                         
  -3   3   5        111.71        101.54         5.21 o                         
  -2   3   5         91.08         79.47         3.04 o                         
  -1   3   5        403.57        401.87         5.55 o                         
   0   3   5          2.82          1.98         0.56 o                         
   1   3   5        803.64        788.96         6.58 o                         
   2   3   5        222.17        217.38         4.10 o                         
   3   3   5        628.20        673.42        24.13 o                         
   4   3   5          9.08          6.54         2.41 o                         
   5   3   5          2.85          3.43         3.34 o                         
   6   3   5         38.01         44.59         5.38 o                         
   7   3   5          6.49          3.05         2.39 o                         
   8   3   5          0.62         -0.28         2.42 o                         
   9   3   5          0.04         -1.74         5.68 o                         
  -9   4   5          0.51          5.27         7.81 o                         
  -8   4   5          1.09         -1.98         2.62 o                         
  -7   4   5         55.72         55.98         4.08 o                         
  -6   4   5          2.02          4.50         1.96 o                         
  -5   4   5          0.04         -0.62         1.53 o                         
  -4   4   5          0.61         -1.17         1.17 o                         
  -3   4   5          8.19         12.66         1.75 o                         
  -2   4   5         18.51         16.20         2.82 o                         
  -1   4   5         52.60         65.10         3.37 o                         
   0   4   5          5.93          4.27         0.89 o                         
   1   4   5        521.20        457.33         7.80 o                         
   2   4   5         95.96        108.10         3.49 o                         
   3   4   5         79.33         80.67         3.88 o                         
   4   4   5         60.02         55.44         6.23 o                         
   5   4   5          0.73          1.05         2.88 o                         
   6   4   5          5.66          4.65         2.12 o                         
   7   4   5          0.28         -3.02         3.02 o                         
   8   4   5          0.09         -3.75         3.75 o                         
  -8   5   5          6.68          4.77         2.43 o                         
  -7   5   5         10.14          5.60         2.17 o                         
  -6   5   5        203.21        226.19         9.33 o                         
  -5   5   5          0.77          0.23         2.49 o                         
  -4   5   5         68.26         74.80         5.32 o                         
  -3   5   5          5.67          6.14         1.33 o                         
  -2   5   5        124.71        134.19         4.51 o                         
  -1   5   5          0.28          0.94         1.00 o                         
   0   5   5          3.07          5.31         1.41 o                         
   1   5   5          6.55          5.95         1.26 o                         
   2   5   5        139.96        139.59         7.13 o                         
   3   5   5          1.39          2.06         0.98 o                         
   4   5   5         48.06         54.16         3.81 o                         
   5   5   5        124.85        131.14         8.15 o                         
   6   5   5         10.69         17.27         3.55 o                         
   7   5   5          0.03          0.79         1.91 o                         
   8   5   5          1.18          6.32         3.09 o                         
  -8   6   5          0.86          1.29         2.16 o                         
  -7   6   5          5.21          4.99         2.20 o                         
  -6   6   5          8.11          9.79         2.15 o                         
  -5   6   5         55.50         64.50         4.92 o                         
  -4   6   5         10.67          8.74         3.16 o                         
  -3   6   5         52.74         52.43         5.29 o                         
  -2   6   5         33.39         35.81         3.23 o                         
  -1   6   5         15.21         10.91         1.82 o                         
   0   6   5          1.75         -1.05         2.42 o                         
   1   6   5          3.64          2.37         1.28 o                         
   2   6   5         10.21         10.69         2.58 o                         
   3   6   5        210.04        210.61         6.07 o                         
   4   6   5        147.14        127.58         6.17 o                         
   5   6   5         26.38         23.05         3.02 o                         
   6   6   5          0.47          0.64         1.80 o                         
   7   6   5          1.63          5.16         2.99 o                         
  -7   7   5         28.92         35.02         4.57 o                         
  -6   7   5          0.18         -1.65         2.13 o                         
  -5   7   5         36.70         44.49         4.18 o                         
  -4   7   5          5.91          8.82         2.68 o                         
  -3   7   5         30.40         32.49         4.26 o                         
  -2   7   5         51.53         58.44         4.41 o                         
  -1   7   5        131.94        137.11         6.85 o                         
   0   7   5          1.89          2.45         1.69 o                         
   1   7   5         83.52         75.76         4.75 o                         
   2   7   5         12.50         14.48         2.28 o                         
   3   7   5          7.48          6.26         1.73 o                         
   4   7   5          1.71          0.15         1.52 o                         
   5   7   5          0.43          1.28         2.18 o                         
   6   7   5         10.86         10.62         5.21 o                         
   7   7   5          1.08         -3.96         4.18 o                         
  -6   8   5          1.50          4.73         4.49 o                         
  -5   8   5          3.42          5.87         3.35 o                         
  -4   8   5         43.81         47.25         5.90 o                         
  -3   8   5          8.51          7.33         2.07 o                         
  -2   8   5          9.02          5.51         1.90 o                         
  -1   8   5         39.67         38.82         3.76 o                         
   0   8   5         21.12         13.05         2.20 o                         
   1   8   5        121.88        116.99         6.76 o                         
   2   8   5         75.61         72.82         5.20 o                         
   3   8   5         26.75         28.09         3.98 o                         
   4   8   5          3.99          5.20         2.40 o                         
   5   8   5          1.73          3.26         2.70 o                         
   6   8   5          0.35          1.12         3.49 o                         
  -5   9   5          0.85         -0.35         2.32 o                         
  -4   9   5         22.74         25.15         3.80 o                         
  -3   9   5          0.31         -0.56         1.70 o                         
  -2   9   5          1.13          2.31         1.73 o                         
  -1   9   5         15.27         16.03         2.67 o                         
   0   9   5         39.32         50.10         4.51 o                         
   1   9   5          0.00         -1.77         1.77 o                         
   2   9   5          0.07          0.37         3.09 o                         
   3   9   5          0.26         -1.20         5.10 o                         
   4   9   5          0.05         -1.65         2.49 o                         
  -3  10   5         15.46         16.68         4.07 o                         
  -2  10   5         15.31         18.20         4.43 o                         
  -1  10   5          1.94          1.62         2.05 o                         
   0  10   5          0.30         -0.02         2.37 o                         
   1  10   5         11.58         10.92         3.15 o                         
   2  10   5          2.36          2.99         2.67 o                         
 -10   0   6          0.35          2.06         3.76 o                         
  -9   0   6          0.08         -3.28         3.60 o                         
  -8   0   6         11.59          7.03         3.51 o                         
  -7   0   6        398.94        419.87        21.60 o                         
  -6   0   6        526.81        611.20        16.85 o                         
  -5   0   6       1550.03       1670.37        25.63 o                         
  -4   0   6       2133.67       2300.03        28.15 o                         
  -3   0   6        381.26        380.51        10.24 o                         
  -2   0   6        605.92        570.14        10.94 o                         
  -1   0   6        374.26        334.09        11.56 o                         
   0   0   6          0.97          0.74         0.48 o                         
   1   0   6        313.17        320.48         7.10 o                         
   2   0   6         53.31         41.19         4.75 o                         
   3   0   6        282.71        263.11        13.10 o                         
   4   0   6         26.80         29.55         5.14 o                         
   5   0   6         87.52         98.70        10.41 o                         
   6   0   6          0.02         -1.91         3.82 o                         
   7   0   6         53.32         49.74         8.43 o                         
   8   0   6         73.57         81.57        11.92 o                         
   9   0   6          5.99          6.23         4.84 o                         
 -10   1   6          0.11          0.50         2.24 o                         
  -9   1   6          0.95          1.06         2.77 o                         
  -8   1   6         99.37         85.93         6.28 o                         
  -7   1   6        172.21        175.03        11.03 o                         
  -6   1   6         71.79         83.23         4.50 o                         
  -5   1   6         27.26         31.18         2.44 o                         
  -4   1   6        137.21        112.85         5.89 o                         
  -3   1   6       1177.86       1197.03        13.23 o                         
  -2   1   6         62.66         65.30         3.96 o                         
  -1   1   6        272.89        251.52         4.35 o                         
   0   1   6       1008.27       1005.64        10.91 o                         
   1   1   6         46.04         54.69         2.71 o                         
   2   1   6        254.72        285.10         8.52 o                         
   3   1   6        157.63        170.32         7.42 o                         
   4   1   6        247.18        275.72        10.40 o                         
   5   1   6        104.19        125.95         7.74 o                         
   6   1   6          8.06          7.32         4.17 o                         
   7   1   6         15.41         13.42         5.48 o                         
   8   1   6         13.20         18.55         4.97 o                         
   9   1   6          3.73          3.41         3.50 o                         
  -9   2   6          3.08          1.49         7.18 o                         
  -8   2   6          0.37          2.04         2.01 o                         
  -7   2   6         10.26          8.09         2.65 o                         
  -6   2   6         39.98         37.77         3.15 o                         
  -5   2   6         10.73         10.83         1.40 o                         
  -4   2   6        340.70        372.48         8.30 o                         
  -3   2   6        625.71        653.18         9.96 o                         
  -2   2   6        323.37        365.93         6.71 o                         
  -1   2   6          5.07          2.82         0.99 o                         
   0   2   6        742.69        695.78         9.00 o                         
   1   2   6        737.64        643.16         9.36 o                         
   2   2   6          0.74          1.18         1.74 o                         
   3   2   6        525.75        564.13        13.53 o                         
   4   2   6         56.35         53.80         7.22 o                         
   5   2   6         15.48         14.27         2.81 o                         
   6   2   6         21.53         26.07         4.37 o                         
   7   2   6          0.47         -2.13         2.13 o                         
   8   2   6         19.68         25.54         5.28 o                         
   9   2   6          3.91          1.90         2.93 o                         
  -9   3   6          4.14          3.71         3.51 o                         
  -8   3   6          3.35          1.49         1.94 o                         
  -7   3   6          9.80          7.55         1.81 o                         
  -6   3   6         43.04         53.43         7.52 o                         
  -5   3   6         73.00         73.54         4.83 o                         
  -4   3   6         74.92         76.11         4.44 o                         
  -3   3   6         67.51         52.10         3.30 o                         
  -2   3   6        434.22        485.66         7.83 o                         
  -1   3   6         66.41         52.05         2.18 o                         
   0   3   6          8.88          5.74         0.65 o                         
   1   3   6         58.04         70.68         1.99 o                         
   2   3   6         29.53         31.80         2.58 o                         
   3   3   6         99.83         97.93         4.08 o                         
   4   3   6          0.60          0.52         1.20 o                         
   5   3   6          8.87          6.53         2.22 o                         
   6   3   6          9.86          9.50         3.03 o                         
   7   3   6          0.00         -3.39         3.39 o                         
   8   3   6          3.11          3.06         5.79 o                         
   9   3   6         12.06         13.17         3.98 o                         
  -9   4   6          1.18          1.39         6.14 o                         
  -8   4   6          1.47          2.27         2.49 o                         
  -7   4   6          3.47          0.25         1.66 o                         
  -6   4   6        174.69        179.64         9.37 o                         
  -5   4   6          2.08          2.53         1.38 o                         
  -4   4   6         10.61          8.26         1.60 o                         
  -3   4   6         10.76         15.34         1.87 o                         
  -2   4   6        133.44        138.07         4.61 o                         
  -1   4   6         10.08         10.24         1.28 o                         
   0   4   6        310.88        319.45         6.75 o                         
   1   4   6         84.03         75.27         4.78 o                         
   2   4   6        456.11        467.34         7.25 o                         
   3   4   6         18.10         15.30         2.30 o                         
   4   4   6        116.34        114.87         6.77 o                         
   5   4   6         96.00         88.58         6.66 o                         
   6   4   6         29.25         27.70         4.71 o                         
   7   4   6          0.00         -3.11         3.11 o                         
   8   4   6          2.74          2.64         5.25 o                         
  -8   5   6          0.00         -1.01         2.41 o                         
  -7   5   6         11.75         12.32         2.89 o                         
  -6   5   6         19.91         18.99         3.07 o                         
  -5   5   6          5.10          4.49         1.80 o                         
  -4   5   6          1.32          3.85         1.89 o                         
  -3   5   6          4.40          4.06         1.09 o                         
  -2   5   6         15.33         16.41         3.82 o                         
  -1   5   6         32.08         31.11         2.62 o                         
   0   5   6        106.31        119.78         4.85 o                         
   1   5   6        209.65        195.46         6.20 o                         
   2   5   6        276.86        275.39         5.63 o                         
   3   5   6         39.26         36.49         2.44 o                         
   4   5   6        230.17        221.11        13.85 o                         
   5   5   6         39.27         38.47         4.57 o                         
   6   5   6         14.26         13.54         7.00 o                         
   7   5   6          0.13          1.00         3.10 o                         
   8   5   6          1.41          4.11         3.10 o                         
  -8   6   6          0.08         -0.72         2.26 o                         
  -7   6   6         29.35         23.68         3.89 o                         
  -6   6   6         42.66         35.61         4.05 o                         
  -5   6   6          0.16         -1.43         1.43 o                         
  -4   6   6          5.98          1.73         4.37 o                         
  -3   6   6         83.29         89.43         6.91 o                         
  -2   6   6        176.57        172.92         7.24 o                         
  -1   6   6        228.26        229.33         7.65 o                         
   0   6   6          0.82         -0.61         1.08 o                         
   1   6   6         49.45         51.43         3.61 o                         
   2   6   6         42.39         39.48         4.48 o                         
   3   6   6         21.95         27.63         2.99 o                         
   4   6   6          0.89         -0.95         1.05 o                         
   5   6   6          3.91          5.54         2.25 o                         
   6   6   6          0.39          2.39         4.43 o                         
   7   6   6         25.91         33.34         5.23 o                         
  -7   7   6          2.65          3.07         5.81 o                         
  -6   7   6         17.96         20.10         3.31 o                         
  -5   7   6          0.88         -2.37         6.57 o                         
  -4   7   6          8.06          8.13         2.66 o                         
  -3   7   6        106.53        103.38         7.09 o                         
  -2   7   6        157.30        173.30         7.43 o                         
  -1   7   6        244.56        260.02         8.87 o                         
   0   7   6         31.71         22.03         3.98 o                         
   1   7   6        121.00        115.13         5.83 o                         
   2   7   6        119.75        116.20         8.49 o                         
   3   7   6          6.95          4.95         1.80 o                         
   4   7   6          5.47          5.72         1.83 o                         
   5   7   6          9.41          6.15         2.94 o                         
   6   7   6          0.02         -0.04         4.21 o                         
  -6   8   6          0.00         -1.42         4.94 o                         
  -5   8   6          8.63         10.22         3.46 o                         
  -4   8   6         28.31         39.87         4.25 o                         
  -3   8   6          5.64          7.60         2.47 o                         
  -2   8   6          1.13          1.88         2.70 o                         
  -1   8   6         73.93         88.61         7.65 o                         
   0   8   6          0.02         -1.51         1.51 o                         
   1   8   6          1.28          1.17         1.62 o                         
   2   8   6         15.52         19.93         6.95 o                         
   3   8   6         14.99         10.84         2.53 o                         
   4   8   6          1.02          1.14         4.83 o                         
   5   8   6          0.02         -1.54         2.27 o                         
  -5   9   6          1.53          1.79         1.79 o                         
  -4   9   6          0.77          0.87         1.94 o                         
  -3   9   6          4.16          5.21         1.92 o                         
  -2   9   6          6.94         10.81         2.33 o                         
  -1   9   6          4.06          3.82         1.61 o                         
   0   9   6          5.03          1.92         1.56 o                         
   1   9   6         12.61          8.90         3.15 o                         
   2   9   6          7.57          9.03         5.61 o                         
   3   9   6          1.15          2.27         2.29 o                         
   4   9   6          0.68         -2.27         3.53 o                         
  -2  10   6         23.79         21.02         4.10 o                         
  -1  10   6          7.79          5.31         2.32 o                         
   0  10   6          4.11          3.67         3.62 o                         
   1  10   6          2.49          3.84         2.80 o                         
   2  10   6          0.19          0.48         2.88 o                         
  -9   1   7          1.84          4.24         3.61 o                         
  -8   1   7          0.55          0.91         2.05 o                         
  -7   1   7        122.10        132.19         6.34 o                         
  -6   1   7        164.06        166.49         6.49 o                         
  -5   1   7        372.20        383.75         9.17 o                         
  -4   1   7         19.86         24.35         2.21 o                         
  -3   1   7        400.52        409.88        10.43 o                         
  -2   1   7        301.09        259.11         8.80 o                         
  -1   1   7         70.18         82.20         2.65 o                         
   0   1   7         40.90         41.96         2.44 o                         
   1   1   7          0.53          0.74         0.48 o                         
   2   1   7         87.58         80.40        25.69 o                         
   3   1   7        747.16        787.97        16.62 o                         
   4   1   7         33.60         37.44         4.07 o                         
   5   1   7          0.74          0.31         2.98 o                         
   6   1   7          6.86          8.94         3.05 o                         
   7   1   7          0.43         -2.65         2.65 o                         
   8   1   7          6.44          6.49         2.93 o                         
   9   1   7          3.40          3.84         2.97 o                         
  -9   2   7          1.66          5.02         5.83 o                         
  -8   2   7         21.16         17.13         3.41 o                         
  -7   2   7         74.33         73.95         5.41 o                         
  -6   2   7         36.69         38.58         2.90 o                         
  -5   2   7         55.15         67.52         4.05 o                         
  -4   2   7         20.11         19.78         2.02 o                         
  -3   2   7        115.43        120.22         4.50 o                         
  -2   2   7        622.49        688.85         9.64 o                         
  -1   2   7         13.24         16.87         1.89 o                         
   0   2   7         22.59         41.09         4.67 o                         
   1   2   7        499.42        518.69         9.40 o                         
   2   2   7        640.24        660.96        11.22 o                         
   3   2   7        113.57        110.94         6.29 o                         
   4   2   7          0.04         -0.55         1.72 o                         
   5   2   7         40.79         30.70         9.10 o                         
   6   2   7         27.41         29.46         5.09 o                         
   7   2   7         27.68         43.36         5.67 o                         
   8   2   7          1.16          5.11         3.02 o                         
   9   2   7          5.48          7.09         4.88 o                         
  -9   3   7          1.90          2.81         2.57 o                         
  -8   3   7          0.20          0.12         2.14 o                         
  -7   3   7          0.03         -1.25         1.60 o                         
  -6   3   7        309.35        299.86        10.63 o                         
  -5   3   7          1.80          2.48         1.65 o                         
  -4   3   7          0.70          0.06         1.91 o                         
  -3   3   7         19.45         18.04         2.16 o                         
  -2   3   7          7.00         10.80         1.36 o                         
  -1   3   7        314.29        345.82         6.11 o                         
   0   3   7        123.49        135.59         3.60 o                         
   1   3   7       1542.50       1558.88        13.10 o                         
   2   3   7         10.11          8.44         1.07 o                         
   3   3   7         30.53         29.43         2.49 o                         
   4   3   7         73.63         77.39         5.74 o                         
   5   3   7         47.80         49.58         5.23 o                         
   6   3   7         27.41         29.52         4.62 o                         
   7   3   7          1.68          2.50         2.26 o                         
   8   3   7          7.28         11.22         3.40 o                         
  -9   4   7          1.88          4.36         2.91 o                         
  -8   4   7         12.94          7.64         4.07 o                         
  -7   4   7          8.93          6.00         3.57 o                         
  -6   4   7         38.78         34.50         4.27 o                         
  -5   4   7          5.49          6.06         1.65 o                         
  -4   4   7         89.18         80.15         4.78 o                         
  -3   4   7        189.41        194.96         6.58 o                         
  -2   4   7        122.43        125.65         4.66 o                         
  -1   4   7         33.01         41.88         2.40 o                         
   0   4   7         34.70         40.09         2.02 o                         
   1   4   7         49.86         37.31         1.58 o                         
   2   4   7        417.06        411.85        10.61 o                         
   3   4   7         39.49         40.71         3.30 o                         
   4   4   7        112.30        119.16        10.60 o                         
   5   4   7         18.63         17.53         3.29 o                         
   6   4   7          3.78          2.21         2.43 o                         
   7   4   7          0.64         -2.65         2.65 o                         
   8   4   7          5.26          8.29         3.32 o                         
  -8   5   7          0.81         -0.94         2.27 o                         
  -7   5   7          4.50          4.50         2.22 o                         
  -6   5   7         31.90         38.54         4.11 o                         
  -5   5   7        104.92        116.21         6.34 o                         
  -4   5   7          8.42          9.21         4.15 o                         
  -3   5   7         41.79         40.28         3.02 o                         
  -2   5   7         92.56         72.59         5.88 o                         
  -1   5   7          9.15          8.51         1.87 o                         
   0   5   7          4.72          3.43         1.86 o                         
   1   5   7          9.21          6.02         3.42 o                         
   2   5   7        422.49        424.17        13.64 o                         
   3   5   7         10.25         10.44         2.01 o                         
   4   5   7          0.54          2.20         1.41 o                         
   5   5   7          0.53         -1.78         1.94 o                         
   6   5   7          8.88          4.93         2.10 o                         
   7   5   7          8.67          7.61         2.46 o                         
  -8   6   7          2.54          3.21         2.46 o                         
  -7   6   7         15.80         15.75         3.22 o                         
  -6   6   7         70.65         76.97         5.81 o                         
  -5   6   7         37.99         45.08         4.22 o                         
  -4   6   7          2.98          2.11         1.44 o                         
  -3   6   7         45.93         47.48         7.68 o                         
  -2   6   7          3.86          3.69         2.35 o                         
  -1   6   7         61.20         70.15         5.93 o                         
   0   6   7         65.53         67.45         5.57 o                         
   1   6   7        101.39         97.68         4.78 o                         
   2   6   7          8.10         10.07         1.93 o                         
   3   6   7          6.16          6.97         1.53 o                         
   4   6   7         36.46         29.07         7.64 o                         
   5   6   7         24.81         18.89         2.91 o                         
   6   6   7          9.21         14.54         6.18 o                         
   7   6   7          3.87         11.50         5.95 o                         
  -7   7   7          0.02         -2.95         2.95 o                         
  -6   7   7          0.94         -1.67         7.24 o                         
  -5   7   7         26.59         30.20         5.08 o                         
  -4   7   7         80.82         76.69         7.30 o                         
  -3   7   7         30.08         30.54         3.48 o                         
  -2   7   7         30.98         31.28         3.25 o                         
  -1   7   7        122.14        127.35         6.15 o                         
   0   7   7         18.90         21.02         2.68 o                         
   1   7   7          0.51          1.63         1.50 o                         
   2   7   7         45.14         56.51         4.20 o                         
   3   7   7          0.79         -1.06         2.83 o                         
   4   7   7          4.48          5.43         2.49 o                         
   5   7   7         10.69          9.44         4.86 o                         
   6   7   7          7.54          4.47         2.61 o                         
  -6   8   7          1.92          3.11        10.80 o                         
  -5   8   7         11.28          8.33         3.57 o                         
  -4   8   7          8.10          7.72         2.37 o                         
  -3   8   7         16.20         11.57         3.11 o                         
  -2   8   7         21.31         21.65         3.03 o                         
  -1   8   7        132.26        125.50         6.72 o                         
   0   8   7         41.30         41.83         4.73 o                         
   1   8   7          3.93          1.75         2.13 o                         
   2   8   7          0.44          0.37         2.25 o                         
   3   8   7          1.47          3.42         2.90 o                         
   4   8   7          1.39         -0.06         4.22 o                         
   5   8   7          2.52          2.50         2.24 o                         
  -4   9   7         12.35         13.83         2.86 o                         
  -3   9   7         54.21         68.20         5.73 o                         
  -2   9   7         28.89         27.72         3.63 o                         
  -1   9   7          0.23         -0.51         2.58 o                         
   0   9   7          1.10          1.58         3.96 o                         
   1   9   7         11.65         10.63         4.10 o                         
   2   9   7          2.07          4.43         3.79 o                         
   3   9   7          4.90          7.46         3.11 o                         
   4   9   7          5.18          6.67         3.31 o                         
  -2  10   7          5.42          6.67         2.91 o                         
  -1  10   7          6.41          3.15         4.23 o                         
   0  10   7          0.93         -1.99         4.34 o                         
   1  10   7          5.22          6.70         3.23 o                         
  -9   0   8         21.84         23.76         6.87 o                         
  -8   0   8          0.13          3.17         8.12 o                         
  -7   0   8         30.79         36.05         9.37 o                         
  -6   0   8         16.42         19.66         5.40 o                         
  -5   0   8        106.09        103.64         7.58 o                         
  -4   0   8         12.10         19.05         5.55 o                         
  -3   0   8         24.81         21.06         2.48 o                         
  -2   0   8        192.03        184.79         6.76 o                         
  -1   0   8       1152.50       1157.24        15.37 o                         
   0   0   8          4.62          6.93         2.50 o                         
   1   0   8        607.18        585.53        10.77 o                         
   2   0   8         98.42         98.73         8.18 o                         
   3   0   8        356.02        432.25        17.90 o                         
   4   0   8        165.46        207.35        13.62 o                         
   5   0   8         85.98         92.94        10.29 o                         
   6   0   8         30.75         21.44         3.84 o                         
   7   0   8          0.34          0.65         2.74 o                         
   8   0   8         20.52         34.55         8.35 o                         
  -9   1   8          4.01          5.92         3.31 o                         
  -8   1   8          0.70          1.04         1.91 o                         
  -7   1   8          5.30          3.75         1.67 o                         
  -6   1   8         47.63         41.06         3.28 o                         
  -5   1   8         17.59         13.28         2.05 o                         
  -4   1   8         76.30         94.63         4.32 o                         
  -3   1   8        371.12        386.42         9.16 o                         
  -2   1   8        452.17        484.68        11.76 o                         
  -1   1   8         11.72         12.09         1.09 o                         
   0   1   8       1242.73       1329.93        14.42 o                         
   1   1   8        910.13        983.93         9.19 o                         
   2   1   8        586.11        626.26        11.07 o                         
   3   1   8        165.36        186.60         8.46 o                         
   4   1   8         95.70         79.84         6.22 o                         
   5   1   8          8.65          8.02         2.68 o                         
   6   1   8         10.48         13.22         3.95 o                         
   7   1   8         51.82         55.62         6.71 o                         
   8   1   8         13.73         16.68         5.87 o                         
  -9   2   8          5.59          3.05         2.28 o                         
  -8   2   8          1.27          1.05         2.08 o                         
  -7   2   8        164.61        157.50         8.08 o                         
  -6   2   8          0.01         -0.95         1.69 o                         
  -5   2   8         10.40          6.68         1.59 o                         
  -4   2   8         39.42         33.81         2.65 o                         
  -3   2   8        192.36        207.60         5.99 o                         
  -2   2   8        755.83        807.95        10.99 o                         
  -1   2   8         33.14         30.87         2.42 o                         
   0   2   8          0.74          0.63         0.81 o                         
   1   2   8          4.15          3.56         1.00 o                         
   2   2   8          5.12          3.31         1.11 o                         
   3   2   8         44.90         41.31         4.15 o                         
   4   2   8         32.96         30.47         3.88 o                         
   5   2   8         93.18        107.64         7.62 o                         
   6   2   8         24.43         26.05         4.61 o                         
   7   2   8          0.77          2.18         2.47 o                         
   8   2   8          3.47          3.05         6.40 o                         
  -9   3   8          4.29          5.20         6.62 o                         
  -8   3   8         16.35         18.86         3.26 o                         
  -7   3   8          0.05         -1.76         1.76 o                         
  -6   3   8          3.37          2.79         1.63 o                         
  -5   3   8         10.92          7.45         1.32 o                         
  -4   3   8        107.06         90.74         4.51 o                         
  -3   3   8         86.49        101.36         4.30 o                         
  -2   3   8        198.39        210.37         5.63 o                         
  -1   3   8        318.94        308.79         6.20 o                         
   0   3   8         77.49         79.06         3.04 o                         
   1   3   8        216.93        189.02         4.88 o                         
   2   3   8        149.68        167.19         4.83 o                         
   3   3   8          6.08          9.16         1.78 o                         
   4   3   8          3.06          2.58         1.51 o                         
   5   3   8         15.26         15.47         3.28 o                         
   6   3   8         33.06         36.53        11.04 o                         
   7   3   8         25.87         32.13         5.29 o                         
   8   3   8          2.72          6.20         6.09 o                         
  -9   4   8          0.19         -1.35         2.61 o                         
  -8   4   8         17.07         14.89         4.07 o                         
  -7   4   8          1.18         -2.09         2.09 o                         
  -6   4   8         65.01         67.64         5.17 o                         
  -5   4   8        225.12        228.95         8.75 o                         
  -4   4   8          7.80          5.61         1.43 o                         
  -3   4   8        113.36        112.74         4.58 o                         
  -2   4   8         14.45         17.44         1.65 o                         
  -1   4   8         45.03         45.66         2.38 o                         
   0   4   8        225.83        230.87         7.56 o                         
   1   4   8        352.35        354.97         6.22 o                         
   2   4   8          6.09          3.00         0.83 o                         
   3   4   8          1.40          1.71         1.31 o                         
   4   4   8         12.53         13.60         2.87 o                         
   5   4   8          6.57          7.66         2.46 o                         
   6   4   8          0.61         -0.41         4.02 o                         
   7   4   8          0.07         -1.05         8.14 o                         
   8   4   8          0.88          1.21         3.75 o                         
  -8   5   8          0.81          1.46         2.20 o                         
  -7   5   8         18.16         11.09         2.78 o                         
  -6   5   8         58.86         56.76         5.69 o                         
  -5   5   8          4.41          3.34         2.20 o                         
  -4   5   8         14.04         13.30         2.64 o                         
  -3   5   8         11.95         10.86         1.79 o                         
  -2   5   8          0.40          0.51         2.22 o                         
  -1   5   8          5.46          8.80         1.77 o                         
   0   5   8        134.60        133.78         7.96 o                         
   1   5   8        123.07        129.05         7.97 o                         
   2   5   8        422.39        430.03        14.87 o                         
   3   5   8        233.75        258.89         8.09 o                         
   4   5   8         68.11         63.98         4.54 o                         
   5   5   8         60.22         51.85         7.34 o                         
   6   5   8          8.98          5.55         2.07 o                         
   7   5   8          6.49          9.68         5.23 o                         
  -7   6   8          2.43         -0.88         1.86 o                         
  -6   6   8         13.98         14.16         3.21 o                         
  -5   6   8         33.27         30.66         3.46 o                         
  -4   6   8        186.19        233.27        12.21 o                         
  -3   6   8        148.49        171.30        10.10 o                         
  -2   6   8        270.33        282.47         8.91 o                         
  -1   6   8         93.05         89.55         5.39 o                         
   0   6   8         99.75         74.22        18.54 o                         
   1   6   8          2.97          0.31         2.31 o                         
   2   6   8        622.92        643.49        19.20 o                         
   3   6   8         45.77         44.59         5.33 o                         
   4   6   8          6.36          4.01         2.39 o                         
   5   6   8         26.99         20.80         4.10 o                         
   6   6   8          3.77          0.81         3.90 o                         
   7   6   8          6.37          1.57         3.95 o                         
  -7   7   8          0.01         -1.21         2.54 o                         
  -6   7   8          0.03         -3.17         3.17 o                         
  -5   7   8         25.03         27.78         4.79 o                         
  -4   7   8          0.04         -0.63         2.42 o                         
  -3   7   8         14.61         17.71         3.20 o                         
  -2   7   8         59.08         55.29         4.32 o                         
  -1   7   8        102.28        100.52         6.56 o                         
   0   7   8         98.97         94.81         7.69 o                         
   1   7   8         28.78         27.22         4.29 o                         
   2   7   8         12.63         13.59         3.41 o                         
   3   7   8         24.56         22.82         4.52 o                         
   4   7   8          5.76          2.85         2.33 o                         
   5   7   8          0.43          0.05         3.92 o                         
   6   7   8          0.03         -5.52         5.52 o                         
  -6   8   8         10.57          9.71         3.00 o                         
  -5   8   8         11.42         12.90         7.23 o                         
  -4   8   8          3.29          3.66         1.85 o                         
  -3   8   8         40.55         46.87         4.62 o                         
  -2   8   8         15.64          7.55         2.74 o                         
  -1   8   8         24.25         20.19         7.04 o                         
   0   8   8         29.05         31.77         6.36 o                         
   1   8   8          5.89          5.26         2.66 o                         
   2   8   8         10.76         14.06         3.63 o                         
   3   8   8         28.39         30.81         5.50 o                         
   4   8   8          0.23         -0.40         2.44 o                         
   5   8   8          2.74          5.37         2.90 o                         
  -4   9   8          0.01         -1.60         2.50 o                         
  -3   9   8          3.39          2.79         4.41 o                         
  -2   9   8          3.76          3.74         2.76 o                         
  -1   9   8         30.12         31.05         5.17 o                         
   0   9   8          0.12         -0.49         2.65 o                         
   1   9   8          0.02         -1.30         4.92 o                         
   2   9   8          2.69          3.07         2.98 o                         
   3   9   8          1.41         -2.50         2.60 o                         
  -9   1   9         22.75         15.62         3.41 o                         
  -8   1   9         11.90         14.76         2.73 o                         
  -7   1   9         29.38         31.07         4.13 o                         
  -6   1   9         39.43         32.40         3.12 o                         
  -5   1   9         20.18         18.05         2.23 o                         
  -4   1   9          0.65          1.13         1.76 o                         
  -3   1   9        101.65         85.84         4.52 o                         
  -2   1   9          0.35          0.35         0.87 o                         
  -1   1   9         19.31         22.19         1.57 o                         
   0   1   9        163.31        153.90         5.20 o                         
   1   1   9        301.38        300.96         5.36 o                         
   2   1   9          3.73          3.21         1.33 o                         
   3   1   9         13.14          6.80         2.01 o                         
   4   1   9          6.42          2.72         2.25 o                         
   5   1   9        185.42        203.18        10.93 o                         
   6   1   9         45.07         50.53         5.98 o                         
   7   1   9          2.89          6.48         2.59 o                         
   8   1   9         11.32         15.55         4.71 o                         
  -9   2   9          7.75          8.88         4.40 o                         
  -8   2   9          1.77          4.43         2.86 o                         
  -7   2   9          0.38          0.07         1.59 o                         
  -6   2   9         21.76         14.99         2.27 o                         
  -5   2   9         63.39         57.45         3.82 o                         
  -4   2   9          0.71         -0.09         1.39 o                         
  -3   2   9         85.39         91.28         4.20 o                         
  -2   2   9          0.17         -0.25         0.86 o                         
  -1   2   9        530.69        503.50        12.91 o                         
   0   2   9         76.32         92.08         4.10 o                         
   1   2   9         62.13         86.71         4.19 o                         
   2   2   9         24.23         22.62         2.30 o                         
   3   2   9         63.28         57.62         5.33 o                         
   4   2   9         55.44         45.47         4.70 o                         
   5   2   9         10.40          9.80         2.68 o                         
   6   2   9         99.44        119.21         9.10 o                         
   7   2   9         46.25         56.55         6.90 o                         
   8   2   9         23.97         28.56         6.05 o                         
  -9   3   9          1.69          5.63         4.50 o                         
  -8   3   9          2.25          1.94         3.79 o                         
  -7   3   9         40.98         39.33         4.37 o                         
  -6   3   9         39.52         43.35         3.64 o                         
  -5   3   9        111.71        111.51         5.40 o                         
  -4   3   9          4.44          2.81         1.27 o                         
  -3   3   9         90.13         98.54         4.40 o                         
  -2   3   9         94.63        115.84         4.37 o                         
  -1   3   9        205.58        241.08         5.88 o                         
   0   3   9         53.59         65.29         2.99 o                         
   1   3   9         64.87         62.56         3.04 o                         
   2   3   9          4.32          2.63         1.12 o                         
   3   3   9         28.06         22.82         2.65 o                         
   4   3   9         22.46         21.04         3.35 o                         
   5   3   9         21.01         16.89         3.08 o                         
   6   3   9          0.71          4.08         2.45 o                         
   7   3   9          2.40          5.64         2.89 o                         
   8   3   9          0.30         -0.38         4.03 o                         
  -8   4   9          2.34          1.55         1.78 o                         
  -7   4   9          0.60          2.80         1.93 o                         
  -6   4   9        179.17        203.60         9.27 o                         
  -5   4   9         15.12         14.14         2.54 o                         
  -4   4   9          6.20          7.08         3.30 o                         
  -3   4   9         18.46         19.27         2.09 o                         
  -2   4   9         37.04         34.92         2.38 o                         
  -1   4   9          0.22          1.62         1.14 o                         
   0   4   9         60.29         61.45         4.10 o                         
   1   4   9         11.80          8.46         1.22 o                         
   2   4   9         30.54         31.93         2.32 o                         
   3   4   9        128.67        137.70         6.37 o                         
   4   4   9         62.23         56.44         4.31 o                         
   5   4   9         30.45         27.37         4.34 o                         
   6   4   9          7.19         10.86         3.42 o                         
   7   4   9          0.98         -2.91         2.91 o                         
  -8   5   9         12.01         15.45         3.42 o                         
  -7   5   9         14.60         17.19         3.98 o                         
  -6   5   9          5.89          5.34         1.97 o                         
  -5   5   9         14.50         13.08         2.69 o                         
  -4   5   9         60.66         59.11         6.65 o                         
  -3   5   9          6.68          6.86         1.96 o                         
  -2   5   9         29.72         35.39         4.37 o                         
  -1   5   9         11.09         10.91         2.56 o                         
   0   5   9         98.88         94.67         7.06 o                         
   1   5   9         36.05         31.78         6.71 o                         
   2   5   9        254.71        267.44        12.25 o                         
   3   5   9        380.61        416.83        15.69 o                         
   4   5   9          8.43          8.67         2.55 o                         
   5   5   9         10.58          9.85         2.27 o                         
   6   5   9          8.99          7.00         6.51 o                         
   7   5   9          1.03          0.76         2.14 o                         
  -7   6   9          0.24         -0.58         2.24 o                         
  -6   6   9          1.98          1.39         1.67 o                         
  -5   6   9         10.19         11.50         6.79 o                         
  -4   6   9         11.00          7.85         4.09 o                         
  -3   6   9          3.37          2.56         3.16 o                         
  -2   6   9         10.88         12.37         1.93 o                         
  -1   6   9          7.51         10.11         2.64 o                         
   0   6   9          1.22         -2.44         2.44 o                         
   1   6   9        196.89        207.75        20.14 o                         
   2   6   9        264.09        236.21        12.42 o                         
   3   6   9         71.03         65.98         6.82 o                         
   4   6   9          2.09          3.27         2.46 o                         
   5   6   9          2.11          5.37         2.39 o                         
   6   6   9          0.15          0.58         3.62 o                         
  -6   7   9          1.45          5.40         3.29 o                         
  -5   7   9          9.37         12.37         4.08 o                         
  -4   7   9         15.75         14.24         3.62 o                         
  -3   7   9          5.81          3.10         1.90 o                         
  -2   7   9          9.74         13.51         3.18 o                         
  -1   7   9          2.76          5.94         2.64 o                         
   0   7   9        129.44        147.01         9.66 o                         
   1   7   9          0.01          0.28         2.33 o                         
   2   7   9          0.15         -0.93         2.86 o                         
   3   7   9         29.91         32.61         5.27 o                         
   4   7   9         26.20         33.49         5.33 o                         
   5   7   9          0.77         -2.41         3.61 o                         
  -5   8   9          5.71          6.39         4.76 o                         
  -4   8   9          7.12          3.71         2.33 o                         
  -3   8   9          2.10          1.63         2.81 o                         
  -2   8   9          2.45          7.40         6.80 o                         
  -1   8   9          3.06          4.15         2.35 o                         
   0   8   9          0.83          1.74         2.08 o                         
   1   8   9          0.31          0.87         2.57 o                         
   2   8   9          0.26          0.87         2.33 o                         
   3   8   9         23.51         22.01         4.82 o                         
   4   8   9          8.57          6.27         2.94 o                         
  -4   9   9         14.30         19.98         4.93 o                         
  -3   9   9          0.06         -3.14         3.14 o                         
  -2   9   9          8.27          5.45         4.61 o                         
  -1   9   9          7.21          1.81         2.33 o                         
   0   9   9          1.54          1.07         2.38 o                         
   1   9   9          4.38          3.66         2.06 o                         
   2   9   9          7.16          6.57         5.16 o                         
   3   9   9         22.82         29.51         5.77 o                         
  -9   0  10         13.38         12.56         3.84 o                         
  -8   0  10         60.71         71.90         7.62 o                         
  -7   0  10         36.77         40.09         5.76 o                         
  -6   0  10          0.00         -1.31         2.21 o                         
  -5   0  10        222.99        221.00        10.64 o                         
  -4   0  10         89.37         98.98         6.62 o                         
  -3   0  10        141.10        136.54         6.93 o                         
  -2   0  10         86.03         98.73         5.30 o                         
  -1   0  10        343.53        396.65        16.04 o                         
   0   0  10        301.58        270.85        12.33 o                         
   1   0  10          2.99          2.52         0.87 o                         
   2   0  10          4.66          4.42         1.73 o                         
   3   0  10        360.16        392.89        18.52 o                         
   4   0  10         16.82         20.41         5.05 o                         
   5   0  10         11.73         11.95         4.54 o                         
   6   0  10         25.89         19.72         5.83 o                         
   7   0  10          1.54         -5.18         5.52 o                         
   8   0  10          0.62          0.79         3.54 o                         
  -9   1  10          1.21          3.52         2.68 o                         
  -8   1  10          0.98          2.60         2.25 o                         
  -7   1  10         25.28         28.15         3.22 o                         
  -6   1  10         44.48         41.41         3.65 o                         
  -5   1  10         51.50         48.67         4.15 o                         
  -4   1  10        108.06        108.78         4.95 o                         
  -3   1  10        153.31        160.62         6.33 o                         
  -2   1  10        260.32        278.43         8.19 o                         
  -1   1  10        109.24         97.23         3.36 o                         
   0   1  10         41.26         38.31         2.75 o                         
   1   1  10        165.70        174.36         4.31 o                         
   2   1  10         48.21         49.26         2.62 o                         
   3   1  10         33.10         46.36         4.65 o                         
   4   1  10        209.62        233.55        11.03 o                         
   5   1  10        100.28        105.02         9.39 o                         
   6   1  10         69.43         76.18         7.60 o                         
   7   1  10          8.98          4.30         3.11 o                         
   8   1  10          5.91          2.62         3.98 o                         
  -9   2  10          0.92         -2.27         2.27 o                         
  -8   2  10          0.59         -0.14         2.05 o                         
  -7   2  10         13.22         14.12         2.45 o                         
  -6   2  10          6.46          2.47         1.83 o                         
  -5   2  10        375.06        399.34        10.19 o                         
  -4   2  10         10.92         12.40         1.86 o                         
  -3   2  10          1.75          0.29         1.01 o                         
  -2   2  10          0.10          0.16         0.96 o                         
  -1   2  10         50.32         55.92         3.44 o                         
   0   2  10         48.73         50.12         3.21 o                         
   1   2  10        257.79        260.13         7.58 o                         
   2   2  10          0.44          0.76         0.97 o                         
   3   2  10         14.36         12.02         1.66 o                         
   4   2  10          0.01         -2.14         2.14 o                         
   5   2  10         22.78         30.28         4.46 o                         
   6   2  10         10.22          7.03         5.99 o                         
   7   2  10          0.35          1.07         2.99 o                         
   8   2  10          8.83         10.56         3.91 o                         
  -9   3  10          7.81          8.91         3.02 o                         
  -8   3  10          5.70          4.87         2.25 o                         
  -7   3  10          0.80         -0.45         2.15 o                         
  -6   3  10         24.88         21.17         2.72 o                         
  -5   3  10        116.53        124.29         5.84 o                         
  -4   3  10        192.11        213.85         7.08 o                         
  -3   3  10        257.97        289.44         7.97 o                         
  -2   3  10         25.71         26.89         2.24 o                         
  -1   3  10         26.99         21.79         2.00 o                         
   0   3  10         42.95         35.48         2.45 o                         
   1   3  10         85.41         58.21         7.16 o                         
   2   3  10         23.01         18.61         2.33 o                         
   3   3  10         58.14         57.14         4.18 o                         
   4   3  10          9.84         10.99         2.06 o                         
   5   3  10          3.37          5.72         2.56 o                         
   6   3  10         27.99         26.59         5.00 o                         
   7   3  10         18.15         13.49         4.01 o                         
  -8   4  10          3.32          3.16         2.60 o                         
  -7   4  10          1.01          1.73         2.33 o                         
  -6   4  10         96.27         89.95         6.41 o                         
  -5   4  10         10.16          9.97         2.04 o                         
  -4   4  10         35.82         33.24         2.88 o                         
  -3   4  10          9.97          4.41         1.26 o                         
  -2   4  10         50.18         58.12         3.17 o                         
  -1   4  10          6.67          5.37         1.13 o                         
   0   4  10         28.56         34.16         3.24 o                         
   1   4  10          3.26          3.23         0.95 o                         
   2   4  10          7.38          7.70         1.29 o                         
   3   4  10         32.58         35.09         3.10 o                         
   4   4  10          0.24         -1.33         1.58 o                         
   5   4  10         10.38          4.74         1.99 o                         
   6   4  10         25.75         21.39         4.33 o                         
   7   4  10          2.06          6.39         3.13 o                         
  -8   5  10          1.53          2.08         3.15 o                         
  -7   5  10          0.98          1.10         1.75 o                         
  -6   5  10         12.82          7.40         2.89 o                         
  -5   5  10         65.78         69.72         5.18 o                         
  -4   5  10         44.99         42.51         4.30 o                         
  -3   5  10          4.86          9.25         2.21 o                         
  -2   5  10          7.78          8.70         3.66 o                         
  -1   5  10        109.57        111.32         6.18 o                         
   0   5  10          0.79          1.45         1.61 o                         
   1   5  10        112.27        122.38         6.17 o                         
   2   5  10          3.42          3.60         2.18 o                         
   3   5  10          3.19          2.92         2.12 o                         
   4   5  10          3.18          3.84         2.11 o                         
   5   5  10          0.04         -2.18         2.18 o                         
   6   5  10          0.00         -2.12         2.29 o                         
   7   5  10          0.57          0.89         4.79 o                         
  -7   6  10          1.24         -0.97         6.94 o                         
  -6   6  10          0.13         -2.07         2.71 o                         
  -5   6  10          0.51          3.34         2.74 o                         
  -4   6  10         19.27         16.87         5.43 o                         
  -3   6  10          2.79          1.83         1.86 o                         
  -2   6  10         11.42          9.72         2.89 o                         
  -1   6  10         42.29         34.95         4.60 o                         
   0   6  10        182.47        196.45        10.85 o                         
   1   6  10         15.56         19.01         3.00 o                         
   2   6  10         27.06         29.97         5.05 o                         
   3   6  10          2.73          1.21         2.33 o                         
   4   6  10         16.52         19.01         4.03 o                         
   5   6  10          4.26          2.27         3.68 o                         
   6   6  10          0.14         -2.44         3.70 o                         
  -6   7  10          8.37          9.65         3.50 o                         
  -5   7  10          1.60          3.35         2.30 o                         
  -4   7  10         24.20         20.47         4.23 o                         
  -3   7  10          0.23         -0.66         2.39 o                         
  -2   7  10          9.03          8.33         2.42 o                         
  -1   7  10         91.40         96.64         8.15 o                         
   0   7  10         12.73         13.36         3.81 o                         
   1   7  10          0.33         -0.70         4.32 o                         
   2   7  10         34.87         22.98         4.63 o                         
   3   7  10         18.18         15.36         4.17 o                         
   4   7  10          4.86          6.57         3.84 o                         
   5   7  10          0.29         -3.68         3.68 o                         
  -5   8  10          2.95          1.74         5.50 o                         
  -4   8  10          2.03          3.67         2.88 o                         
  -3   8  10         14.97         15.27         3.85 o                         
  -2   8  10          0.57         -0.06         2.46 o                         
  -1   8  10          1.64         -0.36         3.36 o                         
   0   8  10          5.33          4.75         2.91 o                         
   1   8  10          0.81          1.30         2.32 o                         
   2   8  10          1.16          8.02         3.38 o                         
   3   8  10          0.63         -2.97         3.75 o                         
   4   8  10         17.93         21.69         5.17 o                         
  -3   9  10          2.64          3.59         3.07 o                         
  -2   9  10          5.12          3.67         4.32 o                         
  -1   9  10          0.36         -1.16         2.44 o                         
   0   9  10          1.76          2.86         5.94 o                         
   1   9  10          0.30          2.56         3.01 o                         
   2   9  10          0.78         -0.24         2.62 o                         
  -9   1  11          2.27          1.46         2.92 o                         
  -8   1  11         14.97         18.17         3.12 o                         
  -7   1  11         14.80         15.89         2.83 o                         
  -6   1  11          0.00         -1.78         2.08 o                         
  -5   1  11        387.28        375.80        10.04 o                         
  -4   1  11          1.27          2.12         1.56 o                         
  -3   1  11          6.17          9.15         1.71 o                         
  -2   1  11          0.04         -1.04         1.04 o                         
  -1   1  11        566.68        573.07         8.57 o                         
   0   1  11         58.60         53.48         3.36 o                         
   1   1  11          0.19          0.04         0.66 o                         
   2   1  11         71.06         62.80         3.01 o                         
   3   1  11        231.58        237.84         8.27 o                         
   4   1  11         67.87         76.31         6.47 o                         
   5   1  11          0.34          4.96         2.79 o                         
   6   1  11          1.36          2.51         3.10 o                         
   7   1  11          0.58         -3.49         3.49 o                         
   8   1  11          0.44         -3.45         3.45 o                         
  -9   2  11          1.33          1.86         2.62 o                         
  -8   2  11          2.67          6.13         1.96 o                         
  -7   2  11         15.82         14.62         2.61 o                         
  -6   2  11        123.92        120.46         6.17 o                         
  -5   2  11         11.58         11.62         2.10 o                         
  -4   2  11        247.38        246.91         7.78 o                         
  -3   2  11          0.58          0.83         1.05 o                         
  -2   2  11         53.81         62.82         4.00 o                         
  -1   2  11        163.11        156.51         5.97 o                         
   0   2  11          0.04          2.91         1.11 o                         
   1   2  11          0.10          2.20         1.10 o                         
   2   2  11          7.26          3.60         1.79 o                         
   3   2  11          0.18          0.49         1.66 o                         
   4   2  11         31.13         32.14         4.44 o                         
   5   2  11         13.94         12.88         3.19 o                         
   6   2  11          5.54          4.08         2.82 o                         
   7   2  11         10.15          4.64         3.34 o                         
  -8   3  11          0.04         -2.96         2.96 o                         
  -7   3  11         11.13          4.97         2.39 o                         
  -6   3  11         36.28         31.45         3.46 o                         
  -5   3  11         29.67         23.27         2.74 o                         
  -4   3  11         10.59          9.62         1.68 o                         
  -3   3  11          0.91          1.08         1.32 o                         
  -2   3  11          1.98          0.51         1.02 o                         
  -1   3  11          2.45          2.61         1.07 o                         
   0   3  11        103.71        119.14         5.21 o                         
   1   3  11         31.54         28.96         2.72 o                         
   2   3  11          7.78          6.81         2.03 o                         
   3   3  11         24.61         24.72         2.98 o                         
   4   3  11         20.14         16.09         2.45 o                         
   5   3  11          0.49         -2.21         2.21 o                         
   6   3  11          2.73          3.90         2.06 o                         
   7   3  11          0.00         -0.92         2.88 o                         
  -8   4  11          0.00          2.51         2.71 o                         
  -7   4  11          0.17         -0.48         2.03 o                         
  -6   4  11         13.51         14.91         3.19 o                         
  -5   4  11          3.43          2.56         1.93 o                         
  -4   4  11          5.35          2.59         1.56 o                         
  -3   4  11          6.62          7.97         1.26 o                         
  -2   4  11         73.72         75.21         3.82 o                         
  -1   4  11          2.70          2.91         0.88 o                         
   0   4  11          3.07          3.17         1.60 o                         
   1   4  11         67.72         67.02         3.42 o                         
   2   4  11         78.25         83.26         3.95 o                         
   3   4  11         75.36         70.06         4.74 o                         
   4   4  11         65.03         62.59         4.74 o                         
   5   4  11         14.58         14.93         3.46 o                         
   6   4  11          0.05         -0.56         3.98 o                         
   7   4  11          0.03         -1.20         5.31 o                         
  -7   5  11          1.66          1.48         2.08 o                         
  -6   5  11          6.97          7.44         2.34 o                         
  -5   5  11          8.89          6.53         3.83 o                         
  -4   5  11          0.15         -3.91         3.91 o                         
  -3   5  11          3.24         -0.04         2.18 o                         
  -2   5  11         45.23         42.33         4.16 o                         
  -1   5  11         63.51         62.09         4.70 o                         
   0   5  11        237.41        255.83         9.35 o                         
   1   5  11        151.48        155.36         7.23 o                         
   2   5  11        119.28        110.80         6.01 o                         
   3   5  11         11.95         12.59         3.12 o                         
   4   5  11         15.87         13.25         7.16 o                         
   5   5  11          0.06         -3.28         3.28 o                         
   6   5  11          1.32          1.63         2.42 o                         
  -7   6  11          6.31         11.85         4.25 o                         
  -6   6  11          8.43          9.03         3.72 o                         
  -5   6  11          0.02         -1.73         2.37 o                         
  -4   6  11          1.89          2.31         2.77 o                         
  -3   6  11         15.54         16.98         3.46 o                         
  -2   6  11        108.07        116.32         8.75 o                         
  -1   6  11        298.94        325.61        14.43 o                         
   0   6  11        104.44        100.77         8.07 o                         
   1   6  11          3.07          3.70         2.10 o                         
   2   6  11          7.53          7.39         3.09 o                         
   3   6  11         21.10         17.54         4.36 o                         
   4   6  11         10.69         14.16         8.56 o                         
   5   6  11          0.03         -2.52         2.70 o                         
  -6   7  11         19.48         20.43         7.04 o                         
  -5   7  11         11.42         11.86         5.43 o                         
  -4   7  11         20.67         24.33         5.02 o                         
  -3   7  11         38.39         50.05         6.61 o                         
  -2   7  11          0.46          1.79         2.33 o                         
  -1   7  11          0.19         -2.90         2.90 o                         
   0   7  11         26.84         30.20         5.96 o                         
   1   7  11          0.19         -1.40         2.25 o                         
   2   7  11          7.19          7.05         3.17 o                         
   3   7  11         11.44          8.95         3.40 o                         
   4   7  11          3.42          3.60         4.08 o                         
   5   7  11          0.33          2.18         2.50 o                         
  -4   8  11          8.65         12.58         3.89 o                         
  -3   8  11         11.92          5.40         2.79 o                         
  -2   8  11          1.80          1.17         2.36 o                         
  -1   8  11          1.15          2.30         2.73 o                         
   0   8  11          0.19          2.34         4.83 o                         
   1   8  11          1.04          1.15         2.92 o                         
   2   8  11          0.15          0.24         2.45 o                         
   3   8  11          5.60          5.52         8.39 o                         
  -2   9  11          0.38         -1.11         4.16 o                         
  -1   9  11          0.41         -1.22         3.27 o                         
   0   9  11          5.88          8.18         3.70 o                         
   1   9  11         13.86         17.88         4.42 o                         
  -9   0  12          2.87          1.16         3.42 o                         
  -8   0  12          2.10          5.10         2.88 o                         
  -7   0  12         20.53         17.05         4.46 o                         
  -6   0  12         18.83         26.27         4.22 o                         
  -5   0  12        206.59        201.12        15.22 o                         
  -4   0  12         14.33         12.15         2.76 o                         
  -3   0  12        509.54        494.29        13.86 o                         
  -2   0  12          2.09          1.63         2.16 o                         
  -1   0  12         80.50         85.11         8.32 o                         
   0   0  12        467.46        438.04        11.00 o                         
   1   0  12          2.12          2.11         1.34 o                         
   2   0  12         56.56         54.43         4.30 o                         
   3   0  12        164.60        161.62         7.85 o                         
   4   0  12         97.53         93.52        10.55 o                         
   5   0  12          5.29          7.85         2.90 o                         
   6   0  12          4.05          2.96         4.13 o                         
   7   0  12          0.64         -4.71         4.71 o                         
  -9   1  12          0.50          3.55         2.63 o                         
  -8   1  12          1.31          1.47         1.99 o                         
  -7   1  12          0.00         -0.78         2.00 o                         
  -6   1  12          2.72          3.15         1.68 o                         
  -5   1  12         32.50         31.00         3.18 o                         
  -4   1  12         53.43         48.71         4.02 o                         
  -3   1  12         31.06         27.83         2.93 o                         
  -2   1  12        210.44        209.80         6.69 o                         
  -1   1  12        366.81        362.21         7.07 o                         
   0   1  12         17.21         11.77         1.77 o                         
   1   1  12         52.19         53.63         2.59 o                         
   2   1  12          1.35          0.50         0.75 o                         
   3   1  12          4.87          4.28         1.32 o                         
   4   1  12          3.24          3.27         1.57 o                         
   5   1  12          3.42          6.16         3.12 o                         
   6   1  12          3.13          7.33         3.14 o                         
   7   1  12          0.00         -2.60         5.99 o                         
  -8   2  12          0.73         -0.69         1.95 o                         
  -7   2  12         20.09         20.77         3.26 o                         
  -6   2  12          0.30         -0.24         1.58 o                         
  -5   2  12         15.48         16.09         3.16 o                         
  -4   2  12         67.13         79.33         4.56 o                         
  -3   2  12         67.17         74.54         4.53 o                         
  -2   2  12        137.86        137.71         6.43 o                         
  -1   2  12         10.42          7.51         1.91 o                         
   0   2  12         62.92         61.90         3.91 o                         
   1   2  12         99.93        103.55         5.27 o                         
   2   2  12          6.35          6.80         1.96 o                         
   3   2  12        112.05        123.44         6.33 o                         
   4   2  12          3.84          3.52         1.31 o                         
   5   2  12         48.26         35.29         4.95 o                         
   6   2  12          9.29          4.58         2.78 o                         
   7   2  12          1.77          5.43         3.32 o                         
  -8   3  12          0.54         -2.40         2.40 o                         
  -7   3  12          6.17          3.68         2.29 o                         
  -6   3  12          0.13          2.47         2.73 o                         
  -5   3  12         35.07         28.19         3.29 o                         
  -4   3  12         26.66         24.44         2.68 o                         
  -3   3  12         63.92         61.23         4.44 o                         
  -2   3  12         29.38         23.91         3.29 o                         
  -1   3  12         42.46         41.16         2.89 o                         
   0   3  12         15.57         16.42         2.07 o                         
   1   3  12          0.13         -0.41         1.25 o                         
   2   3  12          0.08          0.74         1.32 o                         
   3   3  12        165.71        170.42         7.55 o                         
   4   3  12        211.73        217.86         9.07 o                         
   5   3  12         69.17         75.40         5.81 o                         
   6   3  12          5.54          3.71         2.19 o                         
   7   3  12          2.61          4.59         2.78 o                         
  -8   4  12          0.33          1.85         2.43 o                         
  -7   4  12          2.48          2.03         1.93 o                         
  -6   4  12          0.66         -0.34         1.81 o                         
  -5   4  12          0.72         -1.84         1.84 o                         
  -4   4  12          1.55          2.01         1.59 o                         
  -3   4  12          1.55          0.48         1.43 o                         
  -2   4  12          6.24          5.64         1.25 o                         
  -1   4  12         23.22         23.60         2.88 o                         
   0   4  12        164.09        157.30         7.21 o                         
   1   4  12         89.90         83.07         3.99 o                         
   2   4  12         48.90         49.30         3.20 o                         
   3   4  12          6.67          5.37         1.64 o                         
   4   4  12          1.20         -2.04         2.04 o                         
   5   4  12          3.47          5.04         2.30 o                         
   6   4  12          1.98         -1.76         2.07 o                         
  -7   5  12          0.38          0.34         2.31 o                         
  -6   5  12          9.40          5.84         2.00 o                         
  -5   5  12         65.44         68.94         5.94 o                         
  -4   5  12         71.43         70.14         7.12 o                         
  -3   5  12        157.46        153.53         8.17 o                         
  -2   5  12        145.02        132.49         7.26 o                         
  -1   5  12        123.18        104.61         7.07 o                         
   0   5  12        179.72        167.41         7.84 o                         
   1   5  12          0.11         -0.34         1.48 o                         
   2   5  12         63.83         65.99         4.88 o                         
   3   5  12         18.17         22.29         4.46 o                         
   4   5  12          2.08          8.70         2.99 o                         
   5   5  12          1.26          2.39         2.31 o                         
   6   5  12          0.10          1.05         2.81 o                         
  -6   6  12         50.89         61.01         7.67 o                         
  -5   6  12          4.71          0.79         2.37 o                         
  -4   6  12          0.01         -5.56         5.56 o                         
  -3   6  12         36.43         41.11         5.69 o                         
  -2   6  12          5.51          4.31         2.87 o                         
  -1   6  12          5.42          0.98         2.10 o                         
   0   6  12         30.27         20.37         4.03 o                         
   1   6  12          2.11         -2.06         3.98 o                         
   2   6  12         72.50         81.55         8.05 o                         
   3   6  12         36.00         35.18         5.50 o                         
   4   6  12          2.72          1.82         3.23 o                         
   5   6  12          0.15          2.59         2.59 o                         
  -5   7  12         32.97         36.49        10.41 o                         
  -4   7  12          4.34         12.63         4.16 o                         
  -3   7  12          7.62          6.24         2.88 o                         
  -2   7  12          3.78          1.57         2.40 o                         
  -1   7  12         17.89         22.90         4.48 o                         
   0   7  12          4.80          3.23         2.76 o                         
   1   7  12          3.82          3.03         4.18 o                         
   2   7  12         22.37         23.36         4.99 o                         
   3   7  12          0.43         -0.51         4.13 o                         
   4   7  12          8.20         13.70         4.02 o                         
  -4   8  12          2.55          2.98         7.80 o                         
  -3   8  12          5.07          6.54         5.98 o                         
  -2   8  12         12.05         10.06         3.76 o                         
  -1   8  12          6.52          6.79         3.22 o                         
   0   8  12          0.03         -2.61         2.61 o                         
   1   8  12          0.53         -0.48         2.67 o                         
   2   8  12         14.66         16.72         4.01 o                         
  -8   1  13         14.52         17.52         2.99 o                         
  -7   1  13          3.80          2.48         2.11 o                         
  -6   1  13          0.84          5.26         2.14 o                         
  -5   1  13         31.52         38.68         3.59 o                         
  -4   1  13        225.42        230.89         8.86 o                         
  -3   1  13          0.01          0.37         1.43 o                         
  -2   1  13         16.26         17.61         2.12 o                         
  -1   1  13          9.92         13.39         1.55 o                         
   0   1  13          1.66          2.17         1.50 o                         
   1   1  13        199.66        195.95         7.19 o                         
   2   1  13         25.09         27.26         2.95 o                         
   3   1  13         50.17         53.70         3.24 o                         
   4   1  13          0.04         -0.14         1.19 o                         
   5   1  13         17.94         17.93         3.58 o                         
   6   1  13         20.79         17.45         4.93 o                         
   7   1  13          2.52          4.85         3.16 o                         
  -8   2  13          0.46          0.67         2.04 o                         
  -7   2  13          3.59          4.69         2.26 o                         
  -6   2  13         13.51         19.93         2.76 o                         
  -5   2  13        156.50        145.18         6.58 o                         
  -4   2  13         66.62         76.73         4.64 o                         
  -3   2  13         70.03         72.98         4.33 o                         
  -2   2  13        225.76        235.12         8.20 o                         
  -1   2  13        120.27        115.10         5.64 o                         
   0   2  13         46.00         46.76         3.50 o                         
   1   2  13          0.32          0.77         1.25 o                         
   2   2  13          1.62          4.50         1.50 o                         
   3   2  13        168.73        167.45         7.49 o                         
   4   2  13         85.57         88.39         7.36 o                         
   5   2  13         22.39         27.81         3.88 o                         
   6   2  13          2.07          1.50         3.08 o                         
   7   2  13          5.26         -2.37         6.72 o                         
  -8   3  13          3.62          1.90         2.50 o                         
  -7   3  13         10.01         10.47         2.50 o                         
  -6   3  13         54.48         53.69         5.12 o                         
  -5   3  13         29.53         27.96         3.16 o                         
  -4   3  13          2.46          1.28         1.26 o                         
  -3   3  13          8.37          3.58         1.32 o                         
  -2   3  13          5.17          6.42         1.45 o                         
  -1   3  13          4.85          3.59         1.22 o                         
   0   3  13          6.63          5.41         1.86 o                         
   1   3  13        176.31        187.07         7.35 o                         
   2   3  13         76.02         74.19         5.21 o                         
   3   3  13          0.73          1.92         1.48 o                         
   4   3  13         11.52         16.64         5.07 o                         
   5   3  13          0.05         -0.08         2.02 o                         
   6   3  13          0.05         -2.42         2.99 o                         
  -7   4  13          1.94          3.78         2.39 o                         
  -6   4  13          0.00         -1.28         1.84 o                         
  -5   4  13         12.59         12.74         2.44 o                         
  -4   4  13         60.00         55.01         4.02 o                         
  -3   4  13          7.20          7.56         1.59 o                         
  -2   4  13        126.78        113.12         5.05 o                         
  -1   4  13         64.36         65.56         6.30 o                         
   0   4  13         56.73         61.99         4.82 o                         
   1   4  13         43.52         52.67         4.54 o                         
   2   4  13          2.02          1.73         1.40 o                         
   3   4  13          2.86          0.30         1.17 o                         
   4   4  13          0.30          0.06         1.74 o                         
   5   4  13          1.78          3.11         2.18 o                         
   6   4  13          1.55         -0.30         2.76 o                         
  -7   5  13          0.91          0.68         2.78 o                         
  -6   5  13         17.64         22.04         4.97 o                         
  -5   5  13         15.42         17.67         4.31 o                         
  -4   5  13          1.61         -2.46         2.46 o                         
  -3   5  13         52.37         47.90         5.82 o                         
  -2   5  13          6.11          6.55         2.81 o                         
  -1   5  13          5.52          5.20         2.15 o                         
   0   5  13          8.84         10.46         2.14 o                         
   1   5  13          1.87         -2.02         2.02 o                         
   2   5  13         15.08         14.16         2.68 o                         
   3   5  13         12.34          5.72         2.77 o                         
   4   5  13          2.80          1.68         2.15 o                         
   5   5  13          1.02          3.10         2.44 o                         
  -6   6  13          3.10          5.16         2.87 o                         
  -5   6  13          0.36         -2.91         2.91 o                         
  -4   6  13         16.22         14.25         5.51 o                         
  -3   6  13         20.95         23.97         4.49 o                         
  -2   6  13         28.22         34.36         5.36 o                         
  -1   6  13         58.32         51.89         7.96 o                         
   0   6  13         94.57        103.36         8.68 o                         
   1   6  13          5.70          4.65         3.22 o                         
   2   6  13          0.31         -0.40         2.38 o                         
   3   6  13         18.85         26.98         4.83 o                         
   4   6  13          1.08          4.50         3.21 o                         
  -5   7  13          6.40          6.29         3.52 o                         
  -4   7  13          0.19          1.13         2.90 o                         
  -3   7  13          9.32          3.06         5.70 o                         
  -2   7  13          4.25          3.24         2.39 o                         
  -1   7  13          1.23          4.75         2.96 o                         
   0   7  13          0.28          1.07         2.52 o                         
   1   7  13         18.61         14.11         7.46 o                         
   2   7  13         42.53         57.42        15.24 o                         
   3   7  13         17.17         13.24         6.38 o                         
  -3   8  13          0.23         -0.29         2.87 o                         
  -2   8  13          3.07         -0.82         2.73 o                         
  -1   8  13          0.27         -0.46         2.18 o                         
   0   8  13          0.63         -3.31         3.46 o                         
   1   8  13          6.62          4.97         5.98 o                         
  -8   0  14         17.47         26.91         6.56 o                         
  -7   0  14          0.53         -3.09         3.09 o                         
  -6   0  14          1.60          3.31         3.75 o                         
  -5   0  14        275.80        297.87        19.40 o                         
  -4   0  14        231.12        221.57        10.42 o                         
  -3   0  14        160.53        189.49        12.89 o                         
  -2   0  14         69.34         78.19         5.54 o                         
  -1   0  14         24.04         31.99         3.48 o                         
   0   0  14        105.82         91.55         9.27 o                         
   1   0  14         85.52         94.65         6.79 o                         
   2   0  14          5.91          9.78         2.25 o                         
   3   0  14          0.38          2.69         1.81 o                         
   4   0  14         76.62         81.64         6.49 o                         
   5   0  14        116.90        123.19         8.64 o                         
   6   0  14         33.65         40.73         9.41 o                         
  -8   1  14          1.21          0.82         2.63 o                         
  -7   1  14          0.65         -1.34         2.08 o                         
  -6   1  14          0.30         -0.12         2.24 o                         
  -5   1  14         67.01         64.53         4.66 o                         
  -4   1  14        398.64        407.45        12.02 o                         
  -3   1  14         22.98         25.28         2.97 o                         
  -2   1  14          5.27          5.91         1.20 o                         
  -1   1  14         21.60         21.83         1.91 o                         
   0   1  14        153.73        158.72         6.59 o                         
   1   1  14        185.94        186.92         7.22 o                         
   2   1  14         24.64         18.18         2.41 o                         
   3   1  14         43.22         38.79         3.80 o                         
   4   1  14         22.80         21.39         3.11 o                         
   5   1  14          0.53          2.25         2.23 o                         
   6   1  14          7.14         10.27         3.88 o                         
  -8   2  14          6.85          7.15         2.90 o                         
  -7   2  14         10.08          8.89         2.44 o                         
  -6   2  14         22.40         27.58         3.35 o                         
  -5   2  14          0.27          0.80         1.61 o                         
  -4   2  14         18.03         18.90         2.55 o                         
  -3   2  14        133.46        125.83         6.49 o                         
  -2   2  14         29.51         27.39         2.98 o                         
  -1   2  14         74.46         73.96         4.69 o                         
   0   2  14         21.26         20.65         2.64 o                         
   1   2  14        190.17        197.56         7.71 o                         
   2   2  14          6.86          5.46         1.48 o                         
   3   2  14          2.23          1.24         1.61 o                         
   4   2  14         44.19         47.63         4.63 o                         
   5   2  14         15.22         11.91         2.57 o                         
   6   2  14          1.07         -2.52         2.52 o                         
  -7   3  14         12.52         10.93         3.06 o                         
  -6   3  14          0.00         -1.79         1.79 o                         
  -5   3  14          0.52          0.39         1.52 o                         
  -4   3  14          5.12          2.98         2.07 o                         
  -3   3  14          2.34          4.89         2.23 o                         
  -2   3  14          1.20          0.98         1.75 o                         
  -1   3  14          0.00          0.46         1.40 o                         
   0   3  14         24.20         25.88         2.97 o                         
   1   3  14         69.64         74.21         4.86 o                         
   2   3  14         81.73         71.65         4.99 o                         
   3   3  14          2.35          2.65         1.53 o                         
   4   3  14          0.01         -1.14         1.82 o                         
   5   3  14          2.63          1.99         2.04 o                         
   6   3  14          0.21          1.99         3.29 o                         
  -7   4  14          3.82          6.23         2.71 o                         
  -6   4  14         14.81         14.96         2.65 o                         
  -5   4  14         19.36         21.27         2.87 o                         
  -4   4  14         58.51         57.79         4.31 o                         
  -3   4  14          0.04         -0.88         1.57 o                         
  -2   4  14          6.13          3.27         2.03 o                         
  -1   4  14         24.99         24.14         3.34 o                         
   0   4  14         67.36         70.28         5.26 o                         
   1   4  14          1.11         -1.94         1.94 o                         
   2   4  14          4.72          6.39         2.07 o                         
   3   4  14         39.01         33.33         4.95 o                         
   4   4  14          0.04         -0.63         1.99 o                         
   5   4  14          2.62          1.43        10.23 o                         
  -6   5  14          0.10          1.27         2.77 o                         
  -5   5  14          2.01          1.93         2.13 o                         
  -4   5  14         42.68         38.30         6.51 o                         
  -3   5  14         49.92         41.36         4.57 o                         
  -2   5  14         81.57         74.86         5.69 o                         
  -1   5  14        147.57        153.07         8.97 o                         
   0   5  14        149.28        168.86         8.37 o                         
   1   5  14         61.76         53.95         4.96 o                         
   2   5  14          6.37          4.76         2.77 o                         
   3   5  14          0.16          4.00         4.36 o                         
   4   5  14          0.16         -2.69         2.69 o                         
   5   5  14          0.07          0.44         2.35 o                         
  -5   6  14         54.39         68.30        16.30 o                         
  -4   6  14         23.60         36.94         8.61 o                         
  -3   6  14         24.39         27.39         5.14 o                         
  -2   6  14         59.86         64.77         7.33 o                         
  -1   6  14          1.69         -2.14         2.15 o                         
   0   6  14         10.13          9.56         3.24 o                         
   1   6  14         21.64         23.68         4.80 o                         
   2   6  14         10.15         14.80         3.80 o                         
   3   6  14          2.88          1.49         2.21 o                         
   4   6  14          1.50          2.52         2.91 o                         
  -4   7  14          5.57          8.22         3.71 o                         
  -3   7  14         12.79          9.00         4.35 o                         
  -2   7  14          1.39         -2.95         2.95 o                         
  -1   7  14         22.09         18.37        11.26 o                         
   0   7  14          1.99         -2.69         2.69 o                         
   1   7  14          3.66          2.09         2.39 o                         
   2   7  14          0.09         -0.17         2.51 o                         
  -1   8  14          9.74          8.66         3.21 o                         
   0   8  14          7.58         11.62         4.41 o                         
  -7   1  15         10.47         11.90         2.91 o                         
  -6   1  15          8.95         14.37         2.71 o                         
  -5   1  15         30.72         29.32         3.27 o                         
  -4   1  15          1.03          0.94         1.68 o                         
  -3   1  15          2.64          4.22         2.32 o                         
  -2   1  15         76.17         74.83         3.90 o                         
  -1   1  15        211.01        217.27         8.03 o                         
   0   1  15        178.80        176.33         7.26 o                         
   1   1  15         67.15         87.83         5.22 o                         
   2   1  15          6.53          6.43         1.94 o                         
   3   1  15         36.62         41.37         4.00 o                         
   4   1  15          1.54          1.99         2.44 o                         
   5   1  15          0.74         -0.69         1.80 o                         
   6   1  15          0.95          0.44         2.57 o                         
  -7   2  15          8.00         12.80         3.14 o                         
  -6   2  15          2.62          1.13         1.68 o                         
  -5   2  15          3.78          2.26         2.24 o                         
  -4   2  15         97.02         84.54         5.23 o                         
  -3   2  15         17.33         21.60         3.08 o                         
  -2   2  15         13.77         14.37         2.49 o                         
  -1   2  15          0.32         -1.57         1.57 o                         
   0   2  15        101.34         93.33         5.44 o                         
   1   2  15        395.44        396.41        11.36 o                         
   2   2  15        223.50        217.83         8.60 o                         
   3   2  15          0.10         -1.35         1.47 o                         
   4   2  15          4.09          3.42         1.58 o                         
   5   2  15          1.68          3.15         1.88 o                         
   6   2  15          1.04          0.44         2.36 o                         
  -7   3  15          2.75          1.93         1.93 o                         
  -6   3  15          5.84          3.67         1.85 o                         
  -5   3  15          1.87          0.67         2.06 o                         
  -4   3  15        156.24        177.07         7.39 o                         
  -3   3  15          2.35          1.28         1.64 o                         
  -2   3  15          6.20          6.10         1.36 o                         
  -1   3  15         54.79         48.62         4.04 o                         
   0   3  15         76.68         69.40         4.80 o                         
   1   3  15          1.30         -0.81         1.35 o                         
   2   3  15         31.64         29.92         3.47 o                         
   3   3  15         12.66         14.89         2.71 o                         
   4   3  15          0.65          3.57         2.04 o                         
   5   3  15          0.00         -0.28         1.73 o                         
  -6   4  15          0.21          1.62         1.82 o                         
  -5   4  15         10.74         11.17         2.24 o                         
  -4   4  15          0.98         -1.62         1.62 o                         
  -3   4  15         23.42         22.45         3.49 o                         
  -2   4  15          0.77          3.11         1.67 o                         
  -1   4  15         27.37         34.33         4.04 o                         
   0   4  15         10.53         10.12         2.59 o                         
   1   4  15         24.20         25.90         3.54 o                         
   2   4  15          5.29          3.88         1.87 o                         
   3   4  15          1.10          1.99         2.99 o                         
   4   4  15          2.36          3.62         2.77 o                         
   5   4  15          4.68          7.33         8.60 o                         
  -6   5  15          9.11         14.09         6.37 o                         
  -5   5  15          6.68          5.53         2.52 o                         
  -4   5  15         17.12         16.32         4.49 o                         
  -3   5  15         26.11         30.32         4.11 o                         
  -2   5  15         36.59         29.54         3.95 o                         
  -1   5  15          0.52         -1.96         1.96 o                         
   0   5  15         27.29         23.33         3.50 o                         
   1   5  15          6.81          2.65         2.33 o                         
   2   5  15          1.23          1.24         4.38 o                         
   3   5  15          0.04         -0.15         2.46 o                         
   4   5  15          4.00          4.34         5.84 o                         
  -5   6  15         54.09         63.49         8.30 o                         
  -4   6  15         64.42         81.66        12.25 o                         
  -3   6  15         99.82         88.48         8.70 o                         
  -2   6  15          9.73          5.50         2.91 o                         
  -1   6  15          0.34         -2.61         2.61 o                         
   0   6  15          1.49          0.65         3.10 o                         
   1   6  15          0.08         -1.06         2.19 o                         
   2   6  15          4.12          3.91         4.08 o                         
   3   6  15          3.38         -0.83         2.95 o                         
  -3   7  15          0.06         -3.61         3.61 o                         
  -2   7  15          0.76          3.20         3.82 o                         
  -1   7  15         21.06         23.05         5.12 o                         
   0   7  15         30.97         43.97         6.44 o                         
   1   7  15          0.18          0.61         2.67 o                         
  -7   0  16          8.23         11.03         3.52 o                         
  -6   0  16          1.52         -2.38         3.87 o                         
  -5   0  16          0.22         -3.91         4.01 o                         
  -4   0  16        180.14        165.69         9.63 o                         
  -3   0  16         62.31         62.97         5.59 o                         
  -2   0  16        185.97        198.32         9.21 o                         
  -1   0  16        187.91        200.54         8.82 o                         
   0   0  16        211.52        208.76        15.67 o                         
   1   0  16         32.28         27.88         6.33 o                         
   2   0  16          5.18          6.34         3.47 o                         
   3   0  16        142.84        153.50        14.70 o                         
   4   0  16         19.64         19.76         6.30 o                         
   5   0  16          5.74          7.73         3.56 o                         
  -7   1  16          0.73          1.45         2.22 o                         
  -6   1  16          0.56          0.18         2.14 o                         
  -5   1  16          0.84         -0.45         1.58 o                         
  -4   1  16          0.96         -0.28         2.26 o                         
  -3   1  16        146.81        144.97         7.30 o                         
  -2   1  16         85.99         80.26         5.23 o                         
  -1   1  16         41.93         49.19         4.01 o                         
   0   1  16         55.72         51.04         4.01 o                         
   1   1  16         82.45         80.84         5.10 o                         
   2   1  16        102.97        101.94         6.02 o                         
   3   1  16          0.01         -0.51         1.81 o                         
   4   1  16          0.01         -1.90         1.90 o                         
   5   1  16          4.00          0.59         2.34 o                         
  -7   2  16          7.37          9.30         2.42 o                         
  -6   2  16          8.89          8.32         2.35 o                         
  -5   2  16          0.01         -1.47         1.47 o                         
  -4   2  16         22.19         24.49         3.13 o                         
  -3   2  16         68.93         67.15         5.20 o                         
  -2   2  16         30.97         36.00         4.55 o                         
  -1   2  16          3.36          3.67         1.47 o                         
   0   2  16         10.28         11.70         2.29 o                         
   1   2  16          1.30         -0.34         1.42 o                         
   2   2  16          9.40         11.17         2.13 o                         
   3   2  16         28.01         25.82         3.42 o                         
   4   2  16          8.85         11.66         2.83 o                         
   5   2  16          1.78          0.39         2.63 o                         
  -6   3  16          1.55          2.02         1.91 o                         
  -5   3  16          2.83          7.16         2.02 o                         
  -4   3  16          1.57          0.56         1.79 o                         
  -3   3  16         15.03         10.30         2.23 o                         
  -2   3  16         18.63         26.53         2.97 o                         
  -1   3  16          5.95          2.88         1.73 o                         
   0   3  16          6.67          4.86         1.56 o                         
   1   3  16         21.15         20.80         2.92 o                         
   2   3  16         21.92         26.38         3.21 o                         
   3   3  16          0.18         -0.16         1.95 o                         
   4   3  16         17.93         13.07         2.99 o                         
   5   3  16         13.32         15.98         3.33 o                         
  -6   4  16          5.86         10.89         3.18 o                         
  -5   4  16          8.57          9.73         2.64 o                         
  -4   4  16          0.61          1.41         2.16 o                         
  -3   4  16          1.02          5.90         3.07 o                         
  -2   4  16         17.02         10.96         2.97 o                         
  -1   4  16         40.51         43.06         4.48 o                         
   0   4  16         82.65         96.24         6.54 o                         
   1   4  16         39.44         37.43         4.17 o                         
   2   4  16          8.99          9.04         2.22 o                         
   3   4  16          7.50          7.86         6.87 o                         
   4   4  16          8.88          8.01         3.70 o                         
  -5   5  16         13.44         13.90         3.86 o                         
  -4   5  16          9.47         11.59         3.53 o                         
  -3   5  16         72.10         62.56         6.60 o                         
  -2   5  16          1.81          2.30         1.97 o                         
  -1   5  16          7.92          8.04         2.89 o                         
   0   5  16          8.24          9.66         2.73 o                         
   1   5  16          0.39          4.11         2.20 o                         
   2   5  16          4.75          5.26         2.83 o                         
   3   5  16          3.61          3.85         3.22 o                         
  -4   6  16          0.53         -4.22         4.78 o                         
  -3   6  16          0.66         -1.21         3.51 o                         
  -2   6  16          8.15          8.28         2.25 o                         
  -1   6  16          4.94          2.40         1.99 o                         
   0   6  16         20.26         24.36         3.87 o                         
   1   6  16          0.32          1.88         2.83 o                         
   2   6  16          0.01         -3.02         3.02 o                         
  -1   7  16          7.03          8.45         3.59 o                         
  -6   1  17          2.57         -0.36         2.14 o                         
  -5   1  17          0.29         -0.59         1.72 o                         
  -4   1  17         46.61         49.35         4.85 o                         
  -3   1  17         22.79         23.85         3.20 o                         
  -2   1  17         90.30         90.83         5.72 o                         
  -1   1  17         27.23         22.42         3.44 o                         
   0   1  17         17.14         18.61         2.66 o                         
   1   1  17          1.92          3.40         1.75 o                         
   2   1  17         10.68         15.34         3.67 o                         
   3   1  17         37.42         40.80         5.77 o                         
   4   1  17          2.90          2.68         2.37 o                         
  -6   2  17          0.08         -0.32         3.03 o                         
  -5   2  17          0.32          2.87         1.96 o                         
  -4   2  17         33.65         39.23         3.92 o                         
  -3   2  17          1.78          2.45         1.48 o                         
  -2   2  17         21.71         23.40         4.08 o                         
  -1   2  17         13.57         15.59         2.57 o                         
   0   2  17          8.03          5.76         1.61 o                         
   1   2  17         10.31          7.20         2.04 o                         
   2   2  17         22.89         18.00         2.72 o                         
   3   2  17          0.92         -2.53         2.62 o                         
   4   2  17         24.63         23.07         3.75 o                         
  -6   3  17          5.68          9.74         2.55 o                         
  -5   3  17          1.05         -0.39         1.99 o                         
  -4   3  17         24.70         27.81         3.32 o                         
  -3   3  17         37.85         38.22         3.71 o                         
  -2   3  17         11.84         10.49         2.05 o                         
  -1   3  17          0.01         -1.07         1.78 o                         
   0   3  17         30.63         29.80         3.76 o                         
   1   3  17         91.46         84.50         5.83 o                         
   2   3  17          9.09          6.65         3.04 o                         
   3   3  17          0.36          1.15         2.01 o                         
   4   3  17          0.44          0.55         2.68 o                         
  -5   4  17         16.26         13.86         3.33 o                         
  -4   4  17          0.31          2.86         2.12 o                         
  -3   4  17          0.74          4.21         3.22 o                         
  -2   4  17          2.85          1.81         2.17 o                         
  -1   4  17         30.83         33.82         4.36 o                         
   0   4  17         18.06         15.65         2.91 o                         
   1   4  17         16.47         11.38         2.52 o                         
   2   4  17         10.39         14.91         3.04 o                         
   3   4  17         18.91         19.20         4.24 o                         
  -4   5  17          5.36         12.27         3.63 o                         
  -3   5  17         14.95         11.22         3.14 o                         
  -2   5  17         12.84          9.51         3.02 o                         
  -1   5  17          3.69          0.70         3.80 o                         
   0   5  17          2.81          3.26         2.10 o                         
   1   5  17          0.06          0.00         1.93 o                         
   2   5  17         16.43         16.16         3.81 o                         
  -2   6  17          0.37          0.70         3.19 o                         
  -1   6  17          0.04         -1.60         3.23 o                         
   0   6  17          1.22          0.03         2.26 o                         
   1   6  17          3.93          5.17         3.13 o                         
  -6   0  18         11.61         15.01         3.91 o                         
  -5   0  18          0.54         -1.77         3.50 o                         
  -4   0  18          3.17          3.01         1.84 o                         
  -3   0  18         57.14         45.64         8.11 o                         
  -2   0  18        102.58        105.77        11.82 o                         
  -1   0  18          0.81         -3.81         3.91 o                         
   0   0  18          2.35          2.35         2.67 o                         
   1   0  18         12.80         11.20         3.70 o                         
   2   0  18         16.96         17.37         5.86 o                         
   3   0  18          0.21         -1.66         3.68 o                         
   4   0  18         24.82         22.70         7.33 o                         
  -6   1  18          3.05          4.33         3.74 o                         
  -5   1  18          9.97          8.04         1.92 o                         
  -4   1  18          5.26          4.52         2.30 o                         
  -3   1  18         44.24         40.41         4.24 o                         
  -2   1  18          0.69          0.97         1.40 o                         
  -1   1  18          0.40         -2.54         2.54 o                         
   0   1  18          1.35          0.97         1.96 o                         
   1   1  18         13.89         11.21         3.23 o                         
   2   1  18          2.41          1.31         2.29 o                         
   3   1  18          2.01         -0.46         2.48 o                         
   4   1  18          6.45          9.25         3.47 o                         
  -5   2  18          1.45          0.63         1.97 o                         
  -4   2  18        115.86        124.47         6.79 o                         
  -3   2  18         14.31         21.21         3.40 o                         
  -2   2  18          6.67          5.97         3.19 o                         
  -1   2  18          0.26         -0.60         1.47 o                         
   0   2  18         12.26         18.67         2.99 o                         
   1   2  18         26.85         33.91         5.05 o                         
   2   2  18          9.41          4.75         2.49 o                         
   3   2  18          0.78          1.11         2.30 o                         
  -5   3  18          2.86          1.46         2.10 o                         
  -4   3  18          2.15          0.99         2.03 o                         
  -3   3  18         39.94         43.34         3.85 o                         
  -2   3  18         64.00         72.11         4.88 o                         
  -1   3  18         99.15         92.27         8.07 o                         
   0   3  18         10.02          8.96         2.81 o                         
   1   3  18          0.02         -0.93         1.87 o                         
   2   3  18          5.35          6.03         2.84 o                         
   3   3  18          1.40          3.35         2.47 o                         
  -4   4  18          0.48          1.01         2.48 o                         
  -3   4  18         75.76         85.50        12.71 o                         
  -2   4  18         13.12         16.29         3.62 o                         
  -1   4  18          2.59          1.62         2.19 o                         
   0   4  18          6.56          3.97         2.00 o                         
   1   4  18          0.67         -0.86         2.01 o                         
   2   4  18          0.01         -2.61         2.86 o                         
  -3   5  18          0.59         -2.94         5.82 o                         
  -2   5  18          8.29         11.00         2.75 o                         
  -1   5  18          0.00         -1.06         2.23 o                         
   0   5  18          0.13         -0.17         2.13 o                         
   1   5  18          5.79          5.47         6.23 o                         
  -5   1  19          2.94          2.35         1.75 o                         
  -4   1  19         44.34         43.54         4.77 o                         
  -3   1  19         30.09         27.65         4.56 o                         
  -2   1  19         11.27         11.03         3.29 o                         
  -1   1  19          0.83          0.77         7.18 o                         
   0   1  19         53.26         51.30         6.17 o                         
   1   1  19         25.73         28.06         4.63 o                         
   2   1  19          1.07          0.81         2.32 o                         
   3   1  19          4.24          2.88         2.83 o                         
  -5   2  19          0.92          3.17         2.49 o                         
  -4   2  19          7.90          9.58         2.52 o                         
  -3   2  19          6.17          9.49         2.61 o                         
  -2   2  19         34.86         33.35         4.05 o                         
  -1   2  19         66.60         60.99         5.18 o                         
   0   2  19          0.08         -2.85         2.85 o                         
   1   2  19         27.65         27.42         6.46 o                         
   2   2  19         41.07         33.62         5.67 o                         
  -4   3  19          4.81          6.38         3.11 o                         
  -3   3  19          0.33          4.47         2.81 o                         
  -2   3  19         46.71         39.33         9.80 o                         
  -1   3  19          0.06         -2.11         3.73 o                         
   0   3  19          4.44          1.26         2.57 o                         
   1   3  19          3.72          1.80         3.56 o                         
   2   3  19          2.02         11.47         6.67 o                         
  -3   4  19          5.55          3.80         4.87 o                         
  -2   4  19         10.89          8.03         2.58 o                         
  -1   4  19          0.00         -1.22         2.28 o                         
   0   4  19          3.03          3.86         3.20 o                         
   1   4  19         10.96         16.69         3.43 o                         
  -4   0  20         44.00         43.92         9.33 o                         
  -3   0  20          0.28         -1.48         3.08 o                         
  -2   0  20         64.93         82.78        11.45 o                         
  -1   0  20         28.75         31.91         6.65 o                         
   0   0  20        115.71        121.86        14.00 o                         
   1   0  20         66.51         77.96        11.30 o                         
   2   0  20         27.15         27.00         7.22 o                         
  -4   1  20         25.44         28.56         4.98 o                         
  -3   1  20         59.50         71.60         7.65 o                         
  -2   1  20         15.80         19.11         4.25 o                         
  -1   1  20         12.75         15.05         3.87 o                         
   0   1  20          0.50         -3.05         3.05 o                         
   1   1  20         17.61         20.69         4.31 o                         
  -3   2  20         19.57         21.50         4.86 o                         
  -2   2  20          2.96          4.82         2.71 o                         
  -1   2  20          6.64          4.73         2.55 o                         
   0   2  20          2.06         -0.44         4.16 o                         
   1   2  20          1.89         -2.58         2.58 o                         
  -2   3  20          5.15          3.74         3.33 o                         
  -1   3  20          0.24          1.11         2.25 o                         
   0   3  20          0.74          1.26         3.72 o                         
                                                                                
